# Supplementary material for: Crystal structure and Hirshfeld surface analysis of 10-hy­droxy-2-(4-meth­oxy­phen­yl)-3-oxo-2,3,3a,4,10,10a-hexa­hydro-1H-9-thia-2-aza­cyclo­penta­[b]fluorene-4-carb­oxy­lic acid dimethyl sulfoxide-d 6 monosolvate
Source: Acta Crystallogr E Crystallogr Commun. 2023 Nov 10;79(Pt 12):1127–31. doi: 10.1107/S2056989023009635 (PMC10833415; doi:10.1107/S2056989023009635)
Supplement: Supplementary file 1 [file e-79-01127-sup1.cif]

##############################################################################
#                                                                            #
# This CIF contains the data in a paper accepted for publication in          #
# Acta Crystallographica Section E. It conforms to the requirements of       #
# Notes for Authors for Acta Crystallographica Section E, and has been       #
# peer reviewed under the auspices of the IUCr Commission on Journals.       #
#                                                                            #
# Full details of the Crystallographic Information File format               #
# are given in the paper "The Crystallographic Information File (CIF):       #
# a New Standard Archive File for Crystallography" by S. R. Hall, F. H.      #
# Allen and I. D. Brown [Acta Cryst. (1991), A47, 655-685].                  #
#                                                                            #
# The current version of the core CIF dictionary is obtainable from          #
# ftp://ftp.iucr.org/pub/cif_core.dic.                                       #
#                                                                            #
# Software is freely available for graphical display of the structure(s)     #
# in this CIF. For information consult the CIF software page                 #
# http://www.iucr.org/resources/cif/software.                                #
#                                                                            #
# This file may be used for bona fide research purposes within the           #
# scientific community so long as proper attribution is given to the journal # 
# article from which it was obtained.                                        #
#                                                                            #
##############################################################################
data_I
_audit_creation_method     'SHELXL-2018/3'
_journal_date_recd_electronic     2023-10-27
_journal_date_accepted     2023-11-03
_journal_name_full     'Acta Crystallographica, Section E'
_journal_year     2023
_journal_volume     79
_journal_issue     12
_journal_page_first     0
_journal_page_last     0
_journal_paper_category     GO
_journal_paper_doi     10.1107/S2056989023009635
_journal_coeditor_code     TX2077
_publ_contact_author_name     'Ajaya Bhattarai'
_publ_contact_author_address
;
Department of Chemistry,
M.M.A.M.C (Tribhuvan University)
Biratnagar,
Nepal
;
_publ_contact_author_email     'ajaya.bhattarai@mmamc.tu.edu.np'
_publ_contact_author_fax     ?
_publ_contact_author_phone     ?
_publ_section_title
;\
Crystal structure and Hirshfeld surface analysis of
10-hydroxy-2-(4-methoxyphenyl)-3-oxo-2,3,3a,4,10,10a-hexahydro-\
1<i>H</i>-9-thia-2-azacyclopenta[<i>b</i>]fluorene-4-carboxylic acid dimethyl
sulfoxide-<i>d</i>~6~ monosolvate
;
loop_
    _publ_author_name
    _publ_author_address
    'Gunay Z. Mammadova'
;
Organic Chemistry Department,
Baku State University,
Z. Xalilov Str. 23, Az 1148 Baku,
Azerbaijan
;
    'Elizaveta D. Yakovleva'
;
Peoples' Friendship University of Russia (RUDN University),
6 Miklukho-Maklaya St., Moscow, 117198,
Russian Federation
;
    'Pavel P. Erokhin'
;
Peoples' Friendship University of Russia (RUDN University),
6 Miklukho-Maklaya St., Moscow, 117198,
Russian Federation
;
    'Mikhail S. Grigoriev'
;
Frumkin Institute of Physical Chemistry and Electrochemistry,
Russian Academy of Sciences,
Leninskiy prospect 31-4, Moscow 119071,
Russian Federation
;
    'Zeliha Atio\(glu'
;
Department of Aircraft Electrics and Electronics,
School of Applied Sciences, Cappadocia University,
Mustafapa\,sa, 50420 \"Urg\"up,
Nev\,sehir, Turkey
;
    'Asmet N. Azizova'
;
Department of Synthesis of Biologically Active Compounds,
Scientific Research Center,
Azerbaijan Medical University,
Samed Vurgun St. 167, Az 1022 Baku,
Azerbaijan
;
    'Akkurt, Mehmet'
;
Department of Physics,
Faculty of Sciences,
Erciyes University,
38039 Kayseri,
Turkey
;
    'Ajaya Bhattarai'
;
Department of Chemistry,
M.M.A.M.C (Tribhuvan University)
Biratnagar,
Nepal
;
_publ_section_synopsis
;
In the crystal, molecules are connected by pairs of intermolecular C---H...O
hydrogen bonds, forming dimers with  <i>R</i>^2^~2~(8) motifs. These dimers
form a three-dimensional network through O---H...O, O---H...S and C---H...O
hydrogen bonds with each other directly and through solvent molecules.
;
_chemical_name_systematic
;\
10-Hydroxy-2-(4-methoxyphenyl)-3-oxo-2,3,3a,4,10,10a-hexahydro-\
1<i>H</i>-9-thia-2-azacyclopenta[<i>b</i>]fluorene-4-carboxylic acid dimethyl
sulfoxide-<i>d</i>~6~ monosolvate
;
_chemical_name_common     ?
_chemical_formula_moiety     'C22 H19 N O5 S, C2 D6 O S'
_chemical_formula_sum     'C24 H19 D6 N O6 S2'
_chemical_formula_iupac     'C22 H19 N O5 S, C2 D6 O S'
_chemical_formula_weight     493.61
_chemical_melting_point     ?
_space_group_crystal_system     monoclinic
_space_group_name_H-M_alt     'P 21/c'
_space_group_name_Hall     '-P 2ybc'
loop_
    _space_group_symop_operation_xyz
    'x, y, z'
    '-x, y+1/2, -z+1/2'
    '-x, -y, -z'
    'x, -y-1/2, z-1/2'
_cell_length_a     16.3178(4)
_cell_length_b     9.2747(2)
_cell_length_c     14.8720(4)
_cell_angle_alpha     90
_cell_angle_beta     93.7710(10)
_cell_angle_gamma     90
_cell_volume     2245.89(10)
_cell_formula_units_Z     4
_cell_measurement_reflns_used     9765
_cell_measurement_theta_min     2.59
_cell_measurement_theta_max     30.13
_cell_measurement_temperature     100(2)
_exptl_crystal_description     'fragment'
_exptl_crystal_colour     'colourless'
_exptl_crystal_size_max     0.400
_exptl_crystal_size_mid     0.280
_exptl_crystal_size_min     0.220
_exptl_crystal_density_diffrn     1.460
_exptl_crystal_density_meas     ?
_exptl_crystal_density_method     ?
_exptl_crystal_F_000     1024
_exptl_absorpt_coefficient_mu     0.280
_exptl_absorpt_correction_type     multi-scan
_exptl_absorpt_process_details
;
(SADABS; Krause <i>et al.</i>,  2015)
;
_exptl_absorpt_correction_T_min     0.847
_exptl_absorpt_correction_T_max     0.941
_diffrn_ambient_temperature     100(2)
_diffrn_source     ?
_diffrn_radiation_type     MoK\a
_diffrn_radiation_wavelength     0.71073
_diffrn_measurement_device_type
                              'Bruker Kappa APEXII area-detector diffractometer'
_diffrn_measurement_method     '\f and \w scans'
_diffrn_detector_area_resol_mean     ?
_diffrn_reflns_number     69078
_diffrn_reflns_av_R_equivalents     0.0316
_diffrn_reflns_av_unetI/netI     0.0172
_diffrn_reflns_theta_min     4.211
_diffrn_reflns_theta_max     29.999
_diffrn_reflns_theta_full     25.242
_diffrn_measured_fraction_theta_max     0.997
_diffrn_measured_fraction_theta_full     0.995
_diffrn_reflns_limit_h_min     -22
_diffrn_reflns_limit_h_max     22
_diffrn_reflns_limit_k_min     -13
_diffrn_reflns_limit_k_max     13
_diffrn_reflns_limit_l_min     -20
_diffrn_reflns_limit_l_max     20
_refine_special_details     ?
_reflns_number_total     6531
_reflns_number_gt     5693
_reflns_threshold_expression     'I > 2\s(I)'
_refine_ls_structure_factor_coef     Fsqd
_refine_ls_matrix_type     full
_refine_ls_R_factor_all     0.0586
_refine_ls_R_factor_gt     0.0492
_refine_ls_wR_factor_gt     0.1233
_refine_ls_wR_factor_ref     0.1292
_refine_ls_goodness_of_fit_ref     1.123
_refine_ls_restrained_S_all     1.124
_refine_ls_number_reflns     6531
_refine_ls_number_parameters     324
_refine_ls_number_restraints     15
_refine_ls_hydrogen_treatment     constr
_refine_ls_weighting_scheme     calc
_refine_ls_weighting_details
              'w=1/[\s^2^(Fo^2^)+(0.0518P)^2^+1.8241P] where P=(Fo^2^+2Fc^2^)/3'
_atom_sites_solution_hydrogens     geom
_atom_sites_solution_primary     ?
_atom_sites_solution_secondary     ?
_refine_ls_shift/su_max     0.001
_refine_ls_shift/su_mean     0.000
_refine_diff_density_max     0.537
_refine_diff_density_min     -0.467
_refine_ls_extinction_method     none
_refine_ls_extinction_coef     .
loop_
    _atom_type_symbol
    _atom_type_description
    _atom_type_scat_dispersion_real
    _atom_type_scat_dispersion_imag
    _atom_type_scat_source
    'C' 'C' 0.0033 0.0016
                         'International Tables Vol C Tables 4.2.6.8 and 6.1.1.4'
    'H' 'H' 0.0000 0.0000
                         'International Tables Vol C Tables 4.2.6.8 and 6.1.1.4'
    'D' 'D' 0.0000 0.0000
                         'International Tables Vol C Tables 4.2.6.8 and 6.1.1.4'
    'N' 'N' 0.0061 0.0033
                         'International Tables Vol C Tables 4.2.6.8 and 6.1.1.4'
    'O' 'O' 0.0106 0.0060
                         'International Tables Vol C Tables 4.2.6.8 and 6.1.1.4'
    'S' 'S' 0.1246 0.1234
                         'International Tables Vol C Tables 4.2.6.8 and 6.1.1.4'
_computing_data_collection
;
APEX4 (Bruker, 2008)
;
_computing_cell_refinement
;
SAINT (Bruker, 2008)
;
_computing_data_reduction
;
SAINT (Bruker, 2008)
;
_computing_structure_solution
;
<i>SHELXT2016/6</i> (Sheldrick, 2015a)
;
_computing_structure_refinement
;
<i>SHELXL2016/6</i> (Sheldrick, 2015b
;
_computing_molecular_graphics
;
ORTEP-3 for Windows (Farrugia, 2012)
;
_computing_publication_material
;
PLATON (Spek, 2020)
;
loop_
    _atom_site_type_symbol
    _atom_site_label
    _atom_site_fract_x
    _atom_site_fract_y
    _atom_site_fract_z
    _atom_site_U_iso_or_equiv
    _atom_site_adp_type
    _atom_site_calc_flag
    _atom_site_occupancy
    _atom_site_disorder_assembly
    _atom_site_disorder_group
    S S1A 0.06873(3) 0.67027(5) 0.20351(4) 0.03201(16) Uani d 0.8903(18) A 1
    S S1B -0.0094(3) 0.7350(5) 0.2022(3) 0.0386(13) Uiso d 0.1097(18) A 2
    S S5 0.21789(3) 1.16195(5) 0.65744(3) 0.03355(13) Uani d 1 . .
    O O1 0.36715(8) 0.72156(13) 0.33936(8) 0.0253(3) Uani d 1 . .
    O O2 0.14801(9) 0.83115(17) 0.39946(10) 0.0367(3) Uani d 1 . .
    O O3 0.20598(9) 0.93552(15) 0.28380(8) 0.0338(3) Uani d 1 . .
    H H3 0.165707 0.899140 0.253855 0.041 Uiso calc 1 . .
    O O4 0.47133(8) 0.05607(13) 0.38739(8) 0.0275(3) Uani d 1 . .
    O O5A 0.25163(15) 0.8579(2) 0.70428(13) 0.0338(6) Uani d 0.637(4) B 1
    H H5A 0.283755 0.813423 0.741012 0.041 Uiso calc 0.637(4) B 1
    O O5B 0.3604(2) 0.9025(4) 0.6728(2) 0.0282(9) Uani d 0.363(4) B 2
    H H5B 0.358402 0.867406 0.724666 0.034 Uiso calc 0.363(4) B 2
    O O6A 0.08659(10) 0.82728(16) 0.18542(11) 0.0337(4) Uani d 0.8903(18) A 1
    O O6B 0.0447(10) 0.8676(13) 0.2106(10) 0.044(3) Uiso d 0.1097(18) A 2
    N N2 0.35684(8) 0.60178(14) 0.47516(9) 0.0193(3) Uani d 1 . .
    C C1 0.35193(10) 0.71814(17) 0.41916(10) 0.0193(3) Uani d 1 . .
    C C3A 0.29022(10) 0.77925(18) 0.55483(10) 0.0218(3) Uani d 1 . .
    H H3AA 0.232017 0.752657 0.536985 0.026 Uiso calc 1 B 1
    C C3 0.34047(11) 0.64061(18) 0.56878(10) 0.0231(3) Uani d 1 . .
    H H3A 0.392113 0.658285 0.605867 0.028 Uiso calc 1 . .
    H H3B 0.308591 0.564525 0.597492 0.028 Uiso calc 1 . .
    C C4B 0.29054(12) 0.8898(2) 0.63036(11) 0.0302(4) Uani d 0.637(4) B 1
    H H4A 0.349158 0.910797 0.649808 0.036 Uiso calc 0.637(4) B 1
    C C4C 0.29054(12) 0.8898(2) 0.63036(11) 0.0302(4) Uani d 0.363(4) B 2
    H H4B 0.251734 0.853878 0.674610 0.036 Uiso calc 0.363(4) B 2
    C C4A 0.25370(11) 1.02578(19) 0.58966(11) 0.0258(3) Uani d 1 . .
    C C5A 0.19138(11) 1.26951(19) 0.56388(11) 0.0264(3) Uani d 1 . .
    C C6 0.15675(13) 1.4072(2) 0.56345(14) 0.0338(4) Uani d 1 . .
    H H6A 0.143922 1.452519 0.618055 0.041 Uiso calc 1 . .
    C C7 0.14169(12) 1.4755(2) 0.48199(14) 0.0331(4) Uani d 1 . .
    H H7A 0.117404 1.568665 0.480419 0.040 Uiso calc 1 . .
    C C8 0.16150(12) 1.41029(19) 0.40123(13) 0.0295(4) Uani d 1 . .
    H H8A 0.151707 1.460284 0.345810 0.035 Uiso calc 1 . .
    C C9B 0.24595(10) 1.06021(17) 0.50055(10) 0.0204(3) Uani d 1 . .
    C C9A 0.21054(10) 1.20072(17) 0.48381(11) 0.0213(3) Uani d 1 . .
    C C9 0.19531(10) 1.27320(18) 0.40184(11) 0.0238(3) Uani d 1 . .
    H H9A 0.208082 1.228670 0.346961 0.029 Uiso calc 1 . .
    C C10A 0.32805(9) 0.84675(16) 0.47404(10) 0.0187(3) Uani d 1 . .
    H H10A 0.380248 0.894315 0.497193 0.022 Uiso calc 1 . .
    C C10 0.27474(9) 0.96355(16) 0.42751(10) 0.0184(3) Uani d 1 . .
    H H10B 0.309492 1.021507 0.387981 0.022 Uiso calc 1 . .
    C C11 0.20217(10) 0.90191(17) 0.36979(11) 0.0216(3) Uani d 1 . .
    C C12 0.38481(9) 0.46286(16) 0.45148(10) 0.0189(3) Uani d 1 . .
    C C13 0.42078(10) 0.37136(18) 0.51699(11) 0.0218(3) Uani d 1 . .
    H H13A 0.426719 0.402232 0.577975 0.026 Uiso calc 1 . .
    C C14 0.44797(10) 0.23566(18) 0.49391(11) 0.0224(3) Uani d 1 . .
    H H14A 0.471177 0.173102 0.539320 0.027 Uiso calc 1 . .
    C C15 0.44140(10) 0.19057(16) 0.40438(11) 0.0206(3) Uani d 1 . .
    C C16 0.40420(10) 0.28012(17) 0.33900(11) 0.0227(3) Uani d 1 . .
    H H16A 0.398353 0.249190 0.278021 0.027 Uiso calc 1 . .
    C C17 0.37553(10) 0.41479(17) 0.36268(10) 0.0214(3) Uani d 1 . .
    H H17A 0.349271 0.474921 0.317799 0.026 Uiso calc 1 . .
    C C18 0.46796(13) 0.0111(2) 0.29506(13) 0.0319(4) Uani d 1 . .
    H H18A 0.490909 -0.086181 0.291209 0.048 Uiso calc 1 . .
    H H18B 0.410733 0.010725 0.270532 0.048 Uiso calc 1 . .
    H H18C 0.499947 0.078007 0.260286 0.048 Uiso calc 1 . .
    C C19A 0.02185(17) 0.6061(3) 0.0999(2) 0.0471(7) Uani d 0.8903(18) A 1
    D D19A 0.008139 0.503811 0.105923 0.071 Uiso calc 0.8903(18) A 1
    D D19B -0.028387 0.661165 0.084572 0.071 Uiso calc 0.8903(18) A 1
    D D19C 0.059929 0.617892 0.052192 0.071 Uiso calc 0.8903(18) A 1
    C C20A -0.01808(16) 0.6679(3) 0.26878(19) 0.0470(6) Uani d 0.8903(18) A 1
    D D20A -0.032251 0.567942 0.282401 0.070 Uiso calc 0.8903(18) A 1
    D D20B -0.005525 0.720540 0.325154 0.070 Uiso calc 0.8903(18) A 1
    D D20C -0.064553 0.713967 0.234952 0.070 Uiso calc 0.8903(18) A 1
    C C19B 0.0423(13) 0.6018(18) 0.2686(12) 0.049(4) Uiso d 0.1097(18) A 2
    D D19D 0.010074 0.512543 0.265939 0.074 Uiso calc 0.1097(18) A 2
    D D19E 0.096287 0.583660 0.245646 0.074 Uiso calc 0.1097(18) A 2
    D D19F 0.049335 0.635024 0.331200 0.074 Uiso calc 0.1097(18) A 2
    C C20B 0.0041(16) 0.666(2) 0.0930(9) 0.049(4) Uiso d 0.1097(18) A 2
    D D20D -0.029537 0.579159 0.082990 0.074 Uiso calc 0.1097(18) A 2
    D D20E -0.012775 0.738825 0.047762 0.074 Uiso calc 0.1097(18) A 2
    D D20F 0.062047 0.641717 0.087819 0.074 Uiso calc 0.1097(18) A 2
loop_
    _atom_site_aniso_label
    _atom_site_aniso_U_11
    _atom_site_aniso_U_22
    _atom_site_aniso_U_33
    _atom_site_aniso_U_12
    _atom_site_aniso_U_13
    _atom_site_aniso_U_23
    S1A 0.0229(2) 0.0222(2) 0.0503(3) -0.00093(17) -0.0028(2) 0.0081(2)
    S5 0.0489(3) 0.0338(2) 0.01792(19) 0.0139(2) 0.00149(17) -0.00626(16)
    O1 0.0395(7) 0.0201(5) 0.0168(5) 0.0014(5) 0.0053(5) -0.0001(4)
    O2 0.0332(7) 0.0444(8) 0.0314(7) -0.0135(6) -0.0070(6) 0.0084(6)
    O3 0.0458(8) 0.0352(7) 0.0188(6) -0.0119(6) -0.0097(5) 0.0031(5)
    O4 0.0368(7) 0.0202(6) 0.0260(6) 0.0073(5) 0.0066(5) 0.0023(4)
    O5A 0.0472(13) 0.0372(12) 0.0179(9) 0.0081(9) 0.0094(8) 0.0081(8)
    O5B 0.0288(18) 0.036(2) 0.0193(16) -0.0038(14) -0.0041(12) -0.0009(13)
    O6A 0.0408(9) 0.0232(7) 0.0346(8) -0.0094(6) -0.0158(7) 0.0074(6)
    N2 0.0236(6) 0.0192(6) 0.0149(5) 0.0026(5) -0.0004(5) 0.0004(5)
    C1 0.0218(7) 0.0183(7) 0.0174(6) 0.0003(5) -0.0009(5) -0.0003(5)
    C3A 0.0264(7) 0.0258(7) 0.0131(6) 0.0056(6) 0.0004(5) 0.0014(5)
    C3 0.0288(8) 0.0258(8) 0.0146(6) 0.0067(6) 0.0007(6) 0.0018(6)
    C4B 0.0406(10) 0.0370(9) 0.0127(7) 0.0155(8) -0.0008(6) -0.0016(6)
    C4C 0.0406(10) 0.0370(9) 0.0127(7) 0.0155(8) -0.0008(6) -0.0016(6)
    C4A 0.0320(8) 0.0278(8) 0.0172(7) 0.0080(7) -0.0010(6) -0.0045(6)
    C5A 0.0312(8) 0.0256(8) 0.0222(7) 0.0038(7) 0.0006(6) -0.0037(6)
    C6 0.0391(10) 0.0281(9) 0.0345(10) 0.0060(8) 0.0054(8) -0.0086(7)
    C7 0.0355(9) 0.0217(8) 0.0424(11) 0.0042(7) 0.0044(8) -0.0021(7)
    C8 0.0324(9) 0.0221(8) 0.0337(9) 0.0021(7) 0.0005(7) 0.0032(7)
    C9B 0.0212(7) 0.0220(7) 0.0179(7) 0.0023(6) -0.0005(5) -0.0041(5)
    C9A 0.0196(7) 0.0221(7) 0.0218(7) 0.0002(5) -0.0009(5) -0.0037(6)
    C9 0.0249(7) 0.0215(7) 0.0249(8) 0.0006(6) 0.0014(6) -0.0008(6)
    C10A 0.0212(7) 0.0193(7) 0.0153(6) 0.0022(5) -0.0004(5) -0.0011(5)
    C10 0.0213(7) 0.0192(7) 0.0144(6) 0.0011(5) -0.0015(5) -0.0012(5)
    C11 0.0248(7) 0.0186(7) 0.0205(7) 0.0014(6) -0.0047(6) -0.0001(5)
    C12 0.0187(6) 0.0182(7) 0.0196(7) 0.0002(5) -0.0009(5) 0.0014(5)
    C13 0.0233(7) 0.0239(7) 0.0177(7) 0.0020(6) -0.0023(5) 0.0015(6)
    C14 0.0217(7) 0.0228(7) 0.0224(7) 0.0036(6) -0.0015(6) 0.0049(6)
    C15 0.0197(7) 0.0176(7) 0.0248(7) 0.0006(5) 0.0033(6) 0.0018(6)
    C16 0.0289(8) 0.0196(7) 0.0195(7) -0.0010(6) 0.0013(6) 0.0004(6)
    C17 0.0261(7) 0.0186(7) 0.0188(7) 0.0000(6) -0.0026(6) 0.0018(5)
    C18 0.0453(11) 0.0226(8) 0.0289(9) 0.0050(7) 0.0111(8) -0.0007(7)
    C19A 0.0414(14) 0.0399(14) 0.0605(17) -0.0108(11) 0.0066(12) -0.0198(12)
    C20A 0.0358(12) 0.0560(16) 0.0497(15) -0.0034(11) 0.0075(11) 0.0072(12)
_geom_special_details
;
 All esds (except the esd in the dihedral angle between two l.s. planes)
 are estimated using the full covariance matrix.  The cell esds are taken
 into account individually in the estimation of esds in distances, angles
 and torsion angles; correlations between esds in cell parameters are only
 used when they are defined by crystal symmetry.  An approximate (isotropic)
 treatment of cell esds is used for estimating esds involving l.s. planes.
;
loop_
    _geom_bond_atom_site_label_1
    _geom_bond_atom_site_label_2
    _geom_bond_site_symmetry_2
    _geom_bond_distance
    _geom_bond_publ_flag
    S1A O6A . 1.5127(15) ?
    S1A C20A . 1.769(3) ?
    S1A C19A . 1.777(3) ?
    S1B O6B . 1.515(12) ?
    S1B C19B . 1.762(12) ?
    S1B C20B . 1.774(13) ?
    S5 C4A . 1.7407(17) ?
    S5 C5A . 1.7434(18) ?
    O1 C1 . 1.2288(19) ?
    O2 C11 . 1.207(2) ?
    O3 C11 . 1.322(2) ?
    O3 H3 . 0.8400 ?
    O4 C15 . 1.3692(19) ?
    O4 C18 . 1.433(2) ?
    O5A C4B . 1.338(3) ?
    O5A H5A . 0.8400 ?
    O5B C4C . 1.271(4) ?
    O5B H5B . 0.8400 ?
    N2 C1 . 1.362(2) ?
    N2 C12 . 1.419(2) ?
    N2 C3 . 1.479(2) ?
    C1 C10A . 1.511(2) ?
    C3A C4C . 1.521(2) ?
    C3A C4B . 1.521(2) ?
    C3A C10A . 1.521(2) ?
    C3A C3 . 1.532(2) ?
    C3A H3AA . 1.0000 ?
    C3 H3A . 0.9900 ?
    C3 H3B . 0.9900 ?
    C4B C4A . 1.507(2) ?
    C4B H4A . 1.0000 ?
    C4C C4A . 1.507(2) ?
    C4C H4B . 1.0000 ?
    C4A C9B . 1.361(2) ?
    C5A C6 . 1.396(3) ?
    C5A C9A . 1.404(2) ?
    C6 C7 . 1.375(3) ?
    C6 H6A . 0.9500 ?
    C7 C8 . 1.401(3) ?
    C7 H7A . 0.9500 ?
    C8 C9 . 1.386(2) ?
    C8 H8A . 0.9500 ?
    C9B C9A . 1.441(2) ?
    C9B C10 . 1.507(2) ?
    C9A C9 . 1.400(2) ?
    C9 H9A . 0.9500 ?
    C10A C10 . 1.526(2) ?
    C10A H10A . 1.0000 ?
    C10 C11 . 1.527(2) ?
    C10 H10B . 1.0000 ?
    C12 C13 . 1.392(2) ?
    C12 C17 . 1.393(2) ?
    C13 C14 . 1.385(2) ?
    C13 H13A . 0.9500 ?
    C14 C15 . 1.393(2) ?
    C14 H14A . 0.9500 ?
    C15 C16 . 1.388(2) ?
    C16 C17 . 1.387(2) ?
    C16 H16A . 0.9500 ?
    C17 H17A . 0.9500 ?
    C18 H18A . 0.9800 ?
    C18 H18B . 0.9800 ?
    C18 H18C . 0.9800 ?
    C19A D19A . 0.9800 ?
    C19A D19B . 0.9800 ?
    C19A D19C . 0.9800 ?
    C20A D20A . 0.9800 ?
    C20A D20B . 0.9800 ?
    C20A D20C . 0.9800 ?
    C19B D19D . 0.9800 ?
    C19B D19E . 0.9800 ?
    C19B D19F . 0.9800 ?
    C20B D20D . 0.9800 ?
    C20B D20E . 0.9800 ?
    C20B D20F . 0.9800 ?
loop_
    _geom_angle_atom_site_label_1
    _geom_angle_atom_site_label_2
    _geom_angle_atom_site_label_3
    _geom_angle_site_symmetry_1
    _geom_angle_site_symmetry_3
    _geom_angle
    _geom_angle_publ_flag
    O6A S1A C20A . . 106.26(13) ?
    O6A S1A C19A . . 104.20(12) ?
    C20A S1A C19A . . 99.03(13) ?
    O6B S1B C19B . . 105.6(8) ?
    O6B S1B C20B . . 105.2(8) ?
    C19B S1B C20B . . 100.2(9) ?
    C4A S5 C5A . . 91.61(8) ?
    C11 O3 H3 . . 109.5 ?
    C15 O4 C18 . . 116.77(13) ?
    C4B O5A H5A . . 109.5 ?
    C4C O5B H5B . . 109.5 ?
    C1 N2 C12 . . 125.06(13) ?
    C1 N2 C3 . . 112.06(13) ?
    C12 N2 C3 . . 122.38(13) ?
    O1 C1 N2 . . 127.11(15) ?
    O1 C1 C10A . . 125.25(14) ?
    N2 C1 C10A . . 107.58(13) ?
    C4C C3A C10A . . 108.91(14) ?
    C4B C3A C10A . . 108.91(14) ?
    C4C C3A C3 . . 119.35(13) ?
    C4B C3A C3 . . 119.35(13) ?
    C10A C3A C3 . . 102.18(12) ?
    C4B C3A H3AA . . 108.6 ?
    C10A C3A H3AA . . 108.6 ?
    C3 C3A H3AA . . 108.6 ?
    N2 C3 C3A . . 101.83(12) ?
    N2 C3 H3A . . 111.4 ?
    C3A C3 H3A . . 111.4 ?
    N2 C3 H3B . . 111.4 ?
    C3A C3 H3B . . 111.4 ?
    H3A C3 H3B . . 109.3 ?
    O5A C4B C4A . . 108.46(16) ?
    O5A C4B C3A . . 118.61(19) ?
    C4A C4B C3A . . 106.60(13) ?
    O5A C4B H4A . . 107.6 ?
    C4A C4B H4A . . 107.6 ?
    C3A C4B H4A . . 107.6 ?
    O5B C4C C4A . . 116.3(2) ?
    O5B C4C C3A . . 112.9(2) ?
    C4A C4C C3A . . 106.60(13) ?
    O5B C4C H4B . . 106.9 ?
    C4A C4C H4B . . 106.9 ?
    C3A C4C H4B . . 106.9 ?
    C9B C4A C4C . . 126.63(15) ?
    C9B C4A C4B . . 126.63(15) ?
    C9B C4A S5 . . 112.36(13) ?
    C4C C4A S5 . . 120.99(12) ?
    C4B C4A S5 . . 120.99(12) ?
    C6 C5A C9A . . 121.61(17) ?
    C6 C5A S5 . . 127.31(14) ?
    C9A C5A S5 . . 111.07(13) ?
    C7 C6 C5A . . 118.33(17) ?
    C7 C6 H6A . . 120.8 ?
    C5A C6 H6A . . 120.8 ?
    C6 C7 C8 . . 121.20(17) ?
    C6 C7 H7A . . 119.4 ?
    C8 C7 H7A . . 119.4 ?
    C9 C8 C7 . . 120.31(17) ?
    C9 C8 H8A . . 119.8 ?
    C7 C8 H8A . . 119.8 ?
    C4A C9B C9A . . 113.02(14) ?
    C4A C9B C10 . . 123.29(14) ?
    C9A C9B C10 . . 123.65(14) ?
    C9 C9A C5A . . 118.92(15) ?
    C9 C9A C9B . . 129.13(15) ?
    C5A C9A C9B . . 111.94(15) ?
    C8 C9 C9A . . 119.61(16) ?
    C8 C9 H9A . . 120.2 ?
    C9A C9 H9A . . 120.2 ?
    C1 C10A C3A . . 103.55(12) ?
    C1 C10A C10 . . 118.36(12) ?
    C3A C10A C10 . . 113.66(13) ?
    C1 C10A H10A . . 106.9 ?
    C3A C10A H10A . . 106.9 ?
    C10 C10A H10A . . 106.9 ?
    C9B C10 C10A . . 106.90(12) ?
    C9B C10 C11 . . 111.15(13) ?
    C10A C10 C11 . . 112.76(13) ?
    C9B C10 H10B . . 108.6 ?
    C10A C10 H10B . . 108.6 ?
    C11 C10 H10B . . 108.6 ?
    O2 C11 O3 . . 124.33(15) ?
    O2 C11 C10 . . 123.87(15) ?
    O3 C11 C10 . . 111.81(14) ?
    C13 C12 C17 . . 118.87(14) ?
    C13 C12 N2 . . 120.50(14) ?
    C17 C12 N2 . . 120.62(13) ?
    C14 C13 C12 . . 120.51(15) ?
    C14 C13 H13A . . 119.7 ?
    C12 C13 H13A . . 119.7 ?
    C13 C14 C15 . . 120.25(14) ?
    C13 C14 H14A . . 119.9 ?
    C15 C14 H14A . . 119.9 ?
    O4 C15 C16 . . 124.11(15) ?
    O4 C15 C14 . . 116.36(14) ?
    C16 C15 C14 . . 119.51(14) ?
    C17 C16 C15 . . 120.02(15) ?
    C17 C16 H16A . . 120.0 ?
    C15 C16 H16A . . 120.0 ?
    C16 C17 C12 . . 120.76(14) ?
    C16 C17 H17A . . 119.6 ?
    C12 C17 H17A . . 119.6 ?
    O4 C18 H18A . . 109.5 ?
    O4 C18 H18B . . 109.5 ?
    H18A C18 H18B . . 109.5 ?
    O4 C18 H18C . . 109.5 ?
    H18A C18 H18C . . 109.5 ?
    H18B C18 H18C . . 109.5 ?
    S1A C19A D19A . . 109.5 ?
    S1A C19A D19B . . 109.5 ?
    D19A C19A D19B . . 109.5 ?
    S1A C19A D19C . . 109.5 ?
    D19A C19A D19C . . 109.5 ?
    D19B C19A D19C . . 109.5 ?
    S1A C20A D20A . . 109.5 ?
    S1A C20A D20B . . 109.5 ?
    D20A C20A D20B . . 109.5 ?
    S1A C20A D20C . . 109.5 ?
    D20A C20A D20C . . 109.5 ?
    D20B C20A D20C . . 109.5 ?
    S1B C19B D19D . . 109.5 ?
    S1B C19B D19E . . 109.5 ?
    D19D C19B D19E . . 109.5 ?
    S1B C19B D19F . . 109.5 ?
    D19D C19B D19F . . 109.5 ?
    D19E C19B D19F . . 109.5 ?
    S1B C20B D20D . . 109.5 ?
    S1B C20B D20E . . 109.5 ?
    D20D C20B D20E . . 109.5 ?
    S1B C20B D20F . . 109.5 ?
    D20D C20B D20F . . 109.5 ?
    D20E C20B D20F . . 109.5 ?
loop_
    _geom_torsion_atom_site_label_1
    _geom_torsion_atom_site_label_2
    _geom_torsion_atom_site_label_3
    _geom_torsion_atom_site_label_4
    _geom_torsion_site_symmetry_1
    _geom_torsion_site_symmetry_2
    _geom_torsion_site_symmetry_3
    _geom_torsion_site_symmetry_4
    _geom_torsion
    _geom_torsion_publ_flag
    C12 N2 C1 O1 . . . . 3.3(3) ?
    C3 N2 C1 O1 . . . . 175.30(16) ?
    C12 N2 C1 C10A . . . . -174.00(13) ?
    C3 N2 C1 C10A . . . . -1.96(18) ?
    C1 N2 C3 C3A . . . . 23.14(17) ?
    C12 N2 C3 C3A . . . . -164.58(14) ?
    C4C C3A C3 N2 . . . . -154.00(15) ?
    C4B C3A C3 N2 . . . . -154.00(15) ?
    C10A C3A C3 N2 . . . . -33.89(15) ?
    C10A C3A C4B O5A . . . . 172.66(17) ?
    C3 C3A C4B O5A . . . . -70.7(2) ?
    C10A C3A C4B C4A . . . . 50.03(19) ?
    C3 C3A C4B C4A . . . . 166.67(15) ?
    C10A C3A C4C O5B . . . . -78.8(2) ?
    C3 C3A C4C O5B . . . . 37.8(3) ?
    C10A C3A C4C C4A . . . . 50.03(19) ?
    C3 C3A C4C C4A . . . . 166.67(15) ?
    O5B C4C C4A C9B . . . . 107.8(3) ?
    C3A C4C C4A C9B . . . . -19.0(3) ?
    O5B C4C C4A S5 . . . . -70.3(3) ?
    C3A C4C C4A S5 . . . . 162.82(13) ?
    O5A C4B C4A C9B . . . . -147.8(2) ?
    C3A C4B C4A C9B . . . . -19.0(3) ?
    O5A C4B C4A S5 . . . . 34.0(2) ?
    C3A C4B C4A S5 . . . . 162.82(13) ?
    C5A S5 C4A C9B . . . . 0.01(15) ?
    C5A S5 C4A C4C . . . . 178.43(16) ?
    C5A S5 C4A C4B . . . . 178.43(16) ?
    C4A S5 C5A C6 . . . . -179.43(19) ?
    C4A S5 C5A C9A . . . . -0.33(14) ?
    C9A C5A C6 C7 . . . . -0.2(3) ?
    S5 C5A C6 C7 . . . . 178.84(16) ?
    C5A C6 C7 C8 . . . . -0.9(3) ?
    C6 C7 C8 C9 . . . . 1.4(3) ?
    C4C C4A C9B C9A . . . . -178.00(17) ?
    C4B C4A C9B C9A . . . . -178.00(17) ?
    S5 C4A C9B C9A . . . . 0.3(2) ?
    C4C C4A C9B C10 . . . . -0.4(3) ?
    C4B C4A C9B C10 . . . . -0.4(3) ?
    S5 C4A C9B C10 . . . . 177.93(13) ?
    C6 C5A C9A C9 . . . . 0.8(3) ?
    S5 C5A C9A C9 . . . . -178.38(13) ?
    C6 C5A C9A C9B . . . . 179.71(17) ?
    S5 C5A C9A C9B . . . . 0.55(19) ?
    C4A C9B C9A C9 . . . . 178.24(17) ?
    C10 C9B C9A C9 . . . . 0.6(3) ?
    C4A C9B C9A C5A . . . . -0.6(2) ?
    C10 C9B C9A C5A . . . . -178.18(15) ?
    C7 C8 C9 C9A . . . . -0.8(3) ?
    C5A C9A C9 C8 . . . . -0.3(2) ?
    C9B C9A C9 C8 . . . . -179.02(17) ?
    O1 C1 C10A C3A . . . . 162.34(16) ?
    N2 C1 C10A C3A . . . . -20.34(16) ?
    O1 C1 C10A C10 . . . . 35.5(2) ?
    N2 C1 C10A C10 . . . . -147.14(14) ?
    C4C C3A C10A C1 . . . . 160.51(13) ?
    C4B C3A C10A C1 . . . . 160.51(13) ?
    C3 C3A C10A C1 . . . . 33.35(15) ?
    C4C C3A C10A C10 . . . . -69.78(17) ?
    C4B C3A C10A C10 . . . . -69.78(17) ?
    C3 C3A C10A C10 . . . . 163.06(13) ?
    C4A C9B C10 C10A . . . . -12.4(2) ?
    C9A C9B C10 C10A . . . . 165.01(14) ?
    C4A C9B C10 C11 . . . . 111.08(18) ?
    C9A C9B C10 C11 . . . . -71.54(19) ?
    C1 C10A C10 C9B . . . . 168.32(13) ?
    C3A C10A C10 C9B . . . . 46.52(17) ?
    C1 C10A C10 C11 . . . . 45.88(19) ?
    C3A C10A C10 C11 . . . . -75.93(17) ?
    C9B C10 C11 O2 . . . . -57.9(2) ?
    C10A C10 C11 O2 . . . . 62.1(2) ?
    C9B C10 C11 O3 . . . . 122.07(15) ?
    C10A C10 C11 O3 . . . . -117.90(15) ?
    C1 N2 C12 C13 . . . . 152.25(16) ?
    C3 N2 C12 C13 . . . . -19.0(2) ?
    C1 N2 C12 C17 . . . . -28.8(2) ?
    C3 N2 C12 C17 . . . . 159.92(15) ?
    C17 C12 C13 C14 . . . . 1.0(2) ?
    N2 C12 C13 C14 . . . . 179.89(15) ?
    C12 C13 C14 C15 . . . . 1.6(2) ?
    C18 O4 C15 C16 . . . . 4.1(2) ?
    C18 O4 C15 C14 . . . . -177.49(15) ?
    C13 C14 C15 O4 . . . . 178.70(15) ?
    C13 C14 C15 C16 . . . . -2.8(2) ?
    O4 C15 C16 C17 . . . . 179.86(15) ?
    C14 C15 C16 C17 . . . . 1.5(2) ?
    C15 C16 C17 C12 . . . . 1.1(2) ?
    C13 C12 C17 C16 . . . . -2.3(2) ?
    N2 C12 C17 C16 . . . . 178.78(15) ?
loop_
    _geom_hbond_atom_site_label_D
    _geom_hbond_atom_site_label_H
    _geom_hbond_atom_site_label_A
    _geom_hbond_site_symmetry_A
    _geom_hbond_distance_DH
    _geom_hbond_distance_HA
    _geom_hbond_distance_DA
    _geom_hbond_angle_DHA
    _geom_hbond_publ_flag
    O3 H3 S1A . 0.8400 2.7200 3.4846(15) 152.00 yes
    O3 H3 O6A . 0.8400 1.7200 2.563(2) 176.00 yes
    O3 H3 O6B . 0.8400 2.0600 2.852(16) 158.00 yes
    O5A H5A O1 4_576 0.8400 1.9600 2.763(2) 160.00 yes
    C3A H3AA O2 . 1.0000 2.4900 3.202(2) 127.00 yes
    C3 H3A O5B . 0.9900 2.5400 2.887(4) 100.00 yes
    C6 H6A O6A 4_586 0.9500 2.4800 3.307(3) 145.00 yes
    C14 H14A O4 3_656 0.9500 2.5400 3.445(2) 159.00 yes
    C17 H17A O1 . 0.9500 2.3300 2.868(2) 116.00 yes
    C17 H17A O5B 4_575 0.9500 2.4600 3.289(4) 146.00 yes
    C18 H18C O5B 3_666 0.9800 2.4300 2.922(4) 110.00 yes
    C20A D20A O6A 2_545 0.9800 2.4600 3.434(3) 173.00 yes
    C20A D20A O6B 2_545 0.9800 1.8700 2.839(13) 168.00 yes
_shelx_space_group_comment
;
The symmetry employed for this shelxl refinement is uniquely defined
by the following loop, which should always be used as a source of
symmetry information in preference to the above space-group names.
They are only intended as comments.
;
_shelx_estimated_absorpt_T_min     0.896
_shelx_estimated_absorpt_T_max     0.941
_shelx_hkl_file
;
   0   0   1    0.00    0.01
   0   0   1    0.01    0.01
   0   0   1    0.00    0.00
   0   0  -1    0.00    0.00
   0   0  -1    0.01    0.00
   0   0  -1    0.01    0.01
   0   0  -1    0.00    0.00
   0   0  -1    0.00    0.00
   0   0   1    0.00    0.00
   0   0   1    0.00    0.00
   0   0  -2   -0.05    0.01
   0   0   2   -0.01    0.02
   0   0   2   -0.02    0.02
   0   0   2   -0.04    0.02
   0   0   2   -0.03    0.01
   0   0  -2   -0.04    0.02
   0   0  -2   -0.06    0.02
   0   0  -2   -0.05    0.01
   0   0  -3   -0.03    0.03
   0   0   3    0.06    0.04
   0   0  -3    0.03    0.04
   0   0  -3    0.03    0.04
   0   0  -3    0.02    0.03
   0   0  -3    0.04    0.04
   0   0   3    0.05    0.04
   0   0   3    0.02    0.05
   0   0   3    0.09    0.05
   0   0  -4   32.31    0.78
   0   0  -4   32.78    0.76
   0   0   4   33.93    0.93
   0   0   4   32.39    0.79
   0   0  -4   33.91    0.81
   0   0   4   34.17    0.93
   0   0  -4   33.76    0.93
   0   0  -4   33.38    0.76
   0   0  -5    0.03    0.06
   0   0  -5   -0.01    0.07
   0   0   5   -0.09    0.08
   0   0  -5   -0.03    0.04
   0   0   5   -0.04    0.08
   0   0  -5   -0.10    0.08
   0   0  -5   -0.04    0.05
   0   0  -5   -0.02    0.06
   0   0   5   -0.02    0.06
   0   0   5   -0.06    0.07
   0   0  -6    5.43    0.20
   0   0   6    5.44    0.22
   0   0  -6    5.76    0.25
   0   0  -6    5.80    0.24
   0   0   6    5.38    0.22
   0   0   6    5.93    0.25
   0   0  -6    5.57    0.21
   0   0   6    5.76    0.24
   0   0  -6    5.46    0.20
   0   0  -7   -0.01    0.07
   0   0   7   -0.04    0.09
   0   0   7   -0.08    0.09
   0   0   7    0.03    0.07
   0   0  -7    0.04    0.10
   0   0  -7    0.05    0.06
   0   0   7   -0.06    0.10
   0   0  -7    0.10    0.07
   0   0  -7    0.09    0.07
   0   0  -8    3.62    0.19
   0   0  -8    3.84    0.19
   0   0   8    3.99    0.24
   0   0   8    3.17    0.21
   0   0  -8    4.17    0.22
   0   0  -8    3.95    0.19
   0   0   8    3.72    0.22
   0   0   8    4.11    0.22
   0   0   9    0.05    0.09
   0   0   9   -0.05    0.10
   0   0   9    0.03    0.13
   0   0  -9    0.06    0.08
   0   0  -9    0.11    0.08
   0   0  -9    0.02    0.08
   0   0  -9   -0.04    0.08
   0   0   9   -0.09    0.10
   0   0  10   23.49    0.79
   0   0 -10   24.34    0.66
   0   0  10   24.08    0.68
   0   0  10   23.95    0.70
   0   0 -10   23.60    0.65
   0   0  10   24.40    0.79
   0   0 -10   24.41    0.78
   0   0 -10   25.31    0.67
   0   0 -11    0.08    0.10
   0   0  11   -0.09    0.14
   0   0 -11    0.09    0.12
   0   0  11   -0.03    0.10
   0   0  11   -0.08    0.14
   0   0 -11   -0.03    0.09
   0   0  11    0.02    0.16
   0   0 -11   -0.04    0.09
   0   0 -12    4.17    0.27
   0   0  12    3.53    0.31
   0   0 -12    4.07    0.24
   0   0  12    4.29    0.32
   0   0 -12    3.89    0.23
   0   0  12    4.05    0.31
   0   0  13    0.12    0.16
   0   0  13   -0.24    0.14
   0   0 -13    0.01    0.10
   0   0 -13   -0.04    0.10
   0   0 -13   -0.12    0.12
   0   0 -14   10.40    0.41
   0   0  14   10.94    0.47
   0   0 -14   10.69    0.41
   0   0  14   10.63    0.46
   0   0 -14   10.31    0.42
   0   0  15    0.06    0.16
   0   0 -15    0.03    0.14
   0   0 -15    0.02    0.11
   0   0 -15   -0.08    0.10
   0   0  15    0.19    0.18
   0   0  16    7.89    0.43
   0   0 -16    8.61    0.38
   0   0 -16    7.86    0.39
   0   0 -16    8.25    0.40
   0   0  16    8.68    0.46
   0   0 -17   -0.05    0.14
   0   0  17    0.20    0.20
   0   0  17   -0.25    0.17
   0   0 -17    0.01    0.13
   0   0  18    1.02    0.24
   0   0 -18    0.66    0.17
   0   0 -18    1.09    0.21
   0   0  18    1.06    0.26
   0   0 -19    0.15    0.15
   0   0  19    0.16    0.20
   0   0  19    0.03    0.23
   0   0 -19   -0.11    0.17
   0   0  19   -0.02    0.20
   0   0 -20    1.22    0.24
   0   0  20    1.11    0.27
   0   0  20    1.24    0.25
   0   0  20    1.40    0.30
   0   1   0   -0.14    0.01
   0   1  -1   -0.01    0.01
   0   1   1    0.00    0.01
   0  -1   1    0.00    0.01
   0  -1   1   -0.02    0.01
   0  -1  -1   -0.03    0.01
   0  -1  -1    0.01    0.01
   0  -1  -1   -0.02    0.01
   0  -1  -1   -0.03    0.01
   0  -1  -1   -0.01    0.01
   0  -1  -1   -0.02    0.01
   0  -1  -1   -0.02    0.01
   0   1  -2   19.97    0.44
   0   1   2   21.80    0.55
   0   1  -2   20.94    0.53
   0   1   2   19.02    0.45
   0   1   2   19.00    0.46
   0   1  -2   19.49    0.44
   0   1   2   20.12    0.48
   0  -1  -2   16.97    0.54
   0   1  -3  203.80    4.56
   0   1   3  215.89    5.58
   0   1  -3  204.37    4.68
   0   1   3  214.42    5.60
   0   1  -3  209.20    5.55
   0   1  -3  210.67    4.54
   0   1   3  208.57    4.87
   0   1  -3  215.92    5.52
   0   1   3  213.37    4.49
   0   1   3  202.33    4.66
   0  -1   3  205.14    4.69
   0  -1  -3  213.11    5.53
   0  -1  -3  211.54    5.62
   0  -1   3  211.75    4.86
   0  -1  -3  210.72    4.67
   0  -1  -3  212.64    4.78
   0  -1  -3  211.31    4.51
   0  -1  -3  212.11    4.49
   0  -1   3  208.77    4.51
   0  -1   3  215.71    5.59
   0  -1   3  206.41    5.62
   0   1  -4   14.03    0.38
   0   1  -4   11.38    0.31
   0   1  -4   11.96    0.31
   0   1   4   13.01    0.40
   0   1  -4   11.95    0.31
   0   1  -4   11.75    0.37
   0   1  -4   11.79    0.33
   0   1   4   11.90    0.34
   0   1   4   11.55    0.32
   0   1   4   12.01    0.38
   0  -1  -4   11.68    0.32
   0  -1  -4   11.79    0.32
   0  -1   4   11.81    0.38
   0  -1  -4   12.29    0.38
   0  -1  -4   11.99    0.34
   0  -1   4   11.89    0.33
   0  -1  -4   11.54    0.31
   0  -1   4   12.27    0.37
   0  -1   4   11.58    0.32
   0  -1  -4   12.01    0.39
   0   1   5    0.10    0.07
   0   1   5    0.02    0.07
   0   1  -5    0.12    0.06
   0   1  -5    0.05    0.06
   0   1  -5    0.17    0.06
   0   1   5   -0.02    0.08
   0   1  -5   -0.04    0.06
   0   1   5    0.05    0.08
   0   1  -5    0.04    0.06
   0  -1  -5    0.02    0.06
   0  -1   5    0.03    0.07
   0  -1   5    0.05    0.09
   0  -1  -5    0.09    0.06
   0  -1  -5    0.10    0.08
   0  -1   5    0.05    0.06
   0  -1  -5    0.05    0.09
   0  -1  -5    0.16    0.07
   0  -1  -5    0.03    0.06
   0  -1   5    0.09    0.07
   0   1  -6    7.66    0.25
   0   1  -6    7.72    0.25
   0   1   6    7.39    0.27
   0   1   6    7.85    0.28
   0   1  -6    8.08    0.29
   0   1   6    7.79    0.30
   0   1  -6    8.05    0.25
   0   1   6    8.18    0.32
   0  -1   6    8.25    0.27
   0  -1  -6    7.70    0.31
   0  -1  -6    7.82    0.25
   0  -1   6    8.31    0.30
   0  -1   6    8.03    0.27
   0  -1   6    7.95    0.31
   0  -1  -6    7.56    0.25
   0  -1  -6    8.12    0.31
   0  -1  -6    7.86    0.27
   0  -1  -6    7.53    0.25
   0   1   7    4.66    0.22
   0   1   7    4.56    0.22
   0   1   7    4.57    0.24
   0   1  -7    4.42    0.19
   0   1  -7    4.66    0.20
   0   1  -7    4.68    0.22
   0   1  -7    4.72    0.19
   0   1   7    4.43    0.23
   0  -1  -7    4.83    0.21
   0  -1  -7    4.30    0.23
   0  -1  -7    4.47    0.19
   0  -1   7    4.49    0.23
   0  -1   7    4.42    0.22
   0  -1  -7    4.61    0.20
   0  -1   7    4.24    0.21
   0  -1   7    4.83    0.25
   0  -1  -7    4.99    0.26
   0   1  -8   47.23    1.10
   0   1   8   46.25    1.33
   0   1   8   40.16    1.33
   0   1  -8   47.47    1.10
   0   1   8   47.97    1.18
   0   1  -8   45.40    1.12
   0   1   8   46.21    1.14
   0  -1   8   47.49    1.34
   0  -1   8   48.13    1.34
   0  -1  -8   47.61    1.10
   0  -1   8   46.20    1.14
   0  -1  -8   47.21    1.34
   0  -1   8   46.74    1.17
   0  -1  -8   46.69    1.34
   0  -1  -8   47.53    1.14
   0  -1  -8   48.37    1.12
   0   1   9   30.15    1.05
   0   1  -9   36.97    0.90
   0   1   9   35.13    0.91
   0   1  -9   36.27    0.88
   0   1  -9   35.91    0.88
   0   1   9   34.95    0.94
   0  -1  -9   35.63    0.89
   0  -1   9   35.80    1.07
   0  -1  -9   36.43    1.07
   0  -1   9   36.16    1.07
   0  -1  -9   34.94    0.89
   0  -1   9   36.57    0.92
   0  -1   9   39.07    0.96
   0  -1  -9   35.19    0.91
   0   1 -10    0.85    0.12
   0   1  10    0.92    0.16
   0   1 -10    0.91    0.14
   0   1 -10    0.96    0.13
   0   1  10    0.84    0.16
   0   1  10    0.94    0.16
   0  -1  10    0.62    0.14
   0  -1 -10    0.88    0.15
   0  -1  10    0.95    0.19
   0  -1 -10    0.84    0.13
   0  -1 -10    1.22    0.19
   0  -1 -10    0.65    0.13
   0  -1  10    0.87    0.15
   0  -1  10    0.90    0.17
   0   1 -11    1.31    0.14
   0   1 -11    1.30    0.15
   0   1  11    1.53    0.20
   0   1 -11    1.08    0.15
   0   1  11    1.04    0.19
   0   1  11    1.57    0.18
   0  -1 -11    1.65    0.17
   0  -1 -11    1.38    0.17
   0  -1  11    0.96    0.17
   0  -1  11    1.09    0.16
   0  -1  11    1.22    0.19
   0  -1  11    1.49    0.22
   0  -1 -11    1.11    0.14
   0   1  12   12.61    0.49
   0   1 -12   13.32    0.45
   0   1  12   13.23    0.49
   0   1 -12   13.60    0.44
   0   1 -12   12.09    0.43
   0  -1  12   12.34    0.49
   0  -1  12   12.52    0.54
   0  -1 -12   12.91    0.45
   0  -1  12   13.04    0.48
   0  -1 -12   13.24    0.45
   0  -1 -12   13.28    0.46
   0   1  13    0.19    0.16
   0   1 -13    0.15    0.12
   0   1  13    0.27    0.16
   0   1 -13    0.14    0.12
   0   1 -13    0.23    0.11
   0  -1  13    0.12    0.16
   0  -1 -13    0.23    0.14
   0  -1 -13    0.35    0.13
   0  -1  13    0.23    0.16
   0  -1 -13    0.04    0.10
   0   1 -14   21.62    0.65
   0   1 -14   21.71    0.66
   0   1  14   20.65    0.71
   0   1 -14   21.50    0.66
   0   1  14   23.85    0.72
   0  -1  14   21.67    0.73
   0  -1 -14   22.76    0.69
   0  -1  14   22.52    0.70
   0  -1 -14   22.59    0.68
   0  -1 -14   21.14    0.67
   0   1 -15    0.62    0.14
   0   1  15    0.88    0.21
   0   1  15    0.58    0.20
   0   1 -15    0.70    0.17
   0  -1 -15    0.69    0.16
   0  -1  15    0.27    0.19
   0  -1 -15    0.39    0.15
   0  -1  15    0.47    0.19
   0  -1 -15    0.54    0.16
   0   1 -16    0.04    0.15
   0   1 -16    0.24    0.13
   0   1  16   -0.10    0.17
   0   1  16   -0.02    0.19
   0  -1  16    0.05    0.20
   0  -1 -16    0.10    0.13
   0  -1  16    0.13    0.18
   0  -1 -16    0.19    0.15
   0  -1 -16    0.10    0.14
   0   1 -17    0.76    0.18
   0   1 -17    0.97    0.20
   0   1  17    1.01    0.25
   0   1  17    1.10    0.23
   0  -1 -17    0.98    0.20
   0  -1 -17    0.81    0.18
   0  -1 -17    0.95    0.19
   0  -1  17    1.25    0.25
   0  -1  17    1.40    0.26
   0   1  18    0.42    0.23
   0   1 -18    0.50    0.17
   0   1  18    0.35    0.20
   0   1 -18    0.09    0.17
   0  -1 -18    0.30    0.16
   0  -1  18   -0.02    0.20
   0  -1 -18   -0.02    0.14
   0  -1 -18    0.07    0.16
   0  -1  18    0.15    0.20
   0   1  19    3.58    0.35
   0   1 -19    2.92    0.30
   0   1  19    2.87    0.33
   0   1  19    3.34    0.36
   0  -1 -19    3.40    0.32
   0  -1 -19    2.47    0.28
   0  -1  19    2.61    0.34
   0  -1  19    2.31    0.30
   0  -1  19    3.17    0.37
   0   1 -20    0.50    0.20
   0   1  20    0.80    0.23
   0   1  20    0.28    0.20
   0  -1 -20    0.64    0.22
   0  -1  20    0.53    0.21
   0  -1  20    0.87    0.25
   0  -1  20    0.78    0.25
   0  -1 -20    0.69    0.20
   0  -1  20    1.12    0.30
   0   2   0   76.23    1.75
   0  -2   0   76.13    1.67
   0   2   1    0.08    0.06
   0   2   1    0.02    0.02
   0   2   1    0.03    0.03
   0   2   1    0.01    0.03
   0  -2  -1    0.05    0.03
   0  -2  -1    0.00    0.02
   0  -2  -1    0.04    0.03
   0   2  -2    7.39    0.17
   0   2  -2    7.29    0.17
   0   2   2    7.59    0.19
   0   2   2    7.61    0.21
   0   2   2    7.19    0.25
   0   2   2    7.50    0.20
   0   2  -2    7.47    0.18
   0   2  -2    7.37    0.18
   0   2  -2    7.38    0.24
   0  -2  -2    7.37    0.20
   0  -2   2    7.38    0.18
   0  -2  -2    7.67    0.20
   0  -2   2    7.10    0.17
   0  -2   2    7.33    0.18
   0  -2  -2    7.51    0.24
   0  -2  -2    7.24    0.19
   0  -2  -2    7.74    0.21
   0  -2  -2    7.36    0.22
   0   2   3   16.45    0.45
   0   2   3   15.02    0.40
   0   2   3   15.21    0.41
   0   2  -3   16.12    0.38
   0  -2  -3   16.43    0.48
   0  -2  -3   16.44    0.47
   0  -2   3   16.69    0.39
   0  -2   3   17.09    0.46
   0  -2   3   15.83    0.39
   0  -2   3   16.23    0.45
   0  -2  -3   16.06    0.39
   0  -2  -3   16.03    0.39
   0  -2   3   16.21    0.38
   0  -2  -3   16.14    0.42
   0  -2  -3   15.51    0.40
   0   2  -4    3.12    0.12
   0   2   4    3.65    0.15
   0   2  -4    3.12    0.13
   0   2   4    3.09    0.12
   0   2   4    3.61    0.20
   0   2   4    3.26    0.16
   0   2   4    2.92    0.15
   0  -2  -4    3.25    0.18
   0  -2   4    3.11    0.14
   0  -2  -4    3.30    0.16
   0  -2  -4    3.43    0.14
   0  -2  -4    3.45    0.14
   0  -2  -4    3.34    0.14
   0  -2   4    3.11    0.14
   0  -2  -4    3.47    0.15
   0  -2   4    2.97    0.13
   0  -2   4    2.96    0.13
   0  -2   4    2.94    0.15
   0   2   5   48.30    1.16
   0   2   5   46.30    1.13
   0   2   5   47.57    1.33
   0   2  -5   47.25    1.08
   0   2  -5   48.30    1.08
   0  -2   5   49.25    1.32
   0  -2   5   49.16    1.32
   0  -2   5   49.14    1.15
   0  -2  -5   47.89    1.33
   0  -2  -5   47.11    1.13
   0  -2  -5   48.59    1.09
   0  -2   5   47.89    1.12
   0  -2  -5   48.23    1.10
   0  -2  -5   49.04    1.16
   0  -2  -5   48.05    1.34
   0   2   6   20.35    0.54
   0   2  -6   20.86    0.51
   0   2   6   20.50    0.56
   0   2  -6   20.77    0.51
   0   2  -6   20.74    0.51
   0  -2  -6   19.93    0.54
   0  -2   6   20.71    0.53
   0  -2  -6   20.59    0.53
   0  -2   6   20.88    0.55
   0  -2   6   21.15    0.63
   0  -2  -6   20.68    0.56
   0  -2  -6   20.40    0.64
   0  -2  -6   20.56    0.52
   0  -2  -6   20.45    0.64
   0  -2   6   21.03    0.63
   0   2  -7    0.03    0.06
   0   2  -7   -0.02    0.07
   0   2   7    0.11    0.10
   0   2   7   -0.02    0.09
   0   2   7    0.15    0.12
   0   2  -7   -0.04    0.07
   0  -2  -7    0.03    0.08
   0  -2  -7    0.05    0.11
   0  -2  -7    0.18    0.09
   0  -2  -7    0.02    0.08
   0  -2   7    0.01    0.08
   0  -2   7   -0.04    0.10
   0  -2   7    0.09    0.08
   0  -2  -7   -0.03    0.07
   0  -2  -7    0.03    0.08
   0  -2   7    0.02    0.09
   0   2  -8   14.31    0.42
   0   2  -8   14.75    0.42
   0   2   8   15.15    0.45
   0   2   8   15.22    0.53
   0   2  -8   14.34    0.41
   0   2   8   15.21    0.47
   0  -2   8   14.65    0.51
   0  -2   8   14.56    0.52
   0  -2  -8   14.97    0.52
   0  -2   8   14.50    0.45
   0  -2  -8   15.04    0.44
   0  -2  -8   15.08    0.52
   0  -2  -8   15.10    0.44
   0  -2   8   14.65    0.44
   0  -2  -8   15.88    0.45
   0   2   9    0.89    0.15
   0   2  -9    1.07    0.12
   0   2   9    1.17    0.16
   0   2  -9    1.23    0.12
   0   2  -9    1.20    0.14
   0   2   9    1.03    0.17
   0  -2   9    1.25    0.15
   0  -2   9    1.24    0.18
   0  -2   9    0.86    0.14
   0  -2  -9    1.07    0.14
   0  -2   9    1.25    0.16
   0  -2  -9    1.19    0.16
   0  -2  -9    1.09    0.14
   0  -2  -9    0.99    0.13
   0  -2  -9    1.39    0.19
   0   2 -10    3.31    0.18
   0   2  10    2.83    0.23
   0   2 -10    3.27    0.21
   0   2 -10    3.19    0.19
   0   2  10    3.63    0.29
   0   2  10    3.03    0.26
   0  -2 -10    3.10    0.20
   0  -2 -10    3.30    0.21
   0  -2  10    3.55    0.25
   0  -2 -10    3.21    0.22
   0  -2 -10    3.41    0.29
   0  -2  10    3.62    0.24
   0  -2  10    2.98    0.26
   0  -2  10    3.26    0.24
   0  -2 -10    3.76    0.24
   0   2 -11   23.81    0.65
   0   2  11   23.15    0.71
   0   2  11   23.29    0.68
   0   2 -11   23.36    0.64
   0   2 -11   23.55    0.64
   0  -2 -11   23.68    0.79
   0  -2 -11   24.38    0.67
   0  -2  11   23.58    0.81
   0  -2  11   23.89    0.79
   0  -2 -11   24.69    0.68
   0  -2 -11   24.28    0.69
   0  -2 -11   23.28    0.80
   0  -2  11   23.05    0.70
   0  -2  11   22.82    0.68
   0   2 -12   14.34    0.46
   0   2 -12   14.60    0.46
   0   2 -12   14.94    0.48
   0   2  12   14.80    0.52
   0   2  12   14.09    0.51
   0  -2 -12   14.41    0.48
   0  -2 -12   13.77    0.48
   0  -2  12   14.07    0.53
   0  -2  12   13.81    0.59
   0  -2  12   14.35    0.51
   0  -2 -12   15.02    0.49
   0   2  13    0.30    0.16
   0   2 -13    0.02    0.11
   0   2  13    0.08    0.16
   0   2 -13    0.08    0.13
   0  -2 -13    0.15    0.13
   0  -2  13    0.25    0.17
   0  -2  13    0.21    0.17
   0  -2 -13    0.14    0.13
   0  -2 -13    0.51    0.13
   0  -2  13    0.30    0.19
   0   2 -14   -0.03    0.13
   0   2  14    0.07    0.16
   0   2  14    0.17    0.16
   0   2 -14   -0.07    0.09
   0  -2  14   -0.05    0.17
   0  -2  14   -0.06    0.17
   0  -2 -14    0.24    0.13
   0  -2 -14    0.15    0.14
   0  -2 -14    0.04    0.12
   0   2  15    0.93    0.21
   0   2  15    1.21    0.19
   0   2 -15    0.91    0.16
   0   2  15    0.96    0.21
   0   2 -15    0.81    0.17
   0  -2 -15    0.68    0.17
   0  -2  15    0.99    0.22
   0  -2  15    0.59    0.20
   0  -2 -15    0.71    0.16
   0  -2 -15    0.98    0.18
   0   2  16    2.44    0.28
   0   2 -16    2.47    0.24
   0   2  16    2.51    0.27
   0   2  16    2.89    0.27
   0   2 -16    2.37    0.23
   0  -2 -16    2.63    0.25
   0  -2  16    2.41    0.28
   0  -2 -16    2.20    0.24
   0  -2 -16    2.59    0.25
   0  -2  16    2.51    0.28
   0   2  17    4.87    0.34
   0   2  17    5.77    0.39
   0   2 -17    4.07    0.31
   0  -2 -17    3.57    0.30
   0  -2  17    4.73    0.38
   0  -2 -17    4.49    0.31
   0  -2  17    4.69    0.39
   0  -2 -17    5.15    0.33
   0   2 -18    1.16    0.21
   0   2  18    1.35    0.22
   0  -2 -18    0.78    0.20
   0  -2  18    0.79    0.23
   0  -2 -18    1.25    0.22
   0  -2  18    0.93    0.26
   0  -2 -18    0.92    0.22
   0   2 -19    0.09    0.19
   0   2  19    0.69    0.20
   0   2  19    0.45    0.19
   0  -2 -19    0.45    0.21
   0  -2 -19    0.43    0.19
   0  -2  19    0.57    0.26
   0  -2  19    0.33    0.20
   0  -2  19    0.68    0.24
   0  -2 -19    0.42    0.18
   0   2 -20    1.46    0.25
   0   2  20    1.98    0.28
   0  -2 -20    1.41    0.26
   0  -2 -20    1.23    0.24
   0  -2  20    1.33    0.26
   0  -2  20    1.51    0.30
   0  -2  20    1.77    0.33
   0   3   0   -0.06    0.07
   0  -3   0   -0.05    0.02
   0   3  -1   17.17    0.48
   0   3   1   17.74    0.38
   0   3   1   16.85    0.48
   0  -3  -1   17.20    0.39
   0   3  -2   10.81    0.33
   0   3   2   10.74    0.35
   0   3   2   11.09    0.27
   0   3   2   11.05    0.27
   0  -3  -2   11.01    0.31
   0  -3   2   11.35    0.25
   0  -3  -2   11.07    0.27
   0  -3  -2   11.20    0.31
   0  -3  -2   11.06    0.29
   0  -3  -2   10.82    0.28
   0  -3  -2   10.66    0.27
   0  -3  -2   10.98    0.31
   0  -3   2   11.42    0.25
   0  -3  -2   10.36    0.27
   0   3   3    2.01    0.11
   0   3   3    2.23    0.18
   0   3  -3    2.44    0.15
   0   3   3    2.07    0.09
   0   3  -3    2.23    0.08
   0   3   3    1.96    0.11
   0   3  -3    2.10    0.08
   0  -3  -3    1.90    0.12
   0  -3  -3    1.97    0.11
   0  -3   3    2.19    0.09
   0  -3   3    2.12    0.08
   0  -3  -3    1.99    0.15
   0  -3  -3    2.12    0.11
   0  -3   3    2.21    0.10
   0  -3  -3    2.11    0.10
   0  -3   3    2.08    0.08
   0  -3  -3    1.96    0.10
   0   3   4    1.09    0.10
   0   3  -4    1.26    0.07
   0   3  -4    1.28    0.08
   0   3  -4    1.29    0.08
   0  -3  -4    1.10    0.10
   0  -3   4    1.36    0.11
   0  -3   4    1.21    0.09
   0  -3  -4    1.23    0.11
   0  -3   4    1.27    0.09
   0  -3   4    1.28    0.10
   0  -3   4    1.15    0.08
   0  -3   4    1.25    0.08
   0  -3  -4    1.02    0.11
   0  -3  -4    0.88    0.09
   0  -3  -4    1.22    0.09
   0  -3  -4    1.33    0.09
   0   3   5   14.22    0.39
   0   3   5   14.53    0.39
   0   3   5   14.63    0.44
   0   3  -5   14.42    0.36
   0   3   5   12.07    0.40
   0   3  -5   14.65    0.37
   0  -3  -5   14.99    0.42
   0  -3   5   15.17    0.40
   0  -3   5   15.17    0.45
   0  -3  -5   14.46    0.47
   0  -3  -5   14.81    0.40
   0  -3  -5   15.00    0.48
   0  -3   5   15.10    0.45
   0  -3  -5   14.74    0.39
   0  -3   5   14.99    0.38
   0  -3   5   14.80    0.38
   0  -3  -5   14.99    0.39
   0   3   6   57.44    1.46
   0   3   6   56.74    1.37
   0   3   6   59.87    1.33
   0   3  -6   58.43    1.31
   0   3  -6   58.55    1.31
   0   3   6   58.97    1.41
   0  -3  -6   59.38    1.42
   0  -3   6   58.57    1.37
   0  -3  -6   57.49    1.63
   0  -3   6   59.82    1.61
   0  -3  -6   59.75    1.35
   0  -3   6   59.68    1.61
   0  -3  -6   57.78    1.63
   0  -3   6   59.72    1.41
   0  -3  -6   58.81    1.33
   0  -3  -6   58.31    1.38
   0   3   7   15.87    0.46
   0   3   7   16.82    0.48
   0   3  -7   16.27    0.43
   0   3  -7   16.35    0.44
   0   3   7   15.76    0.46
   0  -3   7   16.76    0.47
   0  -3  -7   16.65    0.46
   0  -3  -7   15.89    0.46
   0  -3  -7   16.69    0.46
   0  -3  -7   18.08    0.57
   0  -3   7   15.97    0.45
   0  -3  -7   16.40    0.55
   0  -3  -7   16.46    0.49
   0  -3   7   16.15    0.53
   0  -3   7   17.02    0.54
   0   3   8    1.00    0.14
   0   3   8    1.05    0.14
   0   3  -8    1.04    0.10
   0   3  -8    0.84    0.11
   0   3   8    1.04    0.10
   0  -3  -8    1.00    0.13
   0  -3  -8    0.96    0.14
   0  -3  -8    0.92    0.16
   0  -3   8    0.97    0.13
   0  -3   8    0.91    0.15
   0  -3  -8    0.93    0.12
   0  -3   8    1.01    0.13
   0  -3  -8    0.91    0.12
   0  -3   8    0.91    0.13
   0  -3  -8    0.89    0.13
   0   3  -9   -0.11    0.06
   0   3  -9    0.09    0.06
   0   3   9   -0.01    0.11
   0   3   9   -0.20    0.11
   0   3  -9   -0.12    0.08
   0   3   9    0.05    0.08
   0  -3   9   -0.07    0.09
   0  -3  -9   -0.08    0.08
   0  -3  -9    0.08    0.09
   0  -3  -9   -0.02    0.09
   0  -3   9    0.06    0.12
   0  -3   9   -0.05    0.11
   0  -3  -9   -0.01    0.13
   0  -3  -9    0.01    0.10
   0  -3   9    0.10    0.13
   0   3 -10    4.12    0.19
   0   3  10    4.41    0.27
   0   3 -10    4.68    0.23
   0   3  10    3.98    0.22
   0   3  10    4.05    0.27
   0   3 -10    4.36    0.20
   0  -3 -10    4.32    0.30
   0  -3 -10    3.90    0.26
   0  -3  10    4.11    0.30
   0  -3  10    4.27    0.26
   0  -3 -10    4.39    0.23
   0  -3  10    4.56    0.27
   0  -3 -10    4.22    0.25
   0  -3 -10    3.94    0.24
   0  -3  10    4.32    0.26
   0   3  11    2.44    0.22
   0   3  11    2.04    0.22
   0   3 -11    2.51    0.20
   0   3  11    2.12    0.20
   0   3 -11    2.39    0.17
   0  -3  11    2.57    0.23
   0  -3 -11    2.04    0.19
   0  -3 -11    1.89    0.19
   0  -3  11    2.38    0.25
   0  -3 -11    2.29    0.21
   0  -3  11    2.05    0.21
   0  -3  11    2.01    0.21
   0  -3 -11    2.62    0.21
   0   3  12    0.78    0.14
   0   3 -12    0.50    0.11
   0   3  12    0.44    0.16
   0   3  12    0.73    0.16
   0   3 -12    0.48    0.13
   0  -3 -12    0.44    0.13
   0  -3  12    0.40    0.17
   0  -3  12    0.70    0.17
   0  -3  12    0.44    0.15
   0  -3 -12    0.42    0.13
   0  -3  12    0.12    0.18
   0  -3 -12    0.71    0.15
   0  -3 -12    0.66    0.16
   0   3 -13    1.69    0.17
   0   3  13    1.65    0.20
   0   3  13    1.65    0.21
   0   3  13    1.83    0.18
   0   3 -13    1.52    0.17
   0  -3 -13    1.54    0.19
   0  -3  13    1.16    0.21
   0  -3 -13    1.40    0.19
   0  -3  13    1.53    0.22
   0  -3 -13    1.54    0.19
   0  -3  13    1.60    0.24
   0   3  14    4.06    0.31
   0   3  14    3.22    0.29
   0   3 -14    3.58    0.25
   0   3  14    3.16    0.25
   0  -3 -14    3.16    0.24
   0  -3  14    3.76    0.30
   0  -3  14    3.37    0.33
   0  -3 -14    3.48    0.27
   0  -3  14    3.49    0.29
   0  -3 -14    3.18    0.25
   0   3  15    1.49    0.19
   0   3 -15    1.20    0.19
   0   3  15    1.55    0.22
   0  -3 -15    1.24    0.20
   0  -3  15    1.12    0.23
   0  -3 -15    1.39    0.20
   0  -3  15    1.54    0.23
   0  -3 -15    1.27    0.20
   0   3 -16    0.74    0.17
   0   3  16    1.14    0.18
   0  -3 -16    1.20    0.20
   0  -3 -16    1.47    0.21
   0  -3  16    0.67    0.20
   0  -3  16    1.17    0.24
   0  -3 -16    0.72    0.19
   0   3 -17    3.39    0.28
   0  -3 -17    4.12    0.32
   0  -3  17    3.55    0.34
   0  -3 -17    3.61    0.29
   0  -3 -17    3.96    0.33
   0  -3  17    3.71    0.34
   0   3  18   -0.05    0.15
   0   3 -18   -0.23    0.15
   0  -3 -18   -0.05    0.16
   0  -3  18    0.25    0.21
   0  -3 -18    0.22    0.16
   0  -3  18    0.08    0.23
   0   3  19    4.17    0.33
   0   3 -19    4.27    0.32
   0  -3  19    4.14    0.39
   0  -3  19    4.71    0.42
   0  -3 -19    4.35    0.35
   0  -3  19    3.71    0.37
   0  -3 -19    3.63    0.31
   0   3 -20    0.77    0.21
   0   3  20    0.78    0.20
   0  -3  20    0.34    0.21
   0  -3 -20   -0.01    0.17
   0  -3  20    0.75    0.29
   0  -3 -20    0.85    0.22
   0  -3  20    0.71    0.25
   0   4   0   19.38    0.54
   0  -4   0   19.50    0.44
   0   4   1   13.15    0.42
   0   4  -1   13.82    0.42
   0  -4   1   14.61    0.34
   0  -4  -1   13.53    0.32
   0   4   2   10.82    0.26
   0   4   2   10.79    0.36
   0   4  -2   11.52    0.37
   0   4   2   10.94    0.26
   0  -4  -2   11.02    0.27
   0  -4  -2   10.83    0.29
   0  -4  -2   10.76    0.28
   0  -4  -2   11.16    0.31
   0  -4  -2   11.15    0.28
   0   4   3    7.56    0.21
   0   4   3    7.68    0.22
   0   4   3    8.05    0.33
   0   4  -3    7.94    0.29
   0  -4  -3    7.63    0.23
   0  -4  -3    7.49    0.24
   0  -4  -3    7.68    0.22
   0  -4  -3    7.96    0.25
   0  -4  -3    7.48    0.22
   0  -4  -3    7.80    0.25
   0  -4   3    8.19    0.20
   0  -4   3    8.27    0.20
   0  -4  -3    7.73    0.27
   0   4  -4    1.66    0.08
   0   4   4    1.61    0.16
   0   4  -4    2.13    0.17
   0   4  -4    1.58    0.08
   0   4   4    1.66    0.11
   0   4   4    1.69    0.12
   0  -4   4    1.59    0.10
   0  -4  -4    1.74    0.11
   0  -4   4    1.61    0.08
   0  -4  -4    1.62    0.14
   0  -4   4    1.69    0.09
   0  -4  -4    1.47    0.12
   0  -4  -4    1.70    0.12
   0  -4  -4    1.63    0.12
   0  -4  -4    1.49    0.11
   0  -4   4    1.57    0.09
   0   4   5   52.25    1.17
   0   4   5   49.43    1.30
   0   4   5   50.49    1.32
   0   4  -5   50.38    1.13
   0   4  -5   51.88    1.13
   0   4   5   51.09    1.22
   0   4  -5   51.75    1.12
   0  -4   5   51.31    1.19
   0  -4  -5   51.94    1.44
   0  -4   5   55.21    1.39
   0  -4   5   52.61    1.39
   0  -4  -5   50.90    1.18
   0  -4   5   50.39    1.19
   0  -4  -5   51.65    1.25
   0  -4  -5   50.98    1.17
   0  -4   5   51.71    1.16
   0  -4   5   52.73    1.16
   0  -4  -5   51.40    1.43
   0  -4  -5   51.08    1.21
   0   4  -6    6.05    0.19
   0   4  -6    5.86    0.20
   0   4  -6    6.03    0.18
   0   4   6    6.16    0.24
   0  -4  -6    6.38    0.27
   0  -4  -6    6.30    0.23
   0  -4  -6    6.24    0.26
   0  -4  -6    5.81    0.23
   0  -4   6    6.13    0.23
   0  -4   6    5.83    0.22
   0  -4  -6    6.85    0.31
   0  -4   6    6.41    0.26
   0  -4   6    6.47    0.21
   0  -4   6    6.12    0.24
   0  -4  -6    6.49    0.23
   0   4   7    0.13    0.06
   0   4   7    0.26    0.10
   0   4  -7    0.03    0.03
   0   4   7    0.14    0.07
   0   4  -7    0.11    0.06
   0   4   7    0.10    0.10
   0   4  -7    0.14    0.07
   0   4   7    0.27    0.10
   0  -4  -7    0.24    0.09
   0  -4  -7    0.12    0.10
   0  -4  -7    0.12    0.09
   0  -4  -7    0.24    0.09
   0  -4  -7    0.09    0.09
   0  -4   7    0.09    0.08
   0  -4   7    0.00    0.10
   0  -4  -7    0.09    0.13
   0  -4   7    0.05    0.10
   0  -4   7    0.15    0.09
   0   4   8    3.79    0.17
   0   4  -8    3.61    0.17
   0   4  -8    3.77    0.16
   0   4   8    3.94    0.22
   0   4   8    3.72    0.22
   0   4  -8    3.60    0.18
   0   4   8    3.77    0.21
   0   4   8    3.98    0.21
   0  -4  -8    3.83    0.23
   0  -4   8    3.54    0.24
   0  -4  -8    3.48    0.20
   0  -4  -8    4.07    0.23
   0  -4  -8    3.97    0.21
   0  -4  -8    3.70    0.20
   0  -4  -8    3.81    0.28
   0  -4   8    3.91    0.22
   0  -4   8    3.71    0.22
   0  -4   8    3.52    0.22
   0   4   9    8.97    0.30
   0   4   9    9.86    0.35
   0   4   9    9.13    0.37
   0   4   9    9.43    0.37
   0   4  -9    9.35    0.29
   0   4  -9    9.16    0.29
   0   4  -9    8.96    0.31
   0  -4   9    9.30    0.40
   0  -4  -9    8.80    0.42
   0  -4  -9    8.49    0.33
   0  -4  -9    9.24    0.34
   0  -4   9    9.75    0.36
   0  -4  -9    9.34    0.34
   0  -4  -9    9.79    0.40
   0  -4   9    8.85    0.34
   0  -4   9    9.67    0.38
   0   4 -10    0.11    0.10
   0   4  10   -0.05    0.13
   0   4  10    0.04    0.13
   0   4  10   -0.31    0.12
   0   4 -10    0.09    0.08
   0   4  10    0.08    0.09
   0  -4  10   -0.09    0.12
   0  -4 -10    0.04    0.16
   0  -4 -10    0.19    0.11
   0  -4  10    0.02    0.15
   0  -4 -10   -0.04    0.11
   0  -4  10    0.12    0.10
   0  -4 -10   -0.04    0.09
   0  -4 -10   -0.15    0.10
   0  -4  10   -0.10    0.13
   0   4  11    3.33    0.25
   0   4 -11    3.50    0.22
   0   4  11    3.32    0.20
   0   4 -11    3.40    0.18
   0   4  11    3.08    0.25
   0  -4  11    3.27    0.26
   0  -4 -11    2.87    0.22
   0  -4  11    3.41    0.29
   0  -4 -11    2.88    0.24
   0  -4  11    2.91    0.24
   0  -4  11    3.24    0.25
   0  -4 -11    3.36    0.23
   0  -4 -11    3.45    0.23
   0   4 -12    3.24    0.22
   0   4  12    3.33    0.21
   0  -4 -12    3.49    0.25
   0  -4  12    3.01    0.29
   0  -4  12    3.13    0.25
   0  -4 -12    3.19    0.25
   0  -4 -12    3.13    0.26
   0  -4  12    2.87    0.25
   0  -4  12    2.68    0.23
   0  -4 -12    2.64    0.23
   0   4 -13   10.19    0.38
   0   4  13   10.21    0.38
   0  -4  13   11.05    0.44
   0  -4  13   10.01    0.44
   0  -4 -13   10.15    0.42
   0  -4 -13   10.50    0.43
   0  -4 -13    9.96    0.41
   0  -4  13   10.63    0.50
   0   4 -14    0.13    0.13
   0  -4  14    0.22    0.16
   0  -4 -14    0.15    0.14
   0  -4  14   -0.04    0.18
   0  -4  14   -0.08    0.16
   0  -4 -14   -0.05    0.13
   0   4 -15    1.91    0.21
   0  -4  15    1.94    0.25
   0  -4  15    2.23    0.27
   0  -4 -15    2.22    0.24
   0  -4 -15    2.19    0.24
   0   4  16    0.69    0.18
   0   4 -16    0.06    0.13
   0  -4 -16    0.17    0.15
   0  -4  16    0.25    0.20
   0  -4 -16    0.11    0.14
   0  -4  16    0.21    0.19
   0   4 -17    2.34    0.24
   0   4  17    2.89    0.28
   0  -4  17    2.76    0.31
   0  -4 -17    2.24    0.26
   0  -4  17    2.43    0.29
   0  -4 -17    2.55    0.28
   0   4  18    1.88    0.25
   0   4 -18    1.72    0.23
   0  -4 -18    2.04    0.27
   0  -4 -18    2.36    0.27
   0  -4  18    2.32    0.32
   0  -4  18    1.97    0.30
   0  -4  18    2.43    0.30
   0   4  19    0.26    0.17
   0   4 -19   -0.21    0.15
   0  -4  19    0.34    0.19
   0  -4 -19   -0.16    0.16
   0  -4  19    0.40    0.23
   0  -4  19    0.30    0.25
   0  -4 -19    0.36    0.20
   0  -4  20    1.50    0.30
   0   5   0    0.34    0.10
   0   5   1   17.62    0.54
   0  -5  -1   18.13    0.41
   0  -5   1   18.44    0.43
   0   5  -2    3.21    0.21
   0   5   2    3.09    0.25
   0  -5  -2    3.30    0.14
   0  -5  -2    3.04    0.11
   0  -5  -2    3.17    0.13
   0  -5   2    3.31    0.13
   0  -5  -2    3.19    0.13
   0  -5  -2    3.35    0.12
   0   5   3   19.42    0.46
   0   5   3   19.44    0.46
   0   5   3   19.38    0.60
   0   5  -3   19.10    0.58
   0  -5  -3   20.04    0.57
   0  -5  -3   19.64    0.48
   0  -5  -3   19.45    0.55
   0  -5   3   20.14    0.45
   0  -5   3   19.14    0.49
   0  -5  -3   19.60    0.49
   0  -5  -3   19.62    0.48
   0  -5  -3   20.62    0.55
   0  -5  -3   19.71    0.51
   0  -5   3   19.99    0.45
   0   5   4    7.65    0.19
   0   5  -4    7.32    0.31
   0   5   4    7.35    0.22
   0   5   4    7.11    0.23
   0   5   4    7.06    0.33
   0  -5  -4    7.43    0.26
   0  -5  -4    7.27    0.30
   0  -5   4    7.79    0.21
   0  -5   4    7.49    0.20
   0  -5   4    7.75    0.21
   0  -5  -4    7.28    0.26
   0  -5  -4    7.11    0.23
   0  -5  -4    7.18    0.23
   0  -5   4    7.59    0.19
   0   5   5    1.04    0.08
   0   5   5    1.05    0.09
   0   5   5    1.01    0.08
   0   5   5    1.10    0.17
   0  -5   5    1.00    0.08
   0  -5   5    1.03    0.08
   0  -5   5    1.05    0.10
   0  -5  -5    0.70    0.14
   0  -5  -5    1.03    0.10
   0  -5   5    1.02    0.08
   0  -5  -5    0.78    0.10
   0  -5   5    1.00    0.09
   0  -5  -5    0.96    0.10
   0  -5  -5    0.87    0.10
   0  -5   5    0.94    0.09
   0  -5  -5    1.11    0.12
   0   5   6   24.64    0.61
   0   5   6   24.68    0.63
   0   5  -6   25.27    0.57
   0   5  -6   25.36    0.57
   0   5   6   23.57    0.74
   0  -5   6   24.89    0.64
   0  -5  -6   24.18    0.77
   0  -5  -6   23.75    0.75
   0  -5   6   26.04    0.60
   0  -5   6   24.97    0.71
   0  -5  -6   24.36    0.62
   0  -5   6   24.59    0.61
   0  -5  -6   24.37    0.64
   0  -5  -6   24.42    0.63
   0  -5   6   24.19    0.62
   0  -5  -6   24.98    0.67
   0  -5   6   24.54    0.72
   0   5  -7    6.09    0.20
   0   5  -7    6.14    0.21
   0   5   7    6.16    0.25
   0   5   7    6.41    0.39
   0   5   7    6.37    0.24
   0   5   7    6.17    0.24
   0  -5  -7    6.22    0.29
   0  -5  -7    6.29    0.26
   0  -5   7    5.65    0.26
   0  -5  -7    6.56    0.26
   0  -5  -7    6.24    0.29
   0  -5   7    6.25    0.24
   0  -5   7    6.20    0.28
   0  -5   7    6.46    0.25
   0  -5  -7    6.01    0.26
   0  -5   7    5.97    0.22
   0   5  -8   44.72    1.01
   0   5   8   44.29    1.20
   0   5   8   43.11    1.18
   0   5   8   43.20    1.09
   0   5  -8   43.00    1.00
   0  -5  -8   42.60    1.29
   0  -5  -8   43.29    1.29
   0  -5  -8   42.07    1.09
   0  -5   8   44.62    1.07
   0  -5   8   44.22    1.25
   0  -5   8   43.81    1.26
   0  -5  -8   44.51    1.07
   0  -5   8   44.30    1.10
   0  -5  -8   43.82    1.13
   0  -5  -8   43.75    1.06
   0   5  -9    2.96    0.16
   0   5   9    3.18    0.22
   0   5  -9    2.70    0.17
   0  -5  -9    2.72    0.21
   0  -5  -9    2.69    0.22
   0  -5  -9    2.72    0.26
   0  -5   9    3.05    0.22
   0  -5   9    3.10    0.26
   0  -5   9    3.10    0.22
   0  -5  -9    3.05    0.21
   0  -5   9    2.83    0.22
   0  -5  -9    2.77    0.21
   0   5 -10    8.95    0.31
   0   5  10    8.57    0.37
   0  -5  10   10.90    0.44
   0  -5 -10    8.82    0.44
   0  -5 -10    8.30    0.35
   0  -5  10    9.33    0.39
   0  -5 -10    8.70    0.35
   0  -5  10    8.73    0.36
   0  -5  10    8.97    0.35
   0  -5 -10    8.53    0.41
   0   5 -11    0.05    0.10
   0   5  11    0.24    0.14
   0  -5 -11    0.06    0.12
   0  -5  11    0.16    0.14
   0  -5  11    0.04    0.11
   0  -5  11   -0.05    0.16
   0  -5  11   -0.17    0.12
   0  -5 -11    0.09    0.12
   0  -5 -11    0.08    0.12
   0   5  12    1.57    0.19
   0   5 -12    1.31    0.15
   0  -5 -12    1.44    0.19
   0  -5 -12    1.25    0.18
   0  -5  12    1.23    0.19
   0  -5  12    1.39    0.22
   0  -5 -12    1.55    0.20
   0  -5  12    1.16    0.19
   0  -5  12    1.14    0.19
   0   5 -13    0.05    0.11
   0   5  13    0.14    0.15
   0  -5 -13    0.12    0.13
   0  -5 -13    0.07    0.12
   0  -5  13    0.13    0.15
   0  -5  13    0.17    0.17
   0  -5  13    0.16    0.18
   0   5  14    8.48    0.37
   0   5 -14    8.96    0.36
   0   5  14    9.41    0.43
   0  -5  14    9.15    0.43
   0  -5  14    8.82    0.42
   0  -5  14    8.73    0.48
   0  -5 -14    8.94    0.41
   0  -5 -14    8.85    0.40
   0   5 -15   -0.02    0.13
   0   5  15    0.41    0.15
   0   5  15    0.51    0.18
   0  -5  15    0.10    0.17
   0  -5 -15    0.01    0.15
   0  -5 -15    0.43    0.15
   0  -5  15    0.26    0.19
   0   5 -16    6.08    0.33
   0   5  16    6.56    0.34
   0  -5  16    6.72    0.40
   0  -5  16    6.84    0.41
   0  -5 -16    6.12    0.37
   0  -5  16    6.57    0.41
   0  -5 -16    6.97    0.39
   0   5 -17    4.34    0.29
   0   5  17    3.99    0.29
   0  -5 -17    4.05    0.33
   0  -5  17    4.08    0.35
   0  -5  17    4.04    0.33
   0  -5 -17    4.13    0.32
   0  -5  17    3.80    0.36
   0   5 -18    1.36    0.21
   0   5  18    1.86    0.24
   0  -5  18    1.52    0.27
   0  -5  18    1.56    0.30
   0  -5 -18    1.46    0.25
   0  -5  18    1.73    0.28
   0  -5 -18    1.25    0.24
   0   5 -19    0.51    0.18
   0  -5  19    0.32    0.21
   0  -5 -19    0.40    0.19
   0  -5  19    0.68    0.24
   0  -5 -19    0.42    0.19
   0  -5  19    0.65    0.26
   0   6   0    1.75    0.18
   0   6   1    0.51    0.14
   0   6  -1    0.44    0.13
   0  -6  -1    0.57    0.05
   0  -6   1    0.46    0.06
   0   6  -2   28.56    0.82
   0   6   2   29.70    0.84
   0  -6   2   28.85    0.69
   0  -6  -2   30.46    0.76
   0  -6  -2   28.91    0.69
   0  -6  -2   30.13    0.72
   0  -6  -2   29.06    0.68
   0  -6  -2   29.34    0.68
   0   6   3    0.32    0.14
   0   6  -3    0.70    0.14
   0  -6   3    0.57    0.08
   0  -6  -3    0.56    0.07
   0  -6  -3    0.53    0.10
   0  -6  -3    0.70    0.10
   0  -6  -3    0.59    0.08
   0  -6   3    0.56    0.05
   0  -6  -3    0.61    0.09
   0  -6  -3    0.63    0.07
   0  -6   3    0.56    0.05
   0  -6  -3    0.43    0.09
   0   6   4    2.16    0.12
   0   6   4    2.55    0.23
   0   6  -4    2.07    0.20
   0   6   4    2.32    0.13
   0  -6  -4    2.23    0.14
   0  -6  -4    2.36    0.18
   0  -6   4    2.03    0.10
   0  -6  -4    2.10    0.13
   0  -6  -4    2.21    0.14
   0  -6  -4    2.13    0.18
   0  -6   4    2.05    0.14
   0  -6  -4    2.34    0.21
   0  -6   4    1.90    0.11
   0   6  -5    1.12    0.17
   0   6   5    1.30    0.11
   0   6   5    1.35    0.20
   0   6   5    1.26    0.10
   0  -6   5    1.31    0.10
   0  -6   5    1.13    0.12
   0  -6  -5    1.07    0.17
   0  -6   5    1.17    0.10
   0  -6   5    1.26    0.09
   0  -6  -5    1.10    0.12
   0  -6  -5    1.17    0.12
   0  -6   5    1.28    0.09
   0  -6  -5    1.24    0.11
   0  -6  -5    1.08    0.13
   0   6   6    3.80    0.34
   0   6   6    4.11    0.14
   0   6   6    3.67    0.19
   0   6   6    4.23    0.19
   0  -6  -6    3.92    0.20
   0  -6   6    4.23    0.20
   0  -6  -6    3.75    0.22
   0  -6   6    4.33    0.18
   0  -6   6    3.97    0.19
   0  -6   6    3.87    0.17
   0  -6  -6    3.87    0.22
   0  -6   6    3.95    0.18
   0  -6   6    3.80    0.21
   0  -6   6    3.73    0.16
   0  -6  -6    3.99    0.20
   0   6   7    0.68    0.08
   0   6   7    0.53    0.12
   0   6   7    0.69    0.19
   0   6   7    0.33    0.10
   0   6  -7    0.47    0.05
   0  -6  -7    0.59    0.13
   0  -6   7    0.51    0.11
   0  -6  -7    0.48    0.12
   0  -6  -7    0.45    0.11
   0  -6   7    0.57    0.11
   0  -6  -7    0.36    0.17
   0  -6  -7    0.60    0.13
   0  -6   7    0.27    0.12
   0  -6   7    0.36    0.09
   0   6  -8   13.96    0.35
   0   6   8   13.94    0.59
   0   6   8   14.29    0.38
   0   6  -8   14.00    0.35
   0  -6   8   13.74    0.47
   0  -6  -8   13.63    0.53
   0  -6  -8   14.29    0.44
   0  -6   8   13.22    0.49
   0  -6   8   12.69    0.42
   0  -6  -8   14.26    0.44
   0  -6   8   13.51    0.42
   0  -6  -8   13.20    0.51
   0   6   9    0.11    0.18
   0   6   9    0.04    0.08
   0   6   9   -0.18    0.09
   0   6  -9    0.01    0.06
   0   6  -9   -0.08    0.07
   0  -6  -9   -0.15    0.10
   0  -6  -9   -0.12    0.15
   0  -6   9   -0.13    0.11
   0  -6   9    0.01    0.10
   0  -6   9   -0.08    0.13
   0  -6   9   -0.07    0.12
   0  -6  -9   -0.06    0.11
   0  -6  -9   -0.04    0.10
   0   6  10    1.97    0.27
   0   6  10    1.71    0.16
   0   6  10    1.84    0.15
   0   6 -10    1.97    0.15
   0  -6 -10    1.60    0.18
   0  -6  10    1.60    0.20
   0  -6  10    1.70    0.18
   0  -6  10    1.86    0.18
   0  -6 -10    1.75    0.18
   0  -6 -10    1.95    0.24
   0  -6 -10    1.69    0.20
   0  -6  10    1.76    0.19
   0   6  11    1.23    0.14
   0   6  11    1.26    0.27
   0   6 -11    0.92    0.12
   0   6  11    1.07    0.15
   0  -6  11    1.33    0.17
   0  -6  11    0.91    0.17
   0  -6 -11    1.10    0.18
   0  -6 -11    0.81    0.16
   0  -6  11    1.08    0.20
   0  -6 -11    1.24    0.17
   0  -6  11    0.94    0.16
   0   6  12    0.20    0.10
   0   6 -12    0.31    0.11
   0   6  12    0.41    0.14
   0   6  12    0.14    0.21
   0  -6  12    0.20    0.17
   0  -6 -12    0.24    0.13
   0  -6  12    0.39    0.16
   0  -6  12    0.25    0.13
   0  -6 -12    0.14    0.13
   0  -6 -12    0.09    0.13
   0  -6  12    0.31    0.15
   0   6 -13    0.00    0.10
   0   6  13    0.20    0.11
   0  -6 -13    0.29    0.14
   0  -6  13    0.16    0.19
   0  -6  13    0.19    0.17
   0  -6  13    0.28    0.15
   0  -6  13    0.09    0.15
   0  -6 -13    0.16    0.14
   0   6  14    0.40    0.12
   0   6 -14    0.17    0.12
   0  -6  14    0.10    0.16
   0  -6 -14    0.17    0.15
   0  -6  14    0.08    0.18
   0  -6  14    0.14    0.20
   0  -6  14    0.05    0.16
   0  -6 -14    0.26    0.14
   0   6 -15    0.23    0.13
   0  -6 -15    0.33    0.17
   0  -6  15    0.27    0.19
   0  -6  15    0.43    0.22
   0  -6  15    0.12    0.17
   0  -6  15    0.37    0.19
   0  -6 -15    0.17    0.15
   0   6 -16    5.74    0.31
   0  -6 -16    6.10    0.37
   0  -6  16    5.31    0.37
   0  -6  16    5.18    0.37
   0  -6 -16    5.28    0.36
   0  -6  16    6.47    0.40
   0   6 -17    0.10    0.14
   0  -6  17    0.26    0.22
   0  -6  17    0.41    0.20
   0  -6  17    0.29    0.20
   0  -6 -17   -0.04    0.16
   0  -6 -17    0.04    0.17
   0   6 -18    1.10    0.20
   0  -6 -18    1.28    0.25
   0  -6  18    1.00    0.27
   0  -6 -18    1.63    0.26
   0  -6  18    1.15    0.25
   0  -6  18    1.63    0.28
   0   7   0    0.17    0.13
   0  -7   0    0.23    0.04
   0   7   1    2.26    0.22
   0   7  -1    1.91    0.21
   0  -7  -1    2.43    0.12
   0  -7  -1    2.25    0.10
   0   7   2    0.27    0.15
   0   7  -2    0.50    0.15
   0  -7  -2    0.51    0.06
   0  -7  -2    0.50    0.09
   0  -7   2    0.42    0.07
   0  -7  -2    0.48    0.08
   0  -7  -2    0.39    0.07
   0   7   3   32.71    0.96
   0   7  -3   33.32    0.96
   0  -7   3   34.63    0.75
   0  -7  -3   34.39    0.84
   0  -7   3   34.09    0.75
   0  -7  -3   34.20    0.81
   0  -7  -3   33.76    0.80
   0  -7  -3   33.18    0.94
   0  -7   3   34.70    0.80
   0  -7  -3   32.92    0.92
   0  -7  -3   33.34    0.79
   0   7  -4    0.82    0.17
   0   7   4    0.48    0.17
   0  -7  -4    0.43    0.09
   0  -7  -4    0.42    0.08
   0  -7   4    0.56    0.07
   0  -7  -4    0.50    0.15
   0  -7   4    0.51    0.06
   0  -7  -4    0.46    0.09
   0  -7  -4    0.42    0.11
   0  -7   4    0.49    0.09
   0   7   5    1.05    0.09
   0   7   5    1.06    0.09
   0   7   5    1.10    0.20
   0   7  -5    1.21    0.20
   0  -7  -5    1.24    0.13
   0  -7  -5    1.22    0.14
   0  -7  -5    0.96    0.12
   0  -7  -5    1.20    0.12
   0  -7   5    1.08    0.12
   0  -7   5    1.18    0.09
   0  -7  -5    1.03    0.17
   0  -7   5    1.06    0.09
   0   7   6   21.62    0.74
   0   7   6   22.16    0.55
   0   7   6   22.30    0.56
   0  -7   6   22.95    0.65
   0  -7   6   21.86    0.64
   0  -7  -6   22.06    0.73
   0  -7  -6   21.82    0.71
   0  -7   6   23.63    0.61
   0  -7  -6   21.64    0.59
   0  -7   6   23.09    0.57
   0  -7  -6   21.80    0.61
   0  -7   6   22.93    0.59
   0   7   7    0.35    0.18
   0   7   7    0.06    0.08
   0   7   7   -0.09    0.09
   0  -7   7    0.04    0.11
   0  -7   7    0.12    0.10
   0  -7   7    0.07    0.10
   0  -7  -7    0.10    0.10
   0  -7  -7    0.07    0.09
   0  -7   7    0.19    0.08
   0  -7   7    0.01    0.09
   0  -7  -7   -0.04    0.09
   0  -7  -7    0.02    0.15
   0   7   8   -0.12    0.18
   0   7   8    0.04    0.10
   0  -7   8    0.11    0.10
   0  -7   8   -0.05    0.12
   0  -7  -8   -0.10    0.10
   0  -7   8   -0.07    0.08
   0  -7  -8   -0.01    0.10
   0  -7   8   -0.01    0.11
   0  -7  -8   -0.02    0.16
   0  -7   8    0.01    0.10
   0  -7  -8    0.03    0.10
   0   7   9   13.19    0.56
   0   7   9   12.40    0.41
   0  -7  -9   11.49    0.42
   0  -7  -9   13.53    0.55
   0  -7  -9   12.60    0.43
   0  -7  -9   12.60    0.51
   0  -7   9   12.07    0.41
   0  -7   9   12.29    0.46
   0  -7   9   12.76    0.47
   0  -7   9   12.15    0.42
   0  -7   9   12.14    0.43
   0   7  10    2.03    0.19
   0   7 -10    2.03    0.12
   0   7  10    1.96    0.28
   0   7 -10    2.21    0.13
   0  -7 -10    2.41    0.21
   0  -7 -10    2.21    0.21
   0  -7  10    2.24    0.20
   0  -7  10    2.34    0.21
   0  -7  10    1.98    0.20
   0  -7  10    2.23    0.20
   0  -7  10    2.02    0.22
   0  -7 -10    2.05    0.22
   0   7 -11    0.38    0.09
   0   7  11    0.27    0.14
   0   7  11    0.36    0.23
   0  -7 -11    0.25    0.13
   0  -7  11    0.16    0.16
   0  -7 -11    0.69    0.16
   0  -7  11    0.36    0.14
   0  -7 -11    0.36    0.14
   0  -7  11    0.44    0.13
   0  -7  11    0.39    0.15
   0  -7  11    0.22    0.15
   0   7  12    4.24    0.39
   0   7 -12    4.28    0.20
   0   7  12    4.71    0.28
   0  -7 -12    3.86    0.31
   0  -7  12    4.45    0.29
   0  -7 -12    3.97    0.26
   0  -7  12    4.55    0.29
   0  -7 -12    4.11    0.28
   0  -7  12    4.03    0.28
   0  -7  12    4.49    0.30
   0  -7  12    4.68    0.33
   0   7 -13    0.65    0.12
   0   7  13    0.72    0.27
   0  -7  13    0.79    0.19
   0  -7  13    0.62    0.20
   0  -7  13    0.58    0.18
   0  -7 -13    0.60    0.17
   0  -7 -13    0.81    0.17
   0  -7  13    0.62    0.17
   0   7  14    5.06    0.46
   0   7 -14    4.93    0.24
   0  -7  14    4.64    0.37
   0  -7  14    5.05    0.33
   0  -7 -14    5.27    0.34
   0  -7  14    5.12    0.33
   0  -7 -14    4.58    0.31
   0  -7  14    4.63    0.33
   0   7  15    3.10    0.38
   0   7 -15    2.97    0.21
   0  -7  15    2.62    0.28
   0  -7  15    2.70    0.30
   0  -7  15    3.30    0.34
   0  -7  15    3.21    0.30
   0  -7 -15    3.33    0.31
   0  -7 -15    2.63    0.28
   0   7 -16    0.34    0.13
   0   7  16    0.18    0.18
   0   7  16   -0.12    0.27
   0  -7  16    0.50    0.20
   0  -7 -16    0.22    0.16
   0  -7  16    0.33    0.21
   0  -7  16    0.42    0.19
   0  -7 -16    0.29    0.18
   0   7 -17    6.92    0.32
   0   7  17    6.80    0.40
   0   7  17    5.67    0.53
   0  -7  17    5.97    0.41
   0  -7  17    6.78    0.42
   0  -7 -17    6.77    0.41
   0  -7 -17    6.15    0.39
   0  -7  17    6.63    0.43
   0   8   0    4.91    0.33
   0  -8   0    6.09    0.16
   0   8   1    2.48    0.26
   0   8  -1    2.01    0.23
   0  -8  -1    2.28    0.14
   0  -8  -1    2.07    0.11
   0   8   2    3.84    0.31
   0   8  -2    4.37    0.30
   0  -8  -2    4.40    0.19
   0  -8  -2    3.94    0.16
   0  -8  -2    4.14    0.15
   0   8  -3   33.15    0.97
   0   8   3   33.19    0.97
   0  -8  -3   32.21    0.91
   0  -8  -3   31.14    0.90
   0  -8   3   33.43    0.77
   0  -8  -3   32.35    0.82
   0  -8  -3   31.61    0.78
   0  -8  -3   32.25    0.77
   0   8   4    0.92    0.20
   0   8  -4    1.20    0.21
   0  -8   4    1.29    0.12
   0  -8  -4    1.01    0.11
   0  -8  -4    1.13    0.11
   0  -8  -4    0.97    0.11
   0  -8  -4    0.86    0.16
   0   8   5    6.51    0.38
   0   8  -5    6.78    0.37
   0  -8  -5    5.93    0.24
   0  -8  -5    6.18    0.25
   0  -8  -5    5.72    0.31
   0  -8   5    6.70    0.20
   0  -8  -5    5.93    0.27
   0  -8   5    6.37    0.25
   0   8   6    0.11    0.07
   0   8   6    0.08    0.06
   0   8   6   -0.03    0.17
   0  -8  -6    0.08    0.09
   0  -8  -6    0.25    0.10
   0  -8  -6    0.03    0.09
   0  -8   6    0.17    0.08
   0  -8   6    0.26    0.09
   0  -8   6    0.35    0.10
   0  -8   6    0.08    0.08
   0  -8  -6    0.08    0.15
   0  -8   6    0.15    0.06
   0   8   7   15.86    0.42
   0   8   7   16.87    0.64
   0   8   7   15.15    0.41
   0  -8  -7   16.03    0.58
   0  -8   7   15.75    0.44
   0  -8   7   15.69    0.46
   0  -8   7   14.94    0.50
   0  -8  -7   15.33    0.56
   0  -8  -7   15.82    0.48
   0  -8   7   15.57    0.48
   0  -8   7   15.29    0.49
   0  -8  -7   15.85    0.48
   0   8   8    0.31    0.11
   0   8   8    0.61    0.22
   0  -8  -8    0.47    0.18
   0  -8  -8    0.46    0.13
   0  -8   8    0.52    0.12
   0  -8   8    0.51    0.11
   0  -8   8    0.71    0.14
   0  -8  -8    0.39    0.12
   0  -8   8    0.35    0.14
   0  -8  -8    0.48    0.13
   0  -8   8    0.53    0.12
   0   8   9    1.17    0.25
   0   8   9    1.66    0.16
   0  -8  -9    1.63    0.23
   0  -8   9    1.40    0.16
   0  -8   9    1.80    0.19
   0  -8   9    1.54    0.19
   0  -8  -9    1.63    0.20
   0  -8  -9    1.50    0.17
   0  -8  -9    1.87    0.18
   0  -8   9    1.89    0.18
   0  -8   9    1.65    0.17
   0   8  10    1.19    0.16
   0   8  10    0.90    0.24
   0  -8 -10    0.89    0.16
   0  -8 -10    1.19    0.17
   0  -8  10    1.04    0.19
   0  -8  10    1.18    0.17
   0  -8  10    1.19    0.16
   0  -8  10    1.05    0.18
   0  -8  10    1.16    0.17
   0  -8 -10    1.07    0.18
   0   8  11   14.17    0.64
   0   8  11   13.27    0.45
   0  -8  11   13.55    0.47
   0  -8  11   13.01    0.48
   0  -8  11   12.91    0.52
   0  -8  11   12.41    0.53
   0  -8 -11   12.48    0.47
   0  -8 -11   12.09    0.55
   0  -8  11   12.40    0.46
   0  -8 -11   12.90    0.49
   0   8  12    0.06    0.23
   0   8  12    0.12    0.14
   0  -8 -12    0.18    0.15
   0  -8  12   -0.15    0.14
   0  -8  12    0.13    0.13
   0  -8  12    0.06    0.17
   0  -8 -12    0.06    0.15
   0  -8  12    0.36    0.16
   0  -8  12    0.37    0.16
   0  -8 -12    0.15    0.13
   0   8  13    4.00    0.41
   0   8  13    3.47    0.27
   0  -8  13    3.48    0.33
   0  -8  13    3.51    0.29
   0  -8  13    3.59    0.30
   0  -8 -13    3.86    0.29
   0  -8 -13    3.52    0.28
   0  -8  13    3.71    0.29
   0   8 -14    0.09    0.09
   0   8  14    0.39    0.17
   0   8  14    0.19    0.26
   0  -8 -14    0.31    0.17
   0  -8  14    0.20    0.17
   0  -8  14    0.07    0.16
   0  -8  14    0.26    0.19
   0  -8  14    0.09    0.20
   0  -8 -14    0.01    0.15
   0   8  15    2.41    0.26
   0   8  15    2.63    0.39
   0   8 -15    2.67    0.18
   0  -8  15    3.05    0.29
   0  -8  15    2.55    0.29
   0  -8 -15    2.29    0.27
   0  -8  15    3.02    0.30
   0  -8  15    3.24    0.34
   0  -8 -15    2.36    0.28
   0   8  16    0.35    0.30
   0   8 -16    0.17    0.11
   0   8  16    0.72    0.20
   0  -8  16    0.94    0.22
   0  -8 -16    0.24    0.18
   0  -8  16    0.49    0.22
   0  -8  16    0.68    0.21
   0  -8 -16    0.52    0.18
   0   9   0    0.78    0.18
   0   9  -1   18.34    0.66
   0   9   1   17.50    0.66
   0  -9  -1   17.65    0.44
   0  -9  -1   18.85    0.47
   0   9   2    1.44    0.23
   0   9  -2    1.45    0.22
   0  -9  -2    1.49    0.11
   0  -9  -2    1.48    0.11
   0   9  -3    6.77    0.38
   0   9   3    7.00    0.43
   0  -9  -3    5.96    0.27
   0  -9  -3    5.82    0.23
   0  -9  -3    6.23    0.22
   0  -9  -3    6.26    0.22
   0   9  -4    0.14    0.15
   0   9   4    0.30    0.17
   0  -9  -4    0.07    0.08
   0  -9  -4    0.09    0.08
   0  -9  -4    0.21    0.14
   0  -9  -4    0.16    0.09
   0   9  -5    0.73    0.20
   0   9   5    0.77    0.21
   0  -9  -5    0.71    0.12
   0  -9  -5    0.56    0.11
   0  -9   5    0.79    0.08
   0  -9  -5    0.73    0.17
   0  -9  -5    0.71    0.12
   0   9   6    2.56    0.30
   0  -9   6    2.78    0.15
   0  -9   6    2.90    0.16
   0  -9  -6    2.49    0.18
   0  -9   6    2.83    0.16
   0  -9  -6    2.57    0.20
   0  -9  -6    2.69    0.19
   0  -9  -6    2.55    0.26
   0   9   7    0.22    0.19
   0  -9   7    0.10    0.09
   0  -9  -7    0.02    0.17
   0  -9  -7   -0.02    0.10
   0  -9  -7    0.09    0.11
   0  -9   7    0.07    0.07
   0  -9   7    0.12    0.11
   0  -9   7    0.17    0.09
   0  -9  -7    0.01    0.10
   0   9   8    0.12    0.20
   0   9   8    0.01    0.08
   0  -9   8    0.01    0.08
   0  -9   8    0.11    0.11
   0  -9   8    0.10    0.10
   0  -9   8    0.12    0.12
   0  -9  -8    0.27    0.18
   0  -9  -8    0.19    0.12
   0  -9  -8   -0.03    0.10
   0  -9  -8    0.14    0.11
   0   9   9   -0.04    0.18
   0   9   9    0.17    0.10
   0  -9   9    0.00    0.09
   0  -9  -9   -0.01    0.18
   0  -9   9   -0.01    0.13
   0  -9  -9    0.20    0.13
   0  -9   9   -0.04    0.11
   0  -9  -9   -0.01    0.11
   0  -9  -9   -0.15    0.11
   0  -9   9    0.24    0.12
   0  -9   9    0.10    0.12
   0   9  10    0.31    0.12
   0   9  10    0.41    0.22
   0  -9  10    0.31    0.14
   0  -9  10    0.40    0.13
   0  -9  10    0.33    0.12
   0  -9 -10    0.39    0.15
   0  -9 -10    0.33    0.14
   0  -9  10    0.38    0.16
   0  -9 -10    0.37    0.14
   0  -9  10    0.56    0.15
   0   9  11    1.63    0.29
   0   9  11    1.94    0.18
   0  -9  11    1.98    0.21
   0  -9  11    1.69    0.23
   0  -9  11    1.77    0.20
   0  -9  11    2.07    0.22
   0  -9  11    1.88    0.21
   0  -9 -11    1.66    0.21
   0  -9 -11    1.90    0.25
   0  -9 -11    1.65    0.22
   0   9  12    1.15    0.18
   0   9  12    0.57    0.26
   0  -9 -12    1.57    0.21
   0  -9  12    0.94    0.22
   0  -9  12    0.95    0.18
   0  -9  12    1.31    0.21
   0  -9  12    0.99    0.19
   0  -9  12    1.02    0.18
   0  -9 -12    1.14    0.20
   0  -9 -12    1.35    0.22
   0   9  13    4.15    0.44
   0   9  13    4.49    0.29
   0  -9 -13    4.06    0.31
   0  -9  13    4.27    0.36
   0  -9  13    4.53    0.33
   0  -9  13    4.01    0.33
   0  -9 -13    4.02    0.30
   0  -9  13    4.14    0.31
   0   9  14    4.26    0.45
   0   9  14    4.50    0.29
   0  -9  14    4.47    0.32
   0  -9  14    4.80    0.38
   0  -9 -14    4.18    0.33
   0  -9  14    4.70    0.35
   0  -9 -14    4.19    0.31
   0  -9  14    4.63    0.33
   0   9  15    2.78    0.26
   0   9  15    2.91    0.40
   0  -9  15    2.46    0.33
   0  -9 -15    2.87    0.29
   0  -9 -15    2.84    0.30
   0  -9  15    2.48    0.29
   0  -9  15    2.76    0.30
   0  10   0    1.18    0.23
   0  10   1    0.61    0.20
   0  10  -1    0.49    0.19
   0 -10  -1    0.72    0.07
   0 -10  -1    0.65    0.08
   0  10  -2    0.13    0.17
   0  10   2    0.62    0.20
   0 -10  -2    0.15    0.06
   0 -10  -2    0.35    0.08
   0 -10  -2    0.40    0.08
   0  10   3    0.45    0.20
   0  10  -3    0.77    0.21
   0 -10  -3    0.51    0.09
   0 -10  -3    0.61    0.14
   0 -10  -3    0.48    0.09
   0 -10  -3    0.61    0.09
   0  10   4    1.38    0.25
   0  10  -4    1.25    0.23
   0 -10  -4    1.23    0.13
   0 -10  -4    1.47    0.13
   0 -10  -4    1.20    0.18
   0 -10  -4    1.63    0.13
   0  10  -5    3.19    0.32
   0  10   5    3.29    0.34
   0 -10   5    3.30    0.14
   0 -10  -5    2.79    0.20
   0 -10   5    3.17    0.15
   0 -10  -5    3.48    0.27
   0 -10  -5    3.44    0.20
   0 -10  -5    2.98    0.18
   0  10   6    0.71    0.22
   0 -10  -6    0.56    0.13
   0 -10   6    0.89    0.10
   0 -10  -6    0.40    0.12
   0 -10  -6    0.69    0.12
   0 -10   6    0.71    0.10
   0 -10  -6    0.65    0.18
   0 -10   6    0.68    0.09
   0  10   7    0.63    0.22
   0 -10  -7    0.58    0.19
   0 -10  -7    0.89    0.14
   0 -10  -7    0.86    0.16
   0 -10   7    0.65    0.13
   0 -10  -7    0.81    0.14
   0 -10   7    0.82    0.12
   0 -10   7    0.69    0.10
   0 -10   7    0.80    0.12
   0  10   8    1.37    0.28
   0 -10   8    1.86    0.16
   0 -10   8    1.83    0.16
   0 -10   8    1.53    0.15
   0 -10  -8    1.82    0.25
   0 -10  -8    1.87    0.21
   0 -10   8    1.26    0.17
   0 -10  -8    1.87    0.19
   0 -10  -8    1.74    0.19
   0  10   9    2.60    0.35
   0 -10   9    2.97    0.21
   0 -10   9    3.22    0.22
   0 -10   9    3.09    0.24
   0 -10  -9    3.14    0.27
   0 -10  -9    2.81    0.23
   0 -10   9    3.06    0.21
   0 -10  -9    2.80    0.23
   0  10  10    0.16    0.09
   0  10  10    0.13    0.22
   0 -10 -10    0.22    0.14
   0 -10  10    0.19    0.14
   0 -10 -10    0.06    0.13
   0 -10  10    0.19    0.13
   0 -10  10    0.14    0.11
   0 -10 -10   -0.07    0.13
   0 -10  10    0.08    0.15
   0  10  11    1.07    0.30
   0  10  11    0.88    0.13
   0 -10 -11    0.62    0.18
   0 -10  11    0.82    0.20
   0 -10  11    0.87    0.18
   0 -10 -11    1.08    0.18
   0 -10  11    0.68    0.17
   0 -10 -11    0.53    0.18
   0 -10  11    0.66    0.15
   0  10  12    0.33    0.13
   0  10  12    0.53    0.28
   0 -10  12    0.39    0.16
   0 -10  12    0.62    0.20
   0 -10  12    0.63    0.18
   0 -10 -12    0.60    0.17
   0 -10 -12    0.20    0.15
   0  10  13    0.08    0.24
   0  10  13    0.20    0.13
   0 -10  13    0.10    0.17
   0 -10  13    0.43    0.16
   0 -10 -13    0.18    0.16
   0 -10 -13    0.00    0.16
   0 -10  13    0.05    0.19
   0  11   0   -0.01    0.18
   0  11   1    0.57    0.20
   0  11  -1    0.55    0.20
   0 -11  -1    0.56    0.08
   0  11  -2   -0.09    0.16
   0  11   2    0.20    0.17
   0 -11  -2    0.11    0.07
   0 -11  -2   -0.20    0.12
   0 -11  -2    0.14    0.07
   0  11  -3    3.21    0.34
   0  11   3    3.25    0.34
   0 -11  -3    3.61    0.25
   0 -11  -3    3.90    0.18
   0 -11  -3    3.65    0.18
   0 -11  -3    3.25    0.19
   0  11   4   -0.15    0.19
   0  11  -4   -0.12    0.17
   0 -11  -4   -0.05    0.09
   0 -11  -4    0.00    0.09
   0 -11  -4    0.32    0.16
   0 -11  -4   -0.11    0.09
   0  11   5   -0.10    0.18
   0  11  -5    0.06    0.18
   0 -11  -5    0.21    0.16
   0 -11  -5    0.09    0.10
   0 -11  -5    0.10    0.10
   0 -11   5    0.29    0.07
   0 -11   5    0.17    0.07
   0 -11  -5    0.15    0.11
   0  11   6    0.06    0.19
   0 -11   6    0.20    0.10
   0 -11  -6   -0.07    0.17
   0 -11  -6   -0.15    0.10
   0 -11   6    0.04    0.08
   0 -11  -6    0.10    0.10
   0 -11  -6    0.11    0.11
   0 -11   6    0.08    0.08
   0  11   7    0.59    0.25
   0 -11   7    0.56    0.11
   0 -11   7    0.43    0.11
   0 -11  -7    0.22    0.13
   0 -11  -7    0.30    0.13
   0 -11  -7    0.33    0.12
   0 -11   7    0.38    0.12
   0 -11  -7    0.32    0.19
   0 -11   7    0.36    0.09
   0  11   8    2.95    0.35
   0 -11   8    3.22    0.21
   0 -11  -8    3.43    0.23
   0 -11   8    3.39    0.21
   0 -11  -8    3.00    0.24
   0 -11  -8    3.65    0.28
   0 -11   8    3.40    0.22
   0 -11   8    2.71    0.23
   0  11   9    0.42    0.24
   0 -11   9    0.28    0.12
   0 -11   9    0.58    0.14
   0 -11  -9    0.39    0.14
   0 -11  -9    0.30    0.15
   0 -11   9    0.41    0.14
   0 -11  -9    0.23    0.15
   0  11  10    0.28    0.24
   0 -11 -10    0.46    0.16
   0 -11  10    0.52    0.14
   0 -11 -10    0.62    0.17
   0 -11  10    0.96    0.17
   0 -11 -10    0.55    0.18
   0 -11  10    0.93    0.16
   0 -11  10    0.79    0.18
   0  11  11   -0.07    0.23
   0 -11  11   -0.16    0.11
   0 -11 -11    0.01    0.15
   0 -11  11    0.27    0.14
   0 -11 -11    0.15    0.14
   0 -11  11   -0.04    0.16
   0 -11  11    0.14    0.15
   0 -11 -11   -0.09    0.15
   0  12   0    1.85    0.29
   0  12   1    0.29    0.21
   0  12  -1    0.05    0.18
   0 -12  -1    0.27    0.08
   0  12  -2    6.91    0.47
   0  12   2    7.28    0.46
   0 -12  -2    6.51    0.31
   0 -12  -2    6.34    0.26
   0 -12  -2    6.60    0.25
   0  12  -3    0.98    0.26
   0  12   3    0.73    0.24
   0 -12  -3    0.77    0.11
   0 -12  -3    0.61    0.11
   0 -12  -3    0.78    0.17
   0  12   4    0.07    0.20
   0  12  -4    0.16    0.20
   0 -12  -4    0.54    0.18
   0 -12  -4    0.21    0.10
   0 -12  -4    0.26    0.11
   0  12  -5    0.07    0.19
   0  12   5    0.04    0.21
   0 -12  -5    0.17    0.10
   0 -12  -5    0.35    0.18
   0 -12  -5    0.07    0.11
   0 -12  -5    0.02    0.10
   0  12   6    1.13    0.28
   0 -12  -6    1.52    0.16
   0 -12  -6    1.32    0.18
   0 -12   6    1.55    0.13
   0 -12  -6    1.27    0.17
   0 -12   6    1.21    0.13
   0 -12  -6    1.53    0.23
   0  12   7    0.23    0.24
   0 -12  -7    0.24    0.13
   0 -12   7    0.12    0.11
   0 -12   7    0.02    0.07
   0 -12  -7    0.05    0.19
   0 -12  -7    0.17    0.13
   0 -12   7    0.26    0.10
   0 -12  -7    0.07    0.12
   0  12   8    0.01    0.22
   0 -12   8    0.18    0.12
   0 -12   8    0.15    0.11
   0 -12   8   -0.02    0.12
   0 -12  -8    0.18    0.13
   0 -12  -8    0.04    0.13
   0 -12  -8    0.07    0.13
   0 -12   8    0.18    0.09
   0  13   0   -0.14    0.18
   0  13  -1    0.07    0.21
   0  13   1   -0.03    0.19
   0 -13  -1    0.09    0.07
   0 -13  -1    0.23    0.14
   0  13  -2    0.07    0.21
   0  13   2   -0.06    0.20
  -1   0  21   -0.14    0.16
  -1   0  20    3.59    0.39
   1   0 -20    2.56    0.30
   1   0 -19   -0.01    0.17
   1   0 -19    0.15    0.15
  -1   0  19    0.04    0.23
  -1   0  19   -0.07    0.20
  -1   0  18    0.80    0.25
  -1   0  18    0.66    0.22
   1   0 -18    0.48    0.16
   1   0 -18    0.31    0.19
   1   0 -17   -0.07    0.12
   1   0 -17   -0.22    0.13
  -1   0  17    0.03    0.20
  -1   0  17   -0.06    0.17
  -1   0  16    0.12    0.20
  -1   0  16    0.17    0.20
   1   0 -16   -0.01    0.15
   1   0 -16   -0.12    0.11
   1   0 -16    0.08    0.13
  -1   0  15    0.03    0.17
   1   0 -15   -0.03    0.13
   1   0 -15    0.16    0.13
   1   0 -15   -0.05    0.10
  -1   0  15    0.01    0.17
   1   0 -14    5.38    0.29
  -1   0  14    5.18    0.37
  -1   0  14    5.34    0.34
   1   0 -14    5.61    0.30
   1   0 -14    5.55    0.29
   1   0 -13   -0.04    0.10
   1   0 -13    0.05    0.12
  -1   0  13   -0.09    0.16
  -1   0  13   -0.02    0.16
   1   0 -13   -0.01    0.10
  -1   0  12   31.07    0.89
   1   0 -12   31.03    0.83
  -1   0  12   29.40    0.85
   1   0 -12   31.03    0.83
   1   0 -12   30.31    0.83
  -1   0  12   30.64    1.00
  -1   0  11    0.03    0.11
  -1   0  11   -0.10    0.15
  -1   0  11   -0.15    0.14
  -1   0  11   -0.03    0.16
   1   0 -11    0.09    0.11
   1   0 -11    0.09    0.09
   1   0 -11   -0.18    0.11
   1   0 -11    0.01    0.09
  -1   0  10    8.90    0.42
  -1   0  10    9.29    0.38
   1   0 -10    9.56    0.35
   1   0 -10    9.59    0.34
  -1   0  10    9.61    0.38
   1   0 -10    8.99    0.33
  -1   0  10    9.49    0.40
   1   0 -10    9.35    0.38
  -1   0   9    0.20    0.14
   1   0  -9   -0.04    0.07
  -1   0   9    0.07    0.12
  -1   0   9    0.09    0.09
   1   0  -9    0.11    0.09
  -1   0   9   -0.20    0.11
   1   0  -9    0.10    0.09
   1   0  -9    0.01    0.08
  -1   0   8    2.08    0.18
   1   0  -8    2.63    0.16
  -1   0   8    2.03    0.18
   1   0  -8    2.25    0.16
  -1   0   8    2.69    0.18
   1   0  -8    2.46    0.15
  -1   0   8    2.34    0.23
   1   0  -8    2.23    0.18
  -1   0   7    0.06    0.10
  -1   0   7    0.05    0.08
  -1   0   7    0.03    0.09
   1   0  -7    0.05    0.07
   1   0  -7    0.01    0.06
   1   0  -7   -0.03    0.06
  -1   0   7   -0.01    0.07
   1   0  -7    0.06    0.07
  -1   0   6    4.09    0.19
  -1   0   6    3.54    0.19
  -1   0   6    3.72    0.19
   1   0  -6    3.71    0.16
   1   0  -6    3.92    0.17
   1   0  -6    3.74    0.18
   1   0  -6    3.63    0.20
  -1   0   6    3.98    0.22
   1   0  -6    4.14    0.17
   1   0  -5    0.00    0.08
  -1   0   5   -0.09    0.08
  -1   0   5   -0.05    0.09
   1   0  -5   -0.01    0.04
   1   0  -5    0.00    0.06
   1   0  -5    0.00    0.05
   1   0  -5   -0.03    0.06
  -1   0   5    0.03    0.06
  -1   0   5   -0.07    0.07
   1   0  -5   -0.07    0.06
   1   0  -4   21.02    0.51
  -1   0   4   23.85    0.64
   1   0  -4   21.60    0.63
  -1   0   4   21.41    0.62
   1   0  -4   20.84    0.54
  -1   0   4   20.86    0.53
  -1   0   4   21.21    0.55
   1   0  -4   21.27    0.53
   1   0  -4   21.20    0.51
   1   0  -3   -0.03    0.04
   1   0  -3   -0.06    0.03
   1   0  -3   -0.06    0.04
  -1   0   3   -0.04    0.04
  -1   0   3   -0.12    0.04
  -1   0   3   -0.03    0.04
   1   0  -3   -0.02    0.04
  -1   0   3   -0.05    0.05
   1   0  -3    0.01    0.04
   1   0  -2    0.02    0.02
   1   0  -2   -0.01    0.01
  -1   0   2    0.01    0.02
   1   0  -1   -0.01    0.01
  -1   0   1    0.00    0.01
  -1   0   1    0.00    0.01
   1   0  -1    0.00    0.01
  -1   0   1    0.02    0.01
  -1   0   1    0.01    0.01
   1   0  -1   -0.02    0.01
   1   0  -1   -0.01    0.01
  -1   0   1    0.00    0.01
  -1   0   1    0.00    0.01
  -1   0   1    0.01    0.01
   1   0  -1    0.00    0.01
  -1   0   1   -0.01    0.01
  -1   0   0    0.00    0.01
  -1   0   0    0.00    0.00
   1   0   0    0.00    0.00
  -1   0   0    0.00    0.00
   1   0   0    0.00    0.00
  -1   0   0    0.00    0.00
  -1   0   0   -0.01    0.00
  -1   0   0    0.01    0.00
   1   0   0    0.00    0.01
   1   0   0    0.00    0.00
  -1   0   0   -0.01    0.00
   1   0   0    0.01    0.00
   1   0   0    0.00    0.00
  -1   0   0    0.01    0.00
   1   0   0    0.00    0.00
   1   0   1   -0.79    0.01
   1   0   1   -0.80    0.01
  -1   0  -1   -0.79    0.01
  -1   0  -1   -0.79    0.01
   1   0   1   -0.80    0.01
  -1   0  -1   -0.81    0.01
  -1   0  -1   -0.79    0.01
  -1   0  -1   -0.81    0.01
   1   0   1   -0.79    0.01
  -1   0  -1   -0.78    0.01
   1   0   1   -0.80    0.01
   1   0   1   -0.80    0.01
  -1   0  -1   -0.79    0.01
   1   0   1   -0.79    0.01
   1   0   1   -0.81    0.01
   1   0   1   -0.81    0.01
   1   0   2   -0.27    0.02
  -1   0  -2   -0.27    0.02
  -1   0  -2   -0.27    0.02
   1   0   3   -0.06    0.04
   1   0   3    0.02    0.05
  -1   0  -3   -0.07    0.04
  -1   0  -3   -0.09    0.04
  -1   0  -3   -0.10    0.04
   1   0   3   -0.09    0.05
   1   0   3   -0.11    0.04
   1   0   3   -0.04    0.06
  -1   0  -3   -0.02    0.04
  -1   0  -3   -0.08    0.04
   1   0   4   73.30    1.98
  -1   0  -4   74.32    1.98
   1   0   4   73.59    1.98
  -1   0  -4   74.25    1.62
  -1   0  -4   74.48    1.67
  -1   0  -4   75.10    1.62
  -1   0  -4   73.44    1.72
   1   0   4   70.71    1.67
  -1   0  -5   -0.09    0.07
   1   0   5   -0.06    0.07
   1   0   5   -0.05    0.08
  -1   0  -5   -0.07    0.05
   1   0   5   -0.04    0.06
  -1   0  -5   -0.06    0.03
  -1   0  -5    0.03    0.06
   1   0   5   -0.11    0.07
  -1   0  -5   -0.09    0.05
  -1   0  -5   -0.06    0.08
  -1   0  -6   43.89    1.06
  -1   0  -6   44.76    1.03
   1   0   6   43.79    1.25
   1   0   6   45.13    1.07
   1   0   6   45.42    1.25
  -1   0  -6   45.54    1.03
  -1   0  -6   42.75    1.25
  -1   0  -6   45.34    1.25
   1   0   7    0.00    0.08
   1   0   7    0.02    0.09
   1   0   7    0.03    0.09
  -1   0  -7    0.01    0.06
  -1   0  -7   -0.11    0.07
  -1   0  -7   -0.01    0.10
  -1   0  -7    0.03    0.06
   1   0   7    0.02    0.07
  -1   0  -7   -0.01    0.06
  -1   0  -8   25.16    0.65
   1   0   8   24.75    0.78
   1   0   8   25.10    0.67
   1   0   8   25.47    0.78
  -1   0  -8   24.62    0.65
  -1   0  -8   25.18    0.66
   1   0   8   25.36    0.69
  -1   0  -8   25.80    0.78
   1   0   9    0.18    0.10
   1   0   9   -0.04    0.07
   1   0   9    0.07    0.11
  -1   0  -9    0.05    0.08
   1   0   9    0.34    0.13
  -1   0  -9    0.01    0.08
  -1   0  -9    0.01    0.08
  -1   0  -9    0.07    0.10
   1   0  10   83.84    2.03
  -1   0 -10   82.29    2.31
   1   0  10   81.92    2.32
  -1   0 -10   84.52    1.92
   1   0  10   82.54    1.98
   1   0  10   83.90    2.32
  -1   0 -10   83.98    1.91
  -1   0 -10   81.72    1.96
   1   0  11   -0.27    0.15
   1   0  11    0.05    0.15
  -1   0 -11    0.06    0.09
  -1   0 -11   -0.15    0.11
  -1   0 -11   -0.11    0.09
   1   0  11    0.09    0.10
  -1   0 -11    0.04    0.09
   1   0  11   -0.04    0.14
  -1   0 -12    7.11    0.32
   1   0  12    7.48    0.40
   1   0  12    7.48    0.37
   1   0  12    7.62    0.38
  -1   0 -12    6.94    0.31
  -1   0 -12    7.59    0.33
   1   0  13   -0.16    0.14
  -1   0 -13   -0.02    0.10
  -1   0 -13    0.01    0.11
  -1   0 -13    0.00    0.09
   1   0  13    0.02    0.16
   1   0  14    6.61    0.37
  -1   0 -14    6.70    0.33
  -1   0 -14    7.02    0.33
   1   0  14    6.28    0.38
  -1   0 -14    7.55    0.35
  -1   0 -15   -0.09    0.12
  -1   0 -15   -0.07    0.10
   1   0  15    0.38    0.17
  -1   0 -15    0.10    0.13
   1   0  15    0.05    0.17
   1   0  16    0.18    0.18
  -1   0 -16    0.55    0.18
   1   0  16    0.16    0.18
  -1   0 -16    0.51    0.15
  -1   0 -16    0.12    0.14
   1   0  17   -0.02    0.17
  -1   0 -17   -0.01    0.14
   1   0  17   -0.08    0.14
   1   0  17    0.17    0.21
   1   0  17    0.28    0.19
  -1   0 -17    0.04    0.15
   1   0  18   -0.05    0.20
  -1   0 -18   -0.05    0.14
   1   0  18    0.12    0.18
   1   0  18    0.39    0.23
  -1   0 -18    0.35    0.18
   1   0  18    0.12    0.19
   1   0  19   -0.09    0.18
  -1   0 -19    0.16    0.18
   1   0  19    0.43    0.22
   1   0  19   -0.09    0.18
   1   0  19    0.32    0.24
  -1   0 -19    0.06    0.14
   1   0  20    0.09    0.24
   1   0  20    0.09    0.20
   1   0  20    0.33    0.22
  -1   0 -20    0.12    0.19
  -1   1  20    2.66    0.32
   1   1 -20    1.78    0.26
   1  -1 -20    1.61    0.25
   1  -1 -20    2.02    0.27
  -1  -1  20    2.15    0.32
  -1  -1  20    2.06    0.34
  -1   1  19    3.74    0.34
   1   1 -19    3.15    0.31
  -1   1  19    3.45    0.36
   1  -1 -19    3.13    0.30
  -1  -1  19    3.37    0.35
  -1  -1  19    2.49    0.33
   1  -1 -19    3.35    0.32
   1   1 -18    1.87    0.25
   1   1 -18    2.48    0.26
  -1   1  18    1.83    0.29
  -1  -1  18    1.97    0.31
   1  -1 -18    1.91    0.25
   1  -1 -18    2.11    0.25
   1  -1 -18    2.26    0.26
  -1  -1  18    1.77    0.29
  -1   1  17    6.36    0.40
   1   1 -17    6.08    0.35
   1   1 -17    6.31    0.34
  -1   1  17    6.40    0.43
  -1  -1  17    6.76    0.44
  -1  -1  17    5.97    0.41
   1  -1 -17    6.48    0.37
   1  -1 -17    6.24    0.35
   1  -1 -17    5.58    0.34
  -1   1  16    0.03    0.19
   1   1 -16    0.11    0.12
   1   1 -16    0.01    0.15
  -1   1  16    0.36    0.20
   1  -1 -16   -0.03    0.15
  -1  -1  16    0.19    0.19
   1  -1 -16   -0.03    0.12
   1  -1 -16    0.06    0.14
  -1  -1  16   -0.02    0.19
  -1   1  15    0.69    0.19
   1   1 -15    0.86    0.16
  -1   1  15    0.80    0.19
   1   1 -15    0.91    0.17
   1  -1 -15    0.71    0.17
  -1  -1  15    0.80    0.20
  -1  -1  15    0.79    0.21
   1  -1 -15    0.97    0.19
   1  -1 -15    0.72    0.16
  -1   1  14    0.04    0.17
   1   1 -14   -0.20    0.09
  -1   1  14   -0.13    0.15
   1   1 -14   -0.15    0.09
   1   1 -14   -0.23    0.13
   1  -1 -14   -0.07    0.12
   1  -1 -14   -0.05    0.11
  -1  -1  14   -0.10    0.16
   1  -1 -14   -0.06    0.12
  -1  -1  14   -0.10    0.16
   1   1 -13    5.67    0.29
  -1   1  13    6.88    0.38
   1   1 -13    5.66    0.29
   1   1 -13    6.48    0.29
  -1   1  13    6.07    0.34
   1  -1 -13    6.49    0.30
  -1  -1  13    5.66    0.33
  -1  -1  13    6.60    0.39
   1  -1 -13    6.89    0.31
  -1  -1  13    5.75    0.33
   1  -1 -13    6.19    0.32
   1   1 -12   50.15    1.24
   1   1 -12   49.46    1.23
   1   1 -12   51.13    1.27
  -1   1  12   50.80    1.30
  -1   1  12   48.93    1.33
   1  -1 -12   50.67    1.29
  -1  -1  12   49.14    1.33
   1  -1 -12   51.28    1.26
  -1  -1  12   51.88    1.31
  -1  -1  12   52.20    1.53
   1  -1 -12   50.63    1.25
  -1   1  11    3.02    0.25
  -1   1  11    2.95    0.25
   1   1 -11    2.85    0.19
   1   1 -11    2.99    0.20
  -1   1  11    2.70    0.25
   1   1 -11    2.62    0.21
  -1  -1  11    3.19    0.25
  -1  -1  11    2.59    0.23
   1  -1 -11    2.68    0.20
  -1  -1  11    3.20    0.25
  -1  -1  11    3.09    0.29
   1  -1 -11    3.12    0.22
   1  -1 -11    2.53    0.12
   1  -1 -11    2.61    0.21
   1   1 -10    3.93    0.21
   1   1 -10    3.74    0.23
  -1   1  10    4.20    0.28
  -1   1  10    3.01    0.25
  -1   1  10    3.67    0.26
   1   1 -10    3.92    0.22
  -1  -1  10    3.73    0.28
   1  -1 -10    4.04    0.30
  -1  -1  10    3.43    0.27
   1  -1 -10    3.85    0.22
   1  -1 -10    4.29    0.23
  -1  -1  10    3.41    0.25
   1  -1 -10    3.62    0.23
  -1  -1  10    3.86    0.25
   1   1  -9    0.32    0.09
  -1   1   9    0.14    0.11
   1   1  -9    0.24    0.10
   1   1  -9    0.28    0.08
  -1   1   9    0.16    0.10
  -1   1   9    0.03    0.11
  -1  -1   9    0.45    0.10
  -1  -1   9    0.24    0.12
   1  -1  -9    0.36    0.10
   1  -1  -9    0.35    0.14
  -1  -1   9    0.21    0.13
   1  -1  -9    0.24    0.08
   1  -1  -9    0.19    0.09
   1  -1  -9    0.16    0.09
  -1  -1   9    0.25    0.11
   1   1  -8   13.59    0.40
  -1   1   8   14.11    0.44
   1   1  -8   14.41    0.41
   1   1  -8   13.38    0.40
  -1   1   8   13.67    0.48
  -1   1   8   13.74    0.43
   1  -1  -8   13.94    0.42
  -1  -1   8   13.86    0.50
   1  -1  -8   13.70    0.40
   1  -1  -8   13.82    0.49
  -1  -1   8   13.89    0.42
   1  -1  -8   14.01    0.48
   1  -1  -8   13.52    0.41
  -1  -1   8   14.16    0.44
  -1  -1   8   14.29    0.49
  -1   1   7   18.27    0.57
   1   1  -7   18.08    0.56
  -1   1   7   18.12    0.50
  -1   1   7   18.46    0.52
   1   1  -7   17.90    0.48
  -1   1   7   15.05    0.57
   1   1  -7   17.89    0.47
   1   1  -7   17.76    0.48
   1  -1  -7   17.62    0.57
   1  -1  -7   18.00    0.48
  -1  -1   7   18.88    0.59
   1  -1  -7   17.80    0.48
   1  -1  -7   18.15    0.59
   1  -1  -7   18.26    0.49
  -1  -1   7   18.50    0.58
  -1  -1   7   17.87    0.50
  -1  -1   7   18.90    0.52
   1   1  -6   90.45    2.02
  -1   1   6   90.97    2.46
  -1   1   6   89.95    2.09
  -1   1   6   87.74    2.46
  -1   1   6   90.80    2.15
   1   1  -6   91.59    2.01
   1   1  -6   91.69    2.45
   1   1  -6   90.20    2.08
   1  -1  -6   91.50    2.01
   1  -1  -6   91.76    2.47
   1  -1  -6   90.26    2.09
   1  -1  -6   91.85    2.14
  -1  -1   6   92.87    2.14
  -1  -1   6   91.49    2.46
   1  -1  -6   91.19    2.03
   1  -1  -6   93.31    2.47
  -1  -1   6   92.14    2.46
  -1  -1   6   92.48    2.09
  -1   1   5   36.96    1.04
  -1   1   5   37.07    1.04
   1   1  -5   36.33    0.84
   1   1  -5   37.68    0.90
  -1   1   5   36.26    0.88
   1   1  -5   35.74    0.87
   1   1  -5   37.06    0.85
   1   1  -5   37.92    1.03
  -1   1   5   37.68    0.91
   1  -1  -5   35.34    0.88
  -1  -1   5   37.06    1.03
   1  -1  -5   37.25    1.04
   1  -1  -5   37.21    0.91
  -1  -1   5   36.82    0.88
  -1  -1   5   37.62    0.91
   1  -1  -5   36.10    0.86
   1  -1  -5   36.54    1.04
   1  -1  -5   36.79    0.85
  -1  -1   5   37.19    1.04
   1   1  -4   38.43    0.87
   1   1  -4   37.74    0.90
  -1   1   4   38.82    1.07
   1   1  -4   39.08    1.06
  -1   1   4   39.28    1.08
  -1   1   4   37.76    0.91
   1   1  -4   39.38    0.93
   1   1  -4   39.53    1.06
   1   1  -4   39.20    0.88
  -1   1   4   39.23    0.94
  -1  -1   4   37.90    0.91
   1  -1  -4   39.76    1.08
   1  -1  -4   37.85    0.91
   1  -1  -4   38.86    0.94
  -1  -1   4   39.49    1.07
  -1  -1   4   40.61    0.94
   1  -1  -4   38.45    1.08
   1  -1  -4   38.63    0.89
  -1  -1   4   38.42    1.07
   1  -1  -4   38.30    0.88
   1   1  -3   11.05    0.31
  -1   1   3   10.44    0.30
  -1   1   3   10.10    0.28
   1   1  -3   10.54    0.26
   1   1  -3   10.73    0.28
   1   1  -3   10.83    0.31
  -1   1   3   10.26    0.27
  -1   1   3   10.43    0.33
   1   1  -3   10.57    0.27
  -1   1   3   10.83    0.32
   1   1  -3   10.19    0.27
  -1  -1   3   10.65    0.32
  -1  -1   3   10.42    0.27
  -1  -1   3   10.83    0.32
   1  -1  -3   10.01    0.27
   1  -1  -3   10.27    0.28
  -1  -1   3   10.63    0.28
   1  -1  -3   10.52    0.29
   1  -1  -3   10.63    0.33
   1  -1  -3   10.53    0.34
   1  -1  -3   10.52    0.27
  -1  -1   3   10.28    0.27
   1   1  -2   11.44    0.33
   1   1  -2   12.68    0.28
  -1   1   2   11.98    0.30
  -1   1   2   12.58    0.31
  -1   1   2   12.87    0.35
   1   1  -2   12.91    0.30
   1  -1  -2   11.78    0.35
  -1  -1   2    9.92    0.33
   1   1   0    0.00    0.00
  -1   1   0    0.00    0.01
  -1   1   0    0.00    0.01
   1   1   0    0.01    0.01
   1   1   0   -0.01    0.01
   1  -1   0    0.01    0.01
   1  -1   0    0.00    0.01
   1  -1   0    0.00    0.01
  -1  -1   0    0.00    0.01
   1  -1   0    0.00    0.01
   1  -1   0    0.00    0.01
  -1  -1   0   -0.01    0.01
  -1  -1   0    0.01    0.01
   1  -1   0    0.01    0.01
   1  -1   0    0.00    0.01
  -1  -1   0   -0.01    0.01
  -1  -1   0   -0.01    0.01
  -1   1  -1   -0.03    0.01
   1   1   1    0.04    0.03
   1  -1   1   -0.06    0.02
  -1   1  -2   24.63    0.64
  -1   1  -2   29.04    0.78
   1   1   2   24.72    0.78
  -1   1  -2   30.80    0.65
  -1   1  -2   31.37    0.78
   1   1   2   30.81    0.69
   1   1   2   29.90    0.67
   1   1   2   31.00    0.66
   1   1   2   32.21    0.79
   1   1   2   24.82    0.79
   1   1   2   29.36    0.73
  -1  -1  -2   31.04    0.79
   1  -1   2   27.82    0.67
   1  -1   2   28.33    0.79
   1   1   3    0.08    0.05
   1   1   3   -0.07    0.05
   1   1   3    0.06    0.05
  -1   1  -3    0.02    0.05
   1   1   3    0.03    0.05
   1   1   3   -0.01    0.05
  -1   1  -3    0.02    0.04
  -1   1  -3    0.07    0.04
   1   1   3    0.01    0.06
  -1   1  -3    0.01    0.03
  -1   1  -3   -0.06    0.05
  -1   1  -3   -0.02    0.04
  -1  -1  -3    0.01    0.04
  -1  -1  -3   -0.01    0.05
   1  -1   3   -0.04    0.06
   1  -1   3   -0.02    0.04
   1  -1   3    0.05    0.04
  -1  -1  -3    0.08    0.05
  -1  -1  -3   -0.03    0.06
   1  -1   3    0.00    0.05
  -1  -1  -3    0.00    0.05
  -1  -1  -3    0.00    0.05
  -1  -1  -3   -0.01    0.05
   1  -1   3    0.04    0.05
  -1   1  -4    5.30    0.18
  -1   1  -4    5.56    0.20
   1   1   4    5.74    0.20
  -1   1  -4    5.52    0.18
   1   1   4    5.27    0.20
   1   1   4    5.73    0.21
  -1   1  -4    5.16    0.17
  -1   1  -4    5.43    0.23
   1   1   4    5.83    0.23
  -1  -1  -4    5.48    0.18
   1  -1   4    5.24    0.19
  -1  -1  -4    5.95    0.20
  -1  -1  -4    5.95    0.22
   1  -1   4    5.55    0.21
   1  -1   4    5.29    0.19
   1  -1   4    5.41    0.19
   1  -1   4    5.46    0.23
  -1  -1  -4    5.85    0.19
  -1  -1  -4    5.70    0.19
  -1  -1  -4    5.50    0.23
   1   1   5   37.18    1.05
   1   1   5   36.61    0.89
  -1   1  -5   37.08    0.88
  -1   1  -5   37.24    1.04
   1   1   5   38.36    0.92
  -1   1  -5   36.10    0.86
   1   1   5   37.66    1.05
  -1   1  -5   37.29    0.86
   1  -1   5   38.29    0.92
  -1  -1  -5   36.92    0.87
   1  -1   5   37.70    1.05
  -1  -1  -5   37.47    0.86
  -1  -1  -5   36.56    1.05
   1  -1   5   36.39    0.89
   1  -1   5   37.77    1.05
  -1  -1  -5   37.68    0.92
  -1  -1  -5   37.24    1.05
  -1  -1  -5   36.93    0.89
  -1   1  -6    8.50    0.27
   1   1   6    8.76    0.30
  -1   1  -6    8.52    0.30
  -1   1  -6    8.21    0.26
   1   1   6    8.84    0.32
   1   1   6    7.85    0.27
  -1   1  -6    7.92    0.26
   1   1   6    8.64    0.33
   1  -1   6    8.56    0.31
   1  -1   6    8.39    0.28
   1  -1   6    8.39    0.32
  -1  -1  -6    8.32    0.27
  -1  -1  -6    8.56    0.33
  -1  -1  -6    8.23    0.27
   1  -1   6    8.04    0.28
  -1  -1  -6    8.93    0.29
  -1  -1  -6    8.97    0.32
  -1  -1  -6    8.37    0.27
  -1   1  -7    6.43    0.26
   1   1   7    6.22    0.27
  -1   1  -7    6.20    0.23
  -1   1  -7    6.79    0.23
   1   1   7    6.24    0.26
   1   1   7    5.92    0.27
   1   1   7    6.29    0.25
  -1   1  -7    6.34    0.23
   1  -1   7    6.25    0.28
  -1  -1  -7    6.32    0.27
  -1  -1  -7    6.28    0.29
   1  -1   7    6.60    0.25
   1  -1   7    6.44    0.27
  -1  -1  -7    6.22    0.23
  -1  -1  -7    6.45    0.24
   1  -1   7    6.62    0.26
  -1  -1  -7    6.10    0.23
   1   1   8   11.45    0.44
  -1   1  -8   12.06    0.36
  -1   1  -8   13.00    0.38
   1   1   8   12.90    0.44
   1   1   8   11.85    0.40
   1   1   8   11.36    0.39
  -1   1  -8   11.85    0.37
   1  -1   8   12.38    0.40
  -1  -1  -8   11.21    0.37
  -1  -1  -8   12.19    0.44
   1  -1   8   11.76    0.45
  -1  -1  -8   11.81    0.37
  -1  -1  -8   12.23    0.38
  -1  -1  -8   12.17    0.45
   1  -1   8   12.78    0.44
   1  -1   8   12.26    0.39
  -1   1  -9   17.04    0.48
  -1   1  -9   16.67    0.48
  -1   1  -9   16.88    0.49
   1   1   9   15.98    0.58
   1   1   9   16.90    0.53
   1   1   9   17.38    0.51
  -1  -1  -9   17.07    0.49
  -1  -1  -9   17.04    0.59
   1  -1   9   16.95    0.59
  -1  -1  -9   14.26    0.56
   1  -1   9   17.36    0.51
   1  -1   9   17.58    0.53
   1  -1   9   17.47    0.58
  -1  -1  -9   16.48    0.49
  -1  -1  -9   17.51    0.50
  -1   1 -10    4.71    0.23
   1   1  10    4.20    0.28
   1   1  10    4.18    0.27
  -1   1 -10    4.21    0.21
   1   1  10    4.05    0.28
  -1   1 -10    4.75    0.23
   1  -1  10    4.66    0.26
  -1  -1 -10    4.19    0.23
   1  -1  10    4.31    0.29
  -1  -1 -10    4.34    0.31
   1  -1  10    4.00    0.25
  -1  -1 -10    4.43    0.25
  -1  -1 -10    4.25    0.22
   1  -1  10    4.68    0.26
  -1   1 -11    0.10    0.11
   1   1  11    0.01    0.14
  -1   1 -11   -0.13    0.08
  -1   1 -11    0.02    0.09
   1   1  11   -0.17    0.14
   1   1  11    0.14    0.15
   1  -1  11   -0.23    0.13
   1  -1  11    0.15    0.16
  -1  -1 -11    0.09    0.12
   1  -1  11    0.06    0.10
  -1  -1 -11    0.09    0.11
  -1  -1 -11    0.10    0.10
   1  -1  11   -0.13    0.14
  -1   1 -12    1.49    0.16
   1   1  12    1.64    0.21
  -1   1 -12    1.39    0.18
   1   1  12    1.50    0.21
  -1   1 -12    1.46    0.17
  -1  -1 -12    1.32    0.17
  -1  -1 -12    1.51    0.18
   1  -1  12    1.23    0.22
  -1  -1 -12    1.54    0.18
   1  -1  12    1.58    0.20
   1  -1  12    1.34    0.20
   1   1  13    1.08    0.19
  -1   1 -13    1.18    0.16
   1   1  13    0.86    0.19
  -1   1 -13    1.00    0.16
  -1   1 -13    1.05    0.15
   1  -1  13    1.13    0.21
  -1  -1 -13    1.15    0.17
   1  -1  13    1.37    0.21
  -1  -1 -13    0.95    0.16
  -1  -1 -13    1.00    0.15
  -1   1 -14    0.59    0.14
  -1   1 -14    0.41    0.12
  -1   1 -14    0.26    0.15
   1   1  14    0.47    0.17
   1   1  14    0.45    0.18
  -1  -1 -14    0.50    0.14
   1  -1  14    0.44    0.17
  -1  -1 -14    0.31    0.14
  -1  -1 -14    0.55    0.16
   1  -1  14    0.41    0.18
  -1   1 -15    0.16    0.14
   1   1  15   -0.05    0.15
   1   1  15    0.13    0.16
  -1   1 -15    0.22    0.12
   1   1  15   -0.06    0.15
  -1  -1 -15    0.00    0.12
  -1  -1 -15    0.29    0.13
  -1  -1 -15    0.23    0.14
   1  -1  15   -0.04    0.16
   1  -1  15    0.23    0.19
  -1   1 -16   11.39    0.45
   1   1  16   10.69    0.49
  -1   1 -16    9.79    0.43
   1   1  16   10.50    0.51
   1   1  16   11.56    0.51
   1  -1  16   10.48    0.49
  -1  -1 -16   11.33    0.47
  -1  -1 -16   11.26    0.46
  -1  -1 -16   11.47    0.47
   1  -1  16   10.99    0.52
  -1   1 -17    0.41    0.15
   1   1  17    0.78    0.21
   1   1  17    0.22    0.17
  -1   1 -17    0.13    0.16
   1   1  17    0.27    0.16
   1   1  17    0.62    0.23
   1  -1  17    0.33    0.18
   1  -1  17    0.41    0.22
  -1  -1 -17    0.37    0.15
   1  -1  17    0.47    0.21
  -1  -1 -17    0.03    0.15
  -1  -1 -17    0.28    0.16
  -1   1 -18    3.41    0.29
   1   1  18    3.11    0.31
  -1   1 -18    2.58    0.27
   1   1  18    3.30    0.34
   1   1  18    3.42    0.33
  -1  -1 -18    2.62    0.27
  -1  -1 -18    2.22    0.26
   1  -1  18    3.33    0.34
   1  -1  18    2.83    0.33
  -1  -1 -18    2.73    0.29
   1  -1  18    2.83    0.30
   1   1  19    4.14    0.38
  -1   1 -19    3.38    0.32
   1   1  19    3.55    0.35
   1   1  19    4.30    0.39
   1  -1  19    4.06    0.37
  -1  -1 -19    3.42    0.32
   1  -1  19    4.05    0.40
   1  -1  19    3.38    0.37
   1  -1  19    3.53    0.38
  -1  -1 -19    3.61    0.32
   1   1  20    5.10    0.39
  -1   1 -20    4.74    0.35
   1   1  20    5.26    0.40
  -1  -1 -20    4.82    0.38
   1  -1  20    4.84    0.39
  -1  -1 -20    5.47    0.37
   1  -1  20    6.29    0.49
   1  -1  20    5.29    0.43
   1  -1  20    5.30    0.44
   1   2 -20    1.40    0.24
   1  -2 -20    1.58    0.26
  -1  -2  20    2.09    0.34
   1  -2 -20    1.46    0.26
  -1  -2  20    1.58    0.30
   1   2 -19    0.33    0.19
  -1  -2  19    0.63    0.25
   1  -2 -19    0.59    0.20
  -1  -2  19    0.28    0.26
   1  -2 -19    0.29    0.18
   1  -2 -19    0.17    0.19
  -1   2  18    0.26    0.17
   1   2 -18   -0.15    0.15
   1  -2 -18    0.33    0.17
   1  -2 -18    0.10    0.16
   1  -2 -18    0.16    0.15
  -1  -2  18    0.46    0.20
  -1  -2  18    0.13    0.22
   1   2 -17    0.31    0.16
  -1   2  17    0.57    0.21
  -1  -2  17    0.74    0.23
   1  -2 -17    0.43    0.17
  -1  -2  17    0.33    0.23
   1  -2 -17    0.41    0.17
   1  -2 -17    0.15    0.16
  -1   2  16    0.77    0.21
   1   2 -16    0.95    0.19
   1   2 -16    0.94    0.17
  -1   2  16    1.10    0.22
   1  -2 -16    1.17    0.21
  -1  -2  16    1.03    0.22
   1  -2 -16    1.20    0.19
   1  -2 -16    0.93    0.19
  -1  -2  16    1.06    0.24
  -1   2  15    6.49    0.38
  -1   2  15    5.69    0.35
   1   2 -15    5.81    0.29
   1   2 -15    5.50    0.31
  -1  -2  15    6.10    0.38
   1  -2 -15    5.67    0.32
  -1  -2  15    5.79    0.38
   1  -2 -15    5.04    0.31
   1  -2 -15    5.90    0.33
  -1   2  14   11.83    0.48
   1   2 -14   10.93    0.42
  -1   2  14   11.88    0.48
   1   2 -14   11.37    0.42
   1  -2 -14   10.61    0.43
  -1  -2  14   11.32    0.47
   1  -2 -14   11.76    0.46
  -1  -2  14   10.86    0.47
   1  -2 -14   11.10    0.44
   1   2 -13    0.32    0.12
  -1   2  13    0.19    0.17
   1   2 -13    0.20    0.10
  -1   2  13    0.28    0.16
  -1  -2  13    0.30    0.17
  -1  -2  13    0.29    0.19
   1  -2 -13    0.25    0.12
  -1  -2  13    0.17    0.17
   1  -2 -13    0.10    0.13
   1  -2 -13    0.17    0.12
   1   2 -12   46.39    1.15
  -1   2  12   47.26    1.24
   1   2 -12   46.29    1.14
  -1   2  12   45.59    1.20
   1   2 -12   45.73    1.14
  -1  -2  12   46.67    1.20
  -1  -2  12   44.99    1.40
   1  -2 -12   45.70    1.19
  -1  -2  12   44.99    1.23
   1  -2 -12   45.78    1.15
  -1  -2  12   46.57    1.40
   1  -2 -12   46.50    1.17
   1   2 -11    2.15    0.18
   1   2 -11    2.50    0.18
   1   2 -11    1.95    0.17
  -1   2  11    2.77    0.27
  -1   2  11    2.51    0.24
  -1   2  11    2.47    0.22
   1  -2 -11    2.21    0.24
   1  -2 -11    2.08    0.19
  -1  -2  11    2.30    0.21
  -1  -2  11    2.13    0.25
  -1  -2  11    2.44    0.23
   1  -2 -11    2.24    0.19
   1  -2 -11    2.05    0.19
   1  -2 -11    2.39    0.22
  -1  -2  11    2.51    0.23
   1   2 -10    8.22    0.31
   1   2 -10    8.72    0.31
  -1   2  10    8.06    0.42
   1   2 -10    8.36    0.29
  -1   2  10    8.28    0.36
  -1   2  10    8.25    0.36
   1  -2 -10    8.10    0.32
   1  -2 -10    8.34    0.41
   1  -2 -10    8.17    0.37
  -1  -2  10    8.47    0.37
  -1  -2  10    7.93    0.40
  -1  -2  10    8.28    0.35
   1  -2 -10    8.09    0.32
  -1  -2  10    8.14    0.34
   1  -2 -10    8.91    0.33
  -1   2   9   35.69    0.95
   1   2  -9   35.31    0.87
   1   2  -9   35.09    0.88
  -1   2   9   36.88    1.09
   1   2  -9   35.85    0.87
  -1   2   9   34.87    0.91
  -1  -2   9   34.43    0.94
   1  -2  -9   34.80    0.89
  -1  -2   9   35.84    1.07
  -1  -2   9   35.86    1.07
   1  -2  -9   35.95    0.91
   1  -2  -9   35.42    1.07
   1  -2  -9   35.99    1.08
  -1  -2   9   35.24    0.91
   1  -2  -9   35.86    0.88
  -1   2   8    0.77    0.15
  -1   2   8    0.69    0.13
   1   2  -8    0.63    0.09
   1   2  -8    0.83    0.09
   1   2  -8    0.55    0.09
  -1   2   8    0.77    0.13
  -1  -2   8    0.60    0.11
   1  -2  -8    0.68    0.11
   1  -2  -8    0.74    0.12
  -1  -2   8    0.63    0.12
   1  -2  -8    0.58    0.13
  -1  -2   8    0.56    0.11
   1  -2  -8    0.69    0.10
   1  -2  -8    0.64    0.10
  -1  -2   8    0.63    0.14
  -1   2   7   42.77    1.07
   1   2  -7   44.07    1.03
   1   2  -7   43.89    1.02
  -1   2   7   44.82    1.26
   1   2  -7   43.94    1.05
  -1   2   7   44.57    1.11
  -1  -2   7   45.22    1.26
   1  -2  -7   43.47    1.07
   1  -2  -7   43.87    1.27
   1  -2  -7   44.48    1.10
   1  -2  -7   44.95    1.04
  -1  -2   7   43.88    1.25
  -1  -2   7   44.07    1.07
   1  -2  -7   44.76    1.05
  -1  -2   7   44.81    1.10
   1  -2  -7   43.88    1.27
  -1   2   6   16.69    0.46
   1   2  -6   16.27    0.43
   1   2  -6   16.53    0.43
  -1   2   6   17.20    0.48
   1   2  -6   16.13    0.43
   1  -2  -6   16.59    0.54
  -1  -2   6   16.65    0.53
  -1  -2   6   16.39    0.45
   1  -2  -6   17.14    0.48
  -1  -2   6   16.80    0.53
   1  -2  -6   17.08    0.45
  -1  -2   6   16.73    0.47
   1  -2  -6   17.02    0.45
   1  -2  -6   16.88    0.46
   1  -2  -6   17.09    0.54
  -1   2   5   42.87    1.05
  -1   2   5   44.82    1.21
   1   2  -5   43.28    0.98
   1   2  -5   43.37    0.97
  -1   2   5   40.71    1.02
   1  -2  -5   43.30    1.21
   1  -2  -5   41.82    1.02
   1  -2  -5   43.25    1.21
  -1  -2   5   43.84    1.04
  -1  -2   5   42.99    1.01
   1  -2  -5   44.40    1.05
  -1  -2   5   43.95    1.19
   1  -2  -5   42.48    0.99
  -1  -2   5   43.95    1.19
   1  -2  -5   41.65    0.99
  -1   2   4    2.39    0.17
   1   2  -4    2.07    0.11
  -1   2   4    2.17    0.14
   1   2  -4    2.11    0.11
  -1   2   4    2.13    0.14
  -1   2   4    2.04    0.14
  -1   2   4    2.20    0.12
   1  -2  -4    2.06    0.15
  -1  -2   4    2.16    0.12
  -1  -2   4    2.30    0.13
   1  -2  -4    2.19    0.13
   1  -2  -4    2.18    0.12
  -1  -2   4    1.99    0.12
  -1  -2   4    2.15    0.11
   1  -2  -4    2.28    0.12
   1  -2  -4    2.09    0.17
  -1  -2   4    2.31    0.13
   1  -2  -4    2.08    0.12
  -1   2   3    0.32    0.06
  -1   2   3    0.60    0.08
   1   2  -3    0.45    0.05
  -1   2   3    0.65    0.08
  -1   2   3    0.76    0.09
   1  -2  -3    0.46    0.08
  -1  -2   3    0.39    0.06
  -1  -2   3    0.38    0.06
  -1  -2   3    0.54    0.06
   1  -2  -3    0.54    0.06
   1  -2  -3    0.45    0.07
  -1  -2   3    0.51    0.06
   1  -2  -3    0.52    0.06
   1  -2  -3    0.45    0.06
   1  -2  -3    0.59    0.10
  -1  -2   3    0.51    0.05
   1   2  -2   32.03    0.69
   1   2  -2   31.65    0.77
   1   2  -2   31.98    0.69
  -1   2   2   27.98    0.70
   1   2  -2   32.37    0.69
  -1   2   2   33.42    0.82
  -1   2   2   31.98    0.71
   1  -2  -2   32.27    0.83
   1  -2  -2   32.26    0.87
   1  -2  -2   31.65    0.73
  -1  -2   2   31.66    0.70
   1  -2  -2   32.50    0.86
  -1  -2   2   32.08    0.71
   1  -2  -2   32.82    0.76
  -1  -2   2   32.30    0.74
   1  -2  -2   31.98    0.71
   1  -2  -2   31.53    0.71
  -1  -2   2   31.31    0.71
  -1   2   1   25.23    0.58
  -1   2   1   25.88    0.64
   1   2  -1   25.40    0.63
  -1   2   1   25.96    0.57
  -1   2   1   25.76    0.56
  -1   2   1   25.63    0.57
   1  -2  -1   26.38    0.60
   1  -2  -1   25.31    0.64
   1  -2  -1   25.62    0.58
   1  -2  -1   26.03    0.57
   1  -2  -1   25.75    0.57
   1  -2  -1   25.64    0.58
  -1   2   0   18.49    0.47
  -1   2   0   18.86    0.41
  -1   2   0   19.30    0.43
   1   2   0   18.74    0.48
  -1   2   0   19.07    0.41
   1  -2   0   18.70    0.41
   1  -2   0   18.69    0.43
   1  -2   0   18.31    0.41
   1   2   1   28.26    0.69
   1   2   1   28.56    0.62
  -1   2  -1   29.03    0.61
   1   2   1   27.65    0.62
  -1   2  -1   27.83    0.61
  -1   2  -1   26.22    0.68
  -1  -2  -1   28.56    0.65
  -1  -2  -1   27.14    0.63
  -1  -2  -1   28.56    0.62
   1  -2   1   27.43    0.61
   1  -2   1   27.64    0.61
  -1  -2  -1   29.23    0.62
  -1  -2  -1   28.53    0.65
   1  -2   1   28.09    0.64
  -1  -2  -1   27.49    0.63
  -1  -2  -1   28.18    0.62
   1  -2   1   28.48    0.61
  -1   2  -2   89.30    1.87
   1   2   2   83.29    1.99
  -1   2  -2   85.58    2.01
   1   2   2   84.73    2.01
   1   2   2   87.02    1.99
  -1   2  -2   87.87    1.87
   1   2   2   88.09    1.91
   1   2   2   89.61    1.88
  -1  -2  -2   89.96    2.30
   1  -2   2   89.22    1.88
   1  -2   2   87.50    1.93
  -1  -2  -2   89.16    2.00
  -1  -2  -2   86.21    1.95
   1  -2   2   87.20    1.87
   1  -2   2   86.90    1.94
  -1  -2  -2   87.58    2.30
  -1  -2  -2   90.25    1.88
   1  -2   2   81.46    1.95
  -1  -2  -2   87.47    1.89
   1  -2   2   87.70    1.88
  -1  -2  -2   86.65    1.95
  -1   2  -3   49.92    1.20
   1   2   3   53.69    1.37
  -1   2  -3   55.70    1.20
   1   2   3   52.66    1.25
  -1   2  -3   56.57    1.21
   1  -2   3   55.34    1.25
  -1  -2  -3   55.90    1.22
  -1  -2  -3   55.62    1.29
  -1  -2  -3   53.96    1.26
  -1  -2  -3   56.62    1.48
   1  -2   3   56.32    1.22
  -1  -2  -3   55.63    1.22
   1  -2   3   56.26    1.21
   1  -2   3   56.27    1.47
  -1  -2  -3   54.76    1.49
   1  -2   3   57.06    1.47
   1   2   4    2.79    0.18
  -1   2  -4    2.66    0.11
   1   2   4    2.63    0.14
   1   2   4    3.02    0.14
   1   2   4    2.69    0.13
  -1   2  -4    2.70    0.12
   1   2   4    2.66    0.15
  -1  -2  -4    2.86    0.13
   1  -2   4    2.64    0.13
  -1  -2  -4    2.81    0.13
   1  -2   4    2.86    0.13
  -1  -2  -4    2.76    0.17
   1  -2   4    2.66    0.16
  -1  -2  -4    3.12    0.15
  -1  -2  -4    2.94    0.14
  -1  -2  -4    2.70    0.14
   1  -2   4    2.86    0.14
   1  -2   4    2.73    0.12
  -1   2  -5    2.00    0.12
  -1   2  -5    2.17    0.11
  -1   2  -5    1.88    0.10
   1   2   5    1.63    0.12
   1   2   5    1.79    0.17
   1   2   5    1.85    0.13
   1   2   5    1.74    0.12
   1  -2   5    2.02    0.13
   1  -2   5    1.90    0.13
  -1  -2  -5    2.03    0.14
   1  -2   5    1.96    0.15
   1  -2   5    2.12    0.14
  -1  -2  -5    1.91    0.12
  -1  -2  -5    1.96    0.12
   1  -2   5    2.06    0.13
  -1  -2  -5    1.73    0.12
  -1  -2  -5    2.18    0.17
  -1  -2  -5    1.69    0.15
  -1   2  -6   82.60    1.92
   1   2   6   84.82    2.00
   1   2   6   82.39    1.94
   1   2   6   80.39    2.10
  -1   2  -6   83.62    1.86
  -1   2  -6   84.78    1.87
   1   2   6   87.25    2.29
   1  -2   6   83.16    2.28
   1  -2   6   86.97    1.99
  -1  -2  -6   85.30    2.30
  -1  -2  -6   86.22    2.30
   1  -2   6   85.71    2.29
  -1  -2  -6   86.07    1.89
  -1  -2  -6   84.82    1.88
   1  -2   6   83.24    1.94
  -1  -2  -6   84.05    1.95
  -1  -2  -6   85.88    2.00
  -1   2  -7   21.79    0.55
   1   2   7   20.40    0.57
   1   2   7   20.96    0.59
   1   2   7   21.47    0.59
  -1   2  -7   21.29    0.54
  -1   2  -7   21.11    0.54
   1   2   7   20.90    0.67
   1  -2   7   20.84    0.58
   1  -2   7   21.18    0.67
  -1  -2  -7   22.31    0.60
   1  -2   7   21.27    0.66
   1  -2   7   20.77    0.56
  -1  -2  -7   21.73    0.56
  -1  -2  -7   21.51    0.57
  -1  -2  -7   21.12    0.67
  -1  -2  -7   21.52    0.68
  -1  -2  -7   20.92    0.56
   1   2   8   10.52    0.41
   1   2   8   10.70    0.36
  -1   2  -8   10.03    0.32
   1   2   8   10.00    0.35
   1   2   8   10.54    0.37
  -1   2  -8   10.23    0.32
  -1   2  -8   10.88    0.32
  -1  -2  -8   10.62    0.35
   1  -2   8   10.26    0.35
   1  -2   8   10.47    0.39
  -1  -2  -8   10.34    0.35
  -1  -2  -8   10.46    0.42
  -1  -2  -8   10.72    0.34
  -1  -2  -8   10.36    0.40
   1  -2   8    9.99    0.40
   1  -2   8   10.38    0.36
  -1   2  -9   12.74    0.38
  -1   2  -9   12.45    0.39
   1   2   9   12.11    0.41
  -1   2  -9   13.23    0.39
   1   2   9   13.50    0.50
   1   2   9   12.96    0.42
   1   2   9   12.65    0.43
  -1  -2  -9   12.81    0.41
   1  -2   9   12.90    0.44
  -1  -2  -9   12.89    0.50
  -1  -2  -9   12.81    0.41
   1  -2   9   12.73    0.49
   1  -2   9   12.76    0.47
   1  -2   9   12.61    0.42
  -1  -2  -9   12.32    0.41
  -1  -2  -9   13.38    0.49
  -1   2 -10    0.56    0.12
   1   2  10    0.79    0.18
   1   2  10    0.43    0.14
  -1   2 -10    0.44    0.09
   1   2  10    0.98    0.14
  -1   2 -10    0.57    0.11
   1   2  10    0.62    0.15
  -1  -2 -10    0.63    0.13
  -1  -2 -10    0.74    0.12
  -1  -2 -10    0.66    0.13
  -1  -2 -10    1.00    0.19
  -1  -2 -10    0.63    0.13
   1  -2  10    0.40    0.15
   1  -2  10    0.76    0.15
   1  -2  10    0.51    0.12
   1  -2  10    0.60    0.17
   1   2  11   13.35    0.48
   1   2  11   14.02    0.48
  -1   2 -11   13.28    0.43
  -1   2 -11   13.71    0.43
  -1   2 -11   13.44    0.43
   1   2  11   13.56    0.48
   1  -2  11   13.24    0.48
   1  -2  11   13.41    0.46
  -1  -2 -11   14.43    0.46
  -1  -2 -11   14.01    0.47
   1  -2  11   13.66    0.54
  -1  -2 -11   13.76    0.53
   1  -2  11   13.97    0.53
  -1  -2 -11   13.53    0.46
  -1   2 -12    0.56    0.14
   1   2  12    0.34    0.17
  -1   2 -12    0.41    0.11
   1   2  12    0.44    0.14
   1   2  12    0.53    0.17
  -1   2 -12    0.48    0.12
  -1  -2 -12    0.63    0.14
   1  -2  12    0.11    0.17
  -1  -2 -12    0.22    0.13
  -1  -2 -12    0.45    0.15
   1  -2  12    0.58    0.18
   1  -2  12    0.40    0.16
  -1   2 -13   46.19    1.14
   1   2  13   45.41    1.23
  -1   2 -13   45.20    1.14
   1   2  13   44.87    1.19
   1   2  13   44.42    1.26
  -1  -2 -13   46.64    1.20
  -1  -2 -13   43.77    1.17
  -1  -2 -13   46.03    1.16
   1  -2  13   45.55    1.40
   1  -2  13   44.09    1.23
   1  -2  13   47.07    1.21
   1   2  14    5.48    0.35
  -1   2 -14    5.25    0.30
   1   2  14    5.57    0.35
   1   2  14    5.39    0.31
  -1   2 -14    5.42    0.28
  -1  -2 -14    5.01    0.29
   1  -2  14    5.18    0.35
   1  -2  14    4.93    0.34
  -1  -2 -14    5.47    0.30
  -1  -2 -14    5.33    0.30
  -1   2 -15    4.03    0.28
   1   2  15    4.02    0.34
  -1   2 -15    4.18    0.26
   1   2  15    4.66    0.32
   1   2  15    4.09    0.31
   1  -2  15    3.78    0.30
  -1  -2 -15    4.14    0.31
  -1  -2 -15    4.63    0.30
  -1  -2 -15    4.61    0.30
   1  -2  15    4.10    0.35
  -1   2 -16    0.32    0.14
   1   2  16    0.42    0.19
   1   2  16    0.36    0.17
   1   2  16    0.31    0.16
   1   2  16    0.01    0.14
  -1   2 -16    0.20    0.14
  -1  -2 -16    0.16    0.15
  -1  -2 -16    0.06    0.13
   1  -2  16    0.01    0.18
  -1  -2 -16    0.12    0.15
   1  -2  16    0.20    0.19
  -1   2 -17    0.57    0.18
   1   2  17    0.45    0.19
   1   2  17    0.67    0.20
   1   2  17    0.80    0.21
  -1  -2 -17    0.08    0.15
  -1  -2 -17    0.65    0.18
  -1  -2 -17    0.46    0.19
   1  -2  17    0.58    0.24
   1  -2  17    0.46    0.22
   1  -2  17    0.67    0.19
  -1   2 -18    0.53    0.18
   1   2  18    0.66    0.20
   1   2  18    0.69    0.20
   1  -2  18    0.90    0.22
  -1  -2 -18    0.57    0.18
   1  -2  18    0.43    0.22
  -1  -2 -18    0.64    0.19
  -1  -2 -18    0.35    0.17
   1  -2  18    0.57    0.24
   1   2  19    2.58    0.30
  -1   2 -19    2.69    0.28
   1   2  19    3.04    0.31
  -1  -2 -19    2.61    0.30
   1  -2  19    2.73    0.32
   1  -2  19    3.05    0.36
  -1  -2 -19    2.59    0.30
  -1  -2 -19    2.77    0.30
   1  -2  19    2.64    0.30
   1   2  20    0.34    0.19
  -1   2 -20    0.28    0.20
   1  -2  20    0.51    0.26
   1  -2  20    0.42    0.20
   1  -2  20    0.05    0.25
  -1  -2 -20    0.40    0.19
  -1  -2 -20    0.35    0.19
   1  -2  20    0.52    0.24
   1   3 -20    3.72    0.33
  -1   3  20    4.44    0.35
  -1  -3  20    3.29    0.37
   1  -3 -20    4.01    0.36
  -1  -3  20    3.83    0.38
  -1  -3  20    4.54    0.44
   1  -3 -20    4.59    0.36
   1   3 -19   -0.06    0.16
   1  -3 -19    0.29    0.18
  -1  -3  19    0.59    0.26
   1  -3 -19    0.06    0.17
  -1  -3  19    0.35    0.23
   1   3 -18    0.85    0.20
   1  -3 -18    1.07    0.22
   1  -3 -18    1.08    0.21
  -1  -3  18    1.08    0.27
  -1  -3  18    0.76    0.23
   1   3 -17   12.55    0.50
   1  -3 -17   13.37    0.53
   1  -3 -17   14.12    0.55
  -1  -3  17   12.63    0.58
  -1  -3  17   12.49    0.57
   1  -3 -17   12.82    0.53
  -1   3  16    0.76    0.17
   1   3 -16    0.45    0.16
  -1  -3  16    0.33    0.20
   1  -3 -16    0.63    0.17
   1  -3 -16    0.63    0.19
  -1  -3  16    0.36    0.21
   1  -3 -16    0.53    0.17
   1   3 -15    5.31    0.30
  -1   3  15    5.84    0.31
  -1   3  15    6.10    0.36
   1  -3 -15    6.07    0.33
   1  -3 -15    5.76    0.32
  -1  -3  15    5.55    0.35
   1  -3 -15    6.21    0.34
  -1  -3  15    5.46    0.38
   1   3 -14    1.21    0.17
  -1   3  14    1.45    0.18
  -1   3  14    1.01    0.20
  -1   3  14    1.32    0.21
  -1  -3  14    1.14    0.23
  -1  -3  14    1.19    0.21
  -1  -3  14    0.79    0.20
   1  -3 -14    1.03    0.18
   1  -3 -14    1.39    0.20
   1  -3 -14    0.90    0.17
  -1   3  13    2.73    0.26
   1   3 -13    3.12    0.23
  -1   3  13    3.13    0.26
   1   3 -13    2.84    0.20
   1  -3 -13    2.55    0.22
  -1  -3  13    2.70    0.25
  -1  -3  13    2.62    0.26
   1  -3 -13    2.47    0.23
  -1  -3  13    2.67    0.28
   1  -3 -13    2.58    0.23
  -1   3  12   14.90    0.54
   1   3 -12   14.75    0.46
   1   3 -12   14.86    0.47
  -1   3  12   15.14    0.53
  -1  -3  12   14.99    0.58
   1  -3 -12   14.57    0.58
  -1  -3  12   15.19    0.52
   1  -3 -12   14.37    0.50
   1  -3 -12   14.26    0.50
   1  -3 -12   15.68    0.51
  -1  -3  12   14.92    0.53
  -1  -3  12   15.45    0.61
  -1   3  11    6.02    0.32
   1   3 -11    6.06    0.26
  -1   3  11    6.52    0.32
   1   3 -11    6.00    0.27
  -1  -3  11    6.03    0.32
  -1  -3  11    6.08    0.32
  -1  -3  11    6.04    0.32
  -1  -3  11    5.86    0.34
   1  -3 -11    6.18    0.29
   1  -3 -11    5.97    0.33
   1  -3 -11    5.56    0.28
   1  -3 -11    5.77    0.28
   1   3 -10    0.91    0.13
   1   3 -10    0.91    0.10
  -1   3  10    1.05    0.16
  -1   3  10    0.92    0.17
   1   3 -10    0.81    0.12
   1  -3 -10    0.84    0.14
   1  -3 -10    0.74    0.13
   1  -3 -10    0.65    0.14
  -1  -3  10    0.78    0.14
  -1  -3  10    0.76    0.15
   1  -3 -10    0.70    0.17
  -1  -3  10    0.69    0.16
   1  -3 -10    0.74    0.13
  -1  -3  10    0.65    0.17
   1   3  -9    1.73    0.14
  -1   3   9    1.73    0.18
  -1   3   9    1.68    0.17
   1   3  -9    1.84    0.14
   1   3  -9    1.66    0.12
   1  -3  -9    1.69    0.16
  -1  -3   9    1.78    0.18
  -1  -3   9    1.83    0.20
  -1  -3   9    1.56    0.16
   1  -3  -9    2.22    0.22
  -1  -3   9    1.52    0.17
   1  -3  -9    1.51    0.15
   1  -3  -9    1.65    0.18
   1  -3  -9    1.42    0.15
   1   3  -8   -0.02    0.06
  -1   3   8    0.15    0.11
   1   3  -8   -0.04    0.07
  -1   3   8   -0.04    0.11
  -1  -3   8    0.04    0.12
  -1  -3   8   -0.08    0.10
   1  -3  -8   -0.06    0.07
  -1  -3   8   -0.08    0.08
  -1  -3   8   -0.03    0.10
   1  -3  -8   -0.18    0.08
   1  -3  -8    0.00    0.10
   1  -3  -8    0.09    0.13
   1  -3  -8    0.00    0.08
   1  -3  -8   -0.03    0.08
  -1   3   7    3.47    0.21
   1   3  -7    3.27    0.15
   1   3  -7    3.24    0.16
  -1   3   7    3.60    0.20
  -1   3   7    3.36    0.20
  -1  -3   7    3.04    0.19
   1  -3  -7    3.42    0.19
   1  -3  -7    3.45    0.18
   1  -3  -7    3.08    0.20
  -1  -3   7    3.34    0.19
   1  -3  -7    3.36    0.24
  -1  -3   7    3.05    0.21
   1  -3  -7    3.26    0.18
   1  -3  -7    3.43    0.20
  -1  -3   7    2.97    0.19
   1   3  -6    6.21    0.20
   1   3  -6    6.18    0.20
  -1   3   6    6.09    0.24
  -1   3   6    5.85    0.25
  -1   3   6    5.80    0.23
  -1   3   6    6.32    0.23
   1  -3  -6    6.03    0.23
  -1  -3   6    5.64    0.25
   1  -3  -6    5.88    0.22
   1  -3  -6    6.13    0.24
  -1  -3   6    5.98    0.22
   1  -3  -6    5.71    0.22
  -1  -3   6    6.23    0.23
   1  -3  -6    6.04    0.29
   1  -3  -6    5.93    0.26
  -1  -3   6    6.26    0.25
  -1   3   5   29.84    0.76
  -1   3   5   29.01    0.76
  -1   3   5   29.53    0.74
   1   3  -5   30.66    0.70
  -1   3   5   29.63    0.83
  -1  -3   5   31.85    0.86
   1  -3  -5   31.19    0.73
  -1  -3   5   30.98    0.75
   1  -3  -5   30.30    0.78
   1  -3  -5   31.75    0.74
  -1  -3   5   32.21    0.86
  -1  -3   5   30.52    0.73
  -1  -3   5   30.88    0.71
   1  -3  -5   29.55    0.75
   1  -3  -5   30.64    0.89
   1  -3  -5   30.90    0.88
   1   3  -4    2.67    0.10
   1   3  -4    2.71    0.11
  -1   3   4    2.61    0.14
   1  -3  -4    2.59    0.12
   1  -3  -4    2.50    0.13
  -1  -3   4    2.59    0.11
  -1  -3   4    2.55    0.11
   1  -3  -4    2.61    0.14
   1  -3  -4    2.48    0.18
   1  -3  -4    2.69    0.13
  -1  -3   4    2.64    0.12
  -1  -3   4    2.81    0.12
   1  -3  -4    2.81    0.15
  -1  -3   4    2.90    0.13
  -1  -3   4    2.62    0.12
   1   3  -3   85.59    2.05
  -1   3   3   87.67    1.90
   1   3  -3   88.74    1.88
  -1   3   3   88.21    1.91
  -1   3   3   87.05    2.06
   1   3  -3   86.33    1.88
  -1   3   3   88.86    2.01
   1  -3  -3   89.26    2.03
  -1  -3   3   88.62    1.90
   1  -3  -3   88.78    2.33
  -1  -3   3   88.79    1.95
   1  -3  -3   87.14    1.97
   1  -3  -3   88.12    1.92
   1  -3  -3   85.81    2.22
   1  -3  -3   86.64    2.33
  -1  -3   3   88.20    1.95
   1  -3  -3   86.67    1.90
  -1   3   2    1.37    0.08
  -1   3   2    1.31    0.09
  -1   3   2    1.49    0.08
  -1   3   2    1.47    0.13
   1   3  -2    1.64    0.13
   1  -3  -2    1.42    0.08
  -1  -3   2    1.36    0.06
   1  -3  -2    1.39    0.08
   1  -3  -2    1.49    0.10
  -1  -3   2    1.41    0.06
   1  -3  -2    1.40    0.09
   1  -3  -2    1.51    0.11
   1  -3  -2    1.59    0.11
   1  -3  -2    1.47    0.08
  -1   3   1  168.37    3.50
   1   3  -1  161.09    3.74
  -1   3   1  165.24    3.60
  -1   3   1  162.63    3.74
  -1   3   1  162.41    3.53
   1  -3  -1  163.46    3.52
   1  -3  -1  164.46    3.76
   1   3   0    9.43    0.30
  -1   3   0    9.09    0.29
  -1   3   0    9.26    0.23
   1  -3   0    9.17    0.23
   1  -3   0    9.12    0.21
   1   3   1    4.45    0.12
  -1   3  -1    4.40    0.20
  -1  -3  -1    4.28    0.12
  -1  -3  -1    4.40    0.12
   1  -3   1    4.17    0.11
   1  -3   1    3.96    0.13
  -1  -3  -1    4.44    0.12
   1  -3   1    4.25    0.11
   1   3   2   55.11    1.22
  -1   3  -2   54.78    1.20
   1   3   2   56.96    1.22
   1   3   2   55.42    1.34
  -1   3  -2   55.33    1.19
  -1   3  -2   54.18    1.33
  -1  -3  -2   56.99    1.47
   1  -3   2   56.21    1.26
  -1  -3  -2   56.00    1.26
   1  -3   2   55.96    1.21
  -1  -3  -2   56.27    1.22
  -1  -3  -2   56.31    1.48
  -1  -3  -2   56.08    1.22
  -1  -3  -2   56.31    1.29
  -1  -3  -2   54.92    1.26
   1  -3   2   55.35    1.21
  -1   3  -3    0.96    0.10
  -1   3  -3    1.05    0.07
  -1   3  -3    1.00    0.05
   1   3   3    1.30    0.10
   1   3   3    1.27    0.07
   1   3   3    1.01    0.12
   1   3   3    1.12    0.07
  -1   3  -3    1.08    0.07
   1   3   3    1.11    0.08
   1   3   3    1.07    0.08
   1  -3   3    1.06    0.09
   1  -3   3    1.04    0.06
  -1  -3  -3    1.14    0.09
  -1  -3  -3    1.05    0.10
  -1  -3  -3    1.21    0.08
   1  -3   3    1.09    0.07
  -1  -3  -3    1.23    0.09
   1  -3   3    1.07    0.08
  -1  -3  -3    1.05    0.09
   1  -3   3    1.08    0.09
  -1  -3  -3    1.25    0.10
  -1   3  -4   22.00    0.51
   1   3   4   22.22    0.60
   1   3   4   22.24    0.52
  -1   3  -4   21.47    0.51
   1  -3   4   21.42    0.52
   1  -3   4   21.95    0.62
  -1  -3  -4   21.78    0.54
  -1  -3  -4   22.55    0.64
  -1  -3  -4   22.42    0.53
  -1  -3  -4   21.67    0.54
   1  -3   4   21.47    0.52
  -1  -3  -4   22.75    0.65
   1  -3   4   21.93    0.53
   1  -3   4   21.76    0.62
  -1  -3  -4   22.22    0.57
  -1   3  -5   73.69    1.60
   1   3   5   70.46    1.81
  -1   3  -5   73.90    1.60
   1   3   5   71.28    1.67
  -1   3  -5   73.18    1.60
   1  -3   5   74.04    1.96
  -1  -3  -5   70.48    1.68
  -1  -3  -5   74.49    1.63
   1  -3   5   73.53    1.62
  -1  -3  -5   73.72    1.73
   1  -3   5   74.48    1.62
  -1  -3  -5   71.11    1.63
   1  -3   5   71.34    1.66
   1  -3   5   74.11    1.96
  -1  -3  -5   73.95    1.99
  -1  -3  -5   73.78    1.98
  -1   3  -6    1.93    0.11
   1   3   6    1.86    0.12
   1   3   6    1.85    0.14
   1   3   6    1.70    0.14
   1   3   6    1.87    0.13
  -1   3  -6    2.07    0.12
  -1   3  -6    1.98    0.13
   1  -3   6    1.72    0.13
  -1  -3  -6    1.99    0.15
  -1  -3  -6    1.56    0.15
   1  -3   6    2.25    0.15
  -1  -3  -6    1.93    0.14
   1  -3   6    1.79    0.14
  -1  -3  -6    1.91    0.13
  -1  -3  -6    1.91    0.14
  -1  -3  -6    2.26    0.20
   1  -3   6    2.05    0.18
   1  -3   6    1.78    0.14
   1   3   7    4.97    0.20
  -1   3  -7    4.65    0.19
   1   3   7    4.51    0.22
  -1   3  -7    4.57    0.20
   1   3   7    4.83    0.23
   1  -3   7    4.27    0.22
  -1  -3  -7    5.14    0.22
   1  -3   7    4.68    0.21
  -1  -3  -7    5.00    0.21
   1  -3   7    4.97    0.26
  -1  -3  -7    4.49    0.27
  -1  -3  -7    5.19    0.24
  -1  -3  -7    5.03    0.21
   1  -3   7    4.64    0.22
  -1  -3  -7    4.97    0.24
   1   3   8    4.90    0.24
   1   3   8    3.82    0.20
  -1   3  -8    3.95    0.19
  -1   3  -8    4.39    0.18
   1   3   8    4.31    0.23
  -1  -3  -8    4.25    0.21
  -1  -3  -8    4.19    0.24
  -1  -3  -8    3.92    0.27
  -1  -3  -8    4.19    0.23
  -1  -3  -8    4.04    0.22
   1  -3   8    4.37    0.23
   1  -3   8    4.29    0.25
   1  -3   8    4.11    0.22
   1  -3   8    4.20    0.23
  -1  -3  -8    4.11    0.21
   1   3   9    4.32    0.22
  -1   3  -9    4.51    0.18
  -1   3  -9    4.37    0.21
   1   3   9    4.49    0.25
  -1   3  -9    3.28    0.17
  -1   3  -9    4.55    0.20
   1   3   9    4.02    0.25
  -1  -3  -9    4.30    0.25
   1  -3   9    4.29    0.24
  -1  -3  -9    4.11    0.22
  -1  -3  -9    4.48    0.23
  -1  -3  -9    4.30    0.22
   1  -3   9    4.64    0.25
   1  -3   9    4.17    0.27
   1  -3   9    4.72    0.25
   1   3  10    1.60    0.18
   1   3  10    1.56    0.18
  -1   3 -10    1.69    0.13
  -1   3 -10    1.50    0.15
   1   3  10    1.82    0.16
  -1   3 -10    1.78    0.14
   1  -3  10    1.56    0.21
   1  -3  10    1.60    0.19
   1  -3  10    1.79    0.18
  -1  -3 -10    1.86    0.21
  -1  -3 -10    1.44    0.16
  -1  -3 -10    1.68    0.18
  -1  -3 -10    1.62    0.16
   1  -3  10    1.62    0.18
  -1  -3 -10    1.70    0.17
   1   3  11   16.53    0.55
  -1   3 -11   16.25    0.49
   1   3  11   15.84    0.52
   1   3  11   16.64    0.53
  -1   3 -11   16.12    0.48
  -1  -3 -11   16.12    0.52
   1  -3  11   17.00    0.54
  -1  -3 -11   15.52    0.60
  -1  -3 -11   16.07    0.52
  -1  -3 -11   15.86    0.52
   1  -3  11   17.30    0.63
   1  -3  11   16.02    0.54
   1  -3  11   15.96    0.60
  -1   3 -12    0.15    0.09
   1   3  12    0.30    0.15
  -1   3 -12    0.03    0.11
   1   3  12    0.21    0.12
   1   3  12    0.46    0.16
   1  -3  12    0.22    0.13
   1  -3  12    0.01    0.17
   1  -3  12    0.00    0.14
  -1  -3 -12    0.45    0.13
  -1  -3 -12    0.32    0.13
  -1  -3 -12    0.25    0.12
  -1  -3 -12    0.27    0.13
   1  -3  12    0.12    0.15
  -1   3 -13    6.31    0.31
   1   3  13    6.93    0.32
  -1   3 -13    7.20    0.30
   1   3  13    6.96    0.36
   1   3  13    7.00    0.35
  -1  -3 -13    6.41    0.33
   1  -3  13    6.87    0.37
  -1  -3 -13    6.80    0.34
   1  -3  13    7.22    0.41
   1  -3  13    5.95    0.35
  -1  -3 -13    7.42    0.35
  -1   3 -14    4.95    0.29
   1   3  14    5.91    0.34
   1   3  14    5.70    0.30
   1   3  14    5.16    0.33
   1  -3  14    4.81    0.33
   1  -3  14    5.11    0.34
  -1  -3 -14    5.50    0.30
  -1  -3 -14    4.72    0.29
  -1  -3 -14    4.62    0.30
   1   3  15    0.50    0.16
   1   3  15    0.52    0.15
  -1   3 -15    0.04    0.14
   1  -3  15    0.43    0.19
  -1  -3 -15    0.17    0.15
  -1  -3 -15    0.16    0.16
  -1  -3 -15    0.12    0.14
   1  -3  15    0.13    0.18
   1   3  16   -0.05    0.12
  -1   3 -16   -0.17    0.13
   1   3  16    0.25    0.15
  -1  -3 -16    0.26    0.15
   1  -3  16    0.13    0.17
  -1  -3 -16    0.13    0.14
  -1  -3 -16   -0.07    0.14
   1  -3  16   -0.29    0.18
   1  -3  16    0.25    0.18
   1   3  17    0.46    0.18
  -1   3 -17    0.50    0.18
   1  -3  17    0.44    0.19
   1  -3  17    0.75    0.24
  -1  -3 -17    0.16    0.16
  -1  -3 -17    0.29    0.17
  -1  -3 -17    0.80    0.21
   1  -3  17    0.40    0.21
   1   3  18    0.71    0.19
  -1   3 -18    0.29    0.18
   1  -3  18    0.78    0.23
   1  -3  18    0.80    0.21
  -1  -3 -18    1.07    0.21
   1  -3  18    0.76    0.26
  -1  -3 -18    0.77    0.20
  -1   3 -19    1.18    0.22
   1   3  19    1.44    0.24
   1  -3  19    1.36    0.26
  -1  -3 -19    1.36    0.25
   1  -3  19    1.57    0.28
  -1  -3 -19    1.15    0.23
   1  -3  19    2.59    0.34
  -1   3 -20    2.06    0.27
   1   3  20    2.16    0.27
  -1  -3 -20    2.25    0.29
   1  -3  20    2.57    0.34
   1  -3  20    3.01    0.39
  -1  -3 -20    2.74    0.31
   1  -3  20    2.79    0.34
   1  -3  20    2.91    0.37
  -1   4  20   10.00    0.49
  -1  -4  20    9.82    0.54
  -1  -4  20   10.36    0.57
   1   4 -19    0.54    0.18
  -1   4  19    0.67    0.20
  -1  -4  19    0.57    0.23
  -1  -4  19    0.53    0.26
   1  -4 -19    0.57    0.21
   1  -4 -19    0.21    0.18
   1   4 -18    0.92    0.19
  -1  -4  18    0.95    0.27
   1  -4 -18    0.50    0.20
  -1  -4  18    0.99    0.25
   1  -4 -18    0.96    0.22
   1   4 -17   -0.13    0.13
  -1   4  17    0.39    0.18
   1  -4 -17   -0.09    0.15
   1  -4 -17    0.03    0.15
  -1  -4  17   -0.04    0.21
  -1  -4  17    0.45    0.21
   1   4 -16    0.41    0.15
  -1   4  16    0.64    0.19
   1  -4 -16    0.40    0.17
  -1  -4  16    0.11    0.20
   1  -4 -16    0.39    0.16
  -1  -4  16    0.46    0.20
  -1   4  15    0.22    0.17
   1   4 -15   -0.03    0.13
   1  -4 -15    0.12    0.14
  -1  -4  15    0.09    0.19
   1  -4 -15    0.15    0.15
  -1  -4  15    0.32    0.19
  -1   4  14    3.46    0.29
   1   4 -14    3.16    0.23
   1  -4 -14    3.35    0.27
  -1  -4  14    2.79    0.27
   1  -4 -14    2.95    0.26
  -1  -4  14    3.36    0.33
  -1  -4  14    2.78    0.27
   1  -4 -14    3.10    0.26
   1   4 -13    3.37    0.23
  -1   4  13    3.96    0.29
   1  -4 -13    3.69    0.27
  -1  -4  13    3.63    0.33
  -1  -4  13    3.49    0.29
  -1  -4  13    3.73    0.28
   1  -4 -13    3.54    0.26
   1  -4 -13    3.45    0.25
  -1   4  12    0.48    0.16
  -1   4  12    0.75    0.12
  -1   4  12    0.66    0.17
   1   4 -12    0.30    0.12
   1  -4 -12    0.38    0.13
  -1  -4  12    0.42    0.18
  -1  -4  12    0.22    0.15
  -1  -4  12    0.16    0.15
   1  -4 -12    0.49    0.14
  -1  -4  12    0.39    0.14
   1  -4 -12    0.49    0.14
   1  -4 -12    0.44    0.14
  -1   4  11    2.33    0.23
  -1   4  11    2.45    0.21
  -1   4  11    2.17    0.21
   1   4 -11    2.01    0.17
  -1   4  11    2.44    0.17
   1   4 -11    2.11    0.15
   1  -4 -11    1.73    0.19
   1  -4 -11    2.36    0.20
   1  -4 -11    1.60    0.20
  -1  -4  11    2.15    0.24
  -1  -4  11    2.00    0.21
  -1  -4  11    2.01    0.21
   1  -4 -11    2.14    0.20
  -1  -4  11    2.11    0.21
  -1   4  10    2.88    0.22
   1   4 -10    2.35    0.16
  -1   4  10    2.62    0.22
  -1   4  10    2.67    0.23
   1   4 -10    2.47    0.19
  -1   4  10    2.49    0.16
   1  -4 -10    2.43    0.20
   1  -4 -10    2.25    0.24
  -1  -4  10    2.01    0.20
   1  -4 -10    2.59    0.21
  -1  -4  10    2.55    0.26
   1  -4 -10    2.59    0.21
  -1  -4  10    2.16    0.20
   1  -4 -10    2.56    0.20
  -1  -4  10    2.02    0.20
  -1   4   9   10.29    0.37
  -1   4   9    9.78    0.38
  -1   4   9    9.45    0.30
   1   4  -9    9.30    0.30
  -1   4   9    9.73    0.36
   1   4  -9    9.94    0.32
  -1  -4   9    9.46    0.41
  -1  -4   9    9.37    0.37
   1  -4  -9    9.72    0.41
  -1  -4   9    9.31    0.36
   1  -4  -9    9.82    0.44
   1  -4  -9    9.91    0.35
   1  -4  -9    9.57    0.35
  -1  -4   9    9.50    0.39
   1  -4  -9    9.37    0.35
  -1   4   8    0.49    0.13
  -1   4   8    0.43    0.07
  -1   4   8    0.47    0.12
   1   4  -8    0.34    0.07
  -1   4   8    0.43    0.13
   1   4  -8    0.29    0.09
   1  -4  -8    0.38    0.14
   1  -4  -8    0.30    0.11
  -1  -4   8    0.25    0.13
   1  -4  -8    0.34    0.10
   1  -4  -8    0.34    0.10
   1  -4  -8    0.38    0.11
  -1  -4   8    0.33    0.12
  -1  -4   8    0.32    0.11
  -1  -4   8    0.33    0.10
   1  -4  -8    0.64    0.13
  -1   4   7    3.92    0.21
  -1   4   7    3.58    0.19
   1   4  -7    4.11    0.17
  -1   4   7    3.89    0.22
  -1   4   7    4.24    0.14
  -1   4   7    4.21    0.21
   1  -4  -7    4.05    0.20
  -1  -4   7    4.02    0.21
  -1  -4   7    4.05    0.20
   1  -4  -7    4.13    0.23
   1  -4  -7    4.26    0.20
   1  -4  -7    4.09    0.20
   1  -4  -7    4.18    0.23
   1  -4  -7    4.12    0.27
  -1  -4   7    4.00    0.23
  -1  -4   7    4.16    0.20
   1   4  -6    0.16    0.05
   1   4  -6    0.12    0.06
   1   4  -6    0.02    0.04
  -1   4   6    0.11    0.09
  -1  -4   6    0.10    0.08
   1  -4  -6    0.13    0.08
   1  -4  -6    0.23    0.13
   1  -4  -6    0.17    0.09
   1  -4  -6    0.08    0.07
  -1  -4   6    0.01    0.09
  -1  -4   6    0.15    0.07
  -1  -4   6    0.13    0.06
  -1  -4   6    0.13    0.08
   1  -4  -6    0.17    0.08
   1  -4  -6    0.25    0.08
   1   4  -5    2.43    0.10
   1   4  -5    2.35    0.11
  -1   4   5    2.65    0.13
  -1   4   5    2.54    0.14
  -1   4   5    2.75    0.23
  -1   4   5    2.64    0.16
  -1  -4   5    2.49    0.14
  -1  -4   5    2.31    0.13
   1  -4  -5    2.53    0.14
   1  -4  -5    2.52    0.21
   1  -4  -5    2.59    0.14
   1  -4  -5    2.41    0.17
  -1  -4   5    2.45    0.11
  -1  -4   5    2.48    0.13
  -1  -4   5    2.52    0.12
   1  -4  -5    2.48    0.14
   1  -4  -5    2.67    0.16
  -1  -4   5    3.25    0.15
  -1   4   4   63.85    1.45
  -1   4   4   61.11    1.39
  -1   4   4   63.12    1.39
  -1   4   4   61.85    1.53
   1   4  -4   63.68    1.53
   1   4  -4   62.19    1.35
   1   4  -4   62.47    1.35
  -1  -4   4   62.38    1.41
  -1  -4   4   62.51    1.41
   1  -4  -4   61.65    1.39
  -1  -4   4   63.66    1.45
   1  -4  -4   63.00    1.71
   1  -4  -4   63.53    1.40
   1  -4  -4   60.92    1.44
  -1  -4   4   63.71    1.38
   1  -4  -4   62.35    1.70
   1  -4  -4   62.60    1.49
  -1   4   3  119.58    2.85
  -1   4   3  118.67    2.67
  -1   4   3  121.60    2.63
   1   4  -3  121.36    2.84
  -1   4   3  123.57    2.63
   1  -4  -3  121.71    3.22
  -1  -4   3  125.33    2.62
   1  -4  -3  125.51    2.65
   1  -4  -3  121.35    2.81
   1  -4  -3  121.71    2.73
   1  -4  -3  119.61    2.64
   1  -4  -3  122.63    3.07
   1  -4  -3  125.00    3.22
  -1   4   2    2.01    0.09
  -1   4   2    2.10    0.08
  -1   4   2    2.40    0.18
   1   4  -2    2.21    0.17
  -1   4   2    2.42    0.09
   1  -4  -2    2.11    0.09
   1  -4  -2    2.13    0.12
   1  -4  -2    2.32    0.09
   1  -4  -2    2.04    0.11
   1  -4  -2    2.27    0.12
   1  -4  -2    2.01    0.10
   1   4  -1   40.98    1.03
  -1   4   1   39.92    1.02
   1  -4  -1   41.20    0.90
   1  -4  -1   41.93    0.95
   1   4   0   38.60    0.98
  -1   4   0   38.81    0.98
   1  -4   0   39.43    0.87
   1  -4   0   39.30    0.85
  -1   4  -1    1.77    0.15
   1   4   1    1.92    0.15
   1  -4   1    1.82    0.09
   1  -4   1    1.90    0.07
  -1  -4  -1    1.98    0.08
  -1  -4  -1    2.02    0.07
  -1   4  -2  132.33    3.06
   1   4   2  129.59    3.06
   1   4   2  132.45    2.82
  -1  -4  -2  127.19    2.93
   1  -4   2  134.14    2.83
  -1  -4  -2  131.83    2.85
   1  -4   2  134.27    2.91
  -1  -4  -2  134.98    3.01
  -1  -4  -2  130.20    2.93
   1  -4   2  133.56    2.83
   1   4   3    3.14    0.12
   1   4   3    2.77    0.21
  -1   4  -3    3.07    0.18
   1   4   3    2.85    0.09
   1  -4   3    2.81    0.10
   1  -4   3    3.20    0.12
  -1  -4  -3    3.13    0.14
  -1  -4  -3    2.89    0.12
  -1  -4  -3    2.92    0.13
   1  -4   3    2.88    0.14
  -1  -4  -3    3.02    0.13
  -1  -4  -3    2.81    0.16
  -1  -4  -3    2.95    0.13
   1  -4   3    3.07    0.09
  -1  -4  -3    3.04    0.14
  -1  -4  -3    2.84    0.13
   1  -4   3    2.93    0.09
  -1   4  -4   10.27    0.26
   1   4   4   10.63    0.29
   1   4   4   10.53    0.29
   1   4   4   10.62    0.27
  -1   4  -4   11.22    0.26
  -1   4  -4   11.14    0.37
   1   4   4   11.16    0.39
   1  -4   4   11.37    0.32
   1  -4   4   10.34    0.28
  -1  -4  -4   10.82    0.37
   1  -4   4   10.47    0.32
  -1  -4  -4   10.38    0.30
  -1  -4  -4   10.48    0.30
   1  -4   4   10.54    0.28
  -1  -4  -4   10.98    0.32
  -1  -4  -4   10.70    0.30
   1  -4   4   10.74    0.31
  -1  -4  -4   10.55    0.35
   1  -4   4   10.57    0.28
   1  -4   4   10.58    0.28
   1   4   5    2.05    0.14
   1   4   5    2.03    0.13
   1   4   5    2.22    0.11
  -1   4  -5    2.39    0.09
  -1   4  -5    2.41    0.11
  -1   4  -5    2.22    0.11
   1   4   5    2.14    0.19
   1   4   5    1.96    0.12
   1  -4   5    2.55    0.13
   1  -4   5    2.21    0.13
  -1  -4  -5    2.18    0.15
  -1  -4  -5    2.04    0.14
  -1  -4  -5    2.15    0.19
  -1  -4  -5    2.02    0.14
   1  -4   5    2.51    0.11
  -1  -4  -5    2.01    0.13
   1  -4   5    2.21    0.13
   1  -4   5    2.11    0.17
   1  -4   5    2.42    0.12
  -1  -4  -5    2.04    0.16
   1   4   6    4.71    0.18
   1   4   6    4.56    0.20
  -1   4  -6    4.83    0.17
  -1   4  -6    4.30    0.16
   1  -4   6    4.23    0.18
  -1  -4  -6    4.50    0.20
  -1  -4  -6    4.53    0.19
   1  -4   6    4.34    0.19
  -1  -4  -6    4.42    0.20
   1  -4   6    4.53    0.22
  -1  -4  -6    4.41    0.22
   1  -4   6    4.29    0.19
  -1  -4  -6    4.11    0.25
   1  -4   6    4.13    0.20
  -1  -4  -6    4.63    0.21
   1   4   7    3.93    0.21
   1   4   7    3.92    0.21
  -1   4  -7    4.15    0.17
   1   4   7    4.10    0.19
  -1   4  -7    3.77    0.15
  -1   4  -7    4.13    0.18
   1  -4   7    4.08    0.23
  -1  -4  -7    4.20    0.21
  -1  -4  -7    4.31    0.27
  -1  -4  -7    4.34    0.21
   1  -4   7    4.44    0.21
  -1  -4  -7    4.26    0.22
  -1  -4  -7    4.04    0.22
   1  -4   7    4.29    0.21
   1  -4   7    4.09    0.20
  -1  -4  -7    3.75    0.20
   1   4   8   11.28    0.36
  -1   4  -8   11.40    0.34
  -1   4  -8   11.43    0.33
  -1   4  -8   11.36    0.33
   1   4   8   11.11    0.39
   1   4   8   11.71    0.37
   1   4   8   11.95    0.37
   1  -4   8   11.64    0.42
  -1  -4  -8   11.72    0.38
  -1  -4  -8   11.19    0.41
   1  -4   8   10.95    0.38
   1  -4   8   11.05    0.44
  -1  -4  -8   11.91    0.38
   1  -4   8   11.43    0.37
  -1  -4  -8   12.24    0.47
  -1  -4  -8   12.02    0.44
  -1  -4  -8   11.58    0.38
  -1   4  -9   12.94    0.38
  -1   4  -9   13.36    0.39
  -1   4  -9   13.38    0.38
   1   4   9   13.68    0.43
   1   4   9   13.05    0.41
   1   4   9   13.40    0.44
   1  -4   9   12.98    0.48
   1  -4   9   13.21    0.44
  -1  -4  -9   13.08    0.43
   1  -4   9   12.92    0.50
  -1  -4  -9   13.55    0.43
  -1  -4  -9   12.63    0.49
  -1  -4  -9   12.93    0.52
  -1  -4  -9   13.18    0.42
   1  -4   9   13.18    0.43
   1   4  10   13.19    0.45
  -1   4 -10   12.46    0.40
   1   4  10   13.03    0.45
   1   4  10   13.01    0.41
  -1   4 -10   13.12    0.39
  -1  -4 -10   13.36    0.44
  -1  -4 -10   12.53    0.43
   1  -4  10   13.89    0.45
  -1  -4 -10   12.80    0.51
  -1  -4 -10   12.83    0.44
   1  -4  10   12.96    0.50
  -1  -4 -10   13.29    0.53
   1  -4  10   12.32    0.51
   1  -4  10   13.02    0.45
   1   4  11   22.11    0.65
  -1   4 -11   22.62    0.59
   1   4  11   22.47    0.67
   1   4  11   21.22    0.64
  -1   4 -11   22.52    0.61
  -1  -4 -11   21.83    0.66
   1  -4  11   21.38    0.67
   1  -4  11   22.80    0.66
  -1  -4 -11   21.47    0.65
   1  -4  11   21.70    0.76
  -1  -4 -11   22.38    0.77
   1  -4  11   21.89    0.75
  -1  -4 -11   22.33    0.64
  -1   4 -12    2.90    0.21
   1   4  12    3.31    0.21
   1  -4  12    3.01    0.26
   1  -4  12    3.54    0.26
   1  -4  12    2.95    0.25
  -1  -4 -12    2.76    0.23
   1  -4  12    2.84    0.29
  -1  -4 -12    3.19    0.26
  -1  -4 -12    2.88    0.23
  -1  -4 -12    3.00    0.23
   1   4  13   16.73    0.54
  -1   4 -13   16.68    0.52
   1   4  13   17.00    0.54
  -1  -4 -13   16.80    0.57
   1  -4  13   16.57    0.57
   1  -4  13   16.62    0.66
   1  -4  13   15.62    0.57
  -1  -4 -13   16.15    0.56
  -1  -4 -13   16.39    0.55
  -1   4 -14    0.76    0.15
   1   4  14    0.71    0.16
  -1  -4 -14    0.76    0.17
   1  -4  14    0.84    0.20
   1  -4  14    0.91    0.20
   1  -4  14    0.55    0.20
  -1  -4 -14    0.40    0.16
   1   4  15    0.11    0.13
  -1   4 -15    0.38    0.15
  -1  -4 -15    0.08    0.14
   1  -4  15   -0.01    0.18
  -1  -4 -15    0.25    0.15
   1  -4  15    0.08    0.18
   1  -4  15    0.20    0.16
   1   4  16    0.96    0.18
  -1   4 -16    0.60    0.16
  -1  -4 -16    0.85    0.19
   1  -4  16    0.88    0.21
   1  -4  16    1.18    0.24
   1  -4  16    0.64    0.19
  -1  -4 -16    0.63    0.18
  -1   4 -17    0.73    0.18
   1   4  17    0.85    0.19
  -1  -4 -17    0.72    0.19
   1  -4  17    0.83    0.24
  -1  -4 -17    0.82    0.19
   1  -4  17    0.48    0.21
   1  -4  17    0.83    0.22
  -1   4 -18    1.26    0.22
   1   4  18    2.26    0.26
  -1  -4 -18    1.96    0.26
   1  -4  18    1.90    0.28
  -1  -4 -18    2.28    0.28
   1  -4  18    1.74    0.28
   1  -4  18    2.05    0.31
  -1   4 -19    0.32    0.19
   1   4  19    0.63    0.19
   1  -4  19    0.41    0.22
  -1  -4 -19    0.70    0.21
  -1  -4 -19    0.84    0.21
   1  -4  19    0.43    0.21
   1  -4  19    0.92    0.28
   1   5 -19    0.27    0.17
   1  -5 -19    0.56    0.19
   1  -5 -19    0.22    0.19
  -1  -5  19    0.49    0.22
  -1  -5  19    0.30    0.24
  -1  -5  19    0.37    0.21
  -1   5  18    1.88    0.24
   1   5 -18    1.56    0.22
  -1  -5  18    1.80    0.28
   1  -5 -18    1.59    0.26
   1  -5 -18    1.89    0.26
  -1  -5  18    2.05    0.31
  -1  -5  18    2.22    0.29
  -1   5  17    1.54    0.22
   1   5 -17    1.60    0.21
   1  -5 -17    1.87    0.26
  -1  -5  17    1.52    0.26
   1  -5 -17    1.73    0.24
  -1  -5  17    1.57    0.29
   1   5 -16    1.73    0.20
   1  -5 -16    1.98    0.24
  -1  -5  16    1.84    0.26
   1  -5 -16    1.92    0.25
  -1  -5  16    1.45    0.26
   1   5 -15    0.19    0.14
  -1   5  15    0.54    0.18
  -1  -5  15    0.29    0.18
   1  -5 -15    0.23    0.16
   1  -5 -15    0.57    0.17
  -1  -5  15    0.35    0.21
   1   5 -14    1.51    0.17
  -1   5  14    1.95    0.24
  -1  -5  14    1.09    0.20
   1  -5 -14    1.54    0.21
  -1  -5  14    1.21    0.22
  -1  -5  14    1.55    0.26
   1  -5 -14    1.31    0.20
  -1   5  13    0.39    0.16
   1   5 -13    0.10    0.12
  -1  -5  13    0.20    0.16
   1  -5 -13    0.09    0.14
   1  -5 -13    0.23    0.14
  -1  -5  13    0.04    0.16
  -1  -5  13    0.42    0.19
  -1   5  12   11.48    0.45
   1   5 -12   10.75    0.37
  -1  -5  12   10.92    0.43
   1  -5 -12   10.50    0.49
  -1  -5  12   10.68    0.49
  -1  -5  12   10.80    0.47
  -1  -5  12   10.71    0.42
   1  -5 -12   10.37    0.42
   1  -5 -12   10.55    0.43
  -1   5  11    7.83    0.36
   1   5 -11    8.17    0.30
  -1  -5  11    7.89    0.38
  -1  -5  11    8.03    0.36
  -1  -5  11    7.72    0.39
  -1  -5  11    8.10    0.35
   1  -5 -11    8.38    0.35
   1  -5 -11    7.73    0.33
   1  -5 -11    7.33    0.39
   1   5 -10    5.17    0.23
  -1   5  10    5.33    0.29
   1  -5 -10    5.31    0.30
   1  -5 -10    5.60    0.28
   1  -5 -10    5.65    0.36
  -1  -5  10    5.59    0.30
  -1  -5  10    5.07    0.28
   1  -5 -10    5.45    0.26
   1  -5 -10    5.03    0.27
  -1  -5  10    5.18    0.28
  -1  -5  10    5.49    0.33
   1   5  -9    4.83    0.22
   1   5  -9    5.63    0.21
  -1   5   9    5.91    0.27
  -1  -5   9    5.81    0.28
   1  -5  -9    5.72    0.30
   1  -5  -9    5.14    0.26
   1  -5  -9    5.82    0.27
  -1  -5   9    5.55    0.28
   1  -5  -9    5.45    0.35
  -1  -5   9    5.40    0.27
   1  -5  -9    5.50    0.26
  -1  -5   9    4.94    0.29
   1   5  -8    0.29    0.07
  -1   5   8    0.39    0.12
   1   5  -8    0.32    0.09
  -1   5   8    0.35    0.11
  -1   5   8    0.79    0.20
   1  -5  -8    0.60    0.12
  -1  -5   8    0.35    0.12
  -1  -5   8    0.31    0.12
   1  -5  -8    0.51    0.18
   1  -5  -8    0.38    0.12
  -1  -5   8   -0.02    0.14
   1  -5  -8    0.54    0.12
   1  -5  -8    0.42    0.13
  -1  -5   8    0.26    0.11
   1  -5  -8    0.58    0.12
  -1   5   7    0.10    0.08
  -1   5   7    0.32    0.16
   1   5  -7    0.20    0.06
  -1   5   7    0.09    0.10
  -1   5   7    0.04    0.10
   1   5  -7    0.06    0.06
   1  -5  -7   -0.03    0.08
  -1  -5   7    0.22    0.07
  -1  -5   7    0.07    0.11
   1  -5  -7    0.21    0.16
  -1  -5   7    0.00    0.09
  -1  -5   7    0.18    0.08
  -1  -5   7    0.21    0.10
   1  -5  -7    0.17    0.10
   1  -5  -7    0.12    0.10
   1  -5  -7    0.09    0.11
   1  -5  -7    0.24    0.10
   1   5  -6   30.72    0.70
  -1   5   6   31.24    0.77
  -1   5   6   30.25    0.89
  -1   5   6   32.03    0.76
   1   5  -6   31.44    0.70
  -1   5   6   30.31    0.74
  -1  -5   6   30.91    0.78
  -1  -5   6   30.89    0.87
   1  -5  -6   30.82    0.94
   1  -5  -6   31.16    0.81
   1  -5  -6   31.72    0.76
  -1  -5   6   30.65    0.75
   1  -5  -6   30.43    0.77
   1  -5  -6   31.10    0.78
  -1  -5   6   31.13    0.88
  -1  -5   6   30.77    0.73
   1  -5  -6   30.50    0.92
  -1  -5   6   30.90    0.75
  -1   5   5    0.34    0.15
  -1   5   5    0.32    0.07
  -1   5   5    0.25    0.09
  -1   5   5    0.36    0.06
   1  -5  -5    0.35    0.13
  -1  -5   5    0.18    0.06
  -1  -5   5    0.24    0.07
  -1  -5   5    0.18    0.05
   1  -5  -5    0.38    0.10
   1  -5  -5    0.30    0.09
  -1  -5   5    0.24    0.05
   1  -5  -5    0.21    0.08
  -1  -5   5    0.33    0.06
   1  -5  -5    0.37    0.08
   1  -5  -5    0.25    0.08
  -1  -5   5    0.30    0.06
  -1   5   4   14.72    0.36
  -1   5   4   15.06    0.38
  -1   5   4   14.98    0.39
   1   5  -4   15.28    0.49
  -1   5   4   14.28    0.50
   1  -5  -4   15.64    0.43
  -1  -5   4   15.33    0.37
  -1  -5   4   15.24    0.36
   1  -5  -4   14.99    0.49
   1  -5  -4   15.12    0.47
   1  -5  -4   14.95    0.40
   1  -5  -4   15.38    0.40
   1   5  -3    9.42    0.35
  -1   5   3    8.31    0.35
  -1   5   3    8.91    0.24
  -1   5   3    9.35    0.24
   1  -5  -3    9.21    0.26
   1  -5  -3    8.80    0.25
   1  -5  -3    9.41    0.29
   1  -5  -3    9.24    0.30
   1  -5  -3    9.20    0.31
   1  -5  -3    8.90    0.27
   1  -5  -3    9.18    0.28
  -1  -5   3    9.25    0.23
   1   5  -2    1.70    0.16
  -1   5   2    1.54    0.16
   1  -5  -2    2.12    0.12
   1  -5  -2    1.95    0.12
   1  -5  -2    2.04    0.09
   1  -5  -2    1.94    0.10
   1  -5  -2    2.20    0.10
   1  -5  -2    1.77    0.11
  -1   5   1    0.28    0.11
   1   5  -1    0.19    0.10
   1  -5  -1    0.44    0.05
  -1  -5   1    0.27    0.04
   1  -5  -1    0.28    0.05
   1   5   0   26.98    0.74
  -1   5   0   26.38    0.74
   1  -5   0   27.28    0.62
   1  -5   0   27.51    0.60
  -1   5  -1   14.69    0.47
   1   5   1   14.03    0.46
  -1  -5  -1   14.25    0.33
   1  -5   1   14.70    0.36
   1  -5   1   13.97    0.32
  -1   5  -2   46.01    1.20
  -1  -5  -2   47.34    1.08
   1  -5   2   47.92    1.09
  -1  -5  -2   47.30    1.05
  -1  -5  -2   48.56    1.11
   1  -5   2   47.68    1.03
  -1  -5  -2   48.92    1.21
  -1  -5  -2   46.59    1.07
   1  -5   2   47.22    1.04
   1   5   3   10.48    0.39
  -1   5  -3    9.73    0.37
   1   5   3   10.31    0.27
   1   5   3   10.63    0.27
  -1  -5  -3   10.87    0.31
   1  -5   3   10.65    0.30
  -1  -5  -3   10.70    0.34
  -1  -5  -3   10.51    0.29
   1  -5   3   10.25    0.26
  -1  -5  -3   10.37    0.28
   1  -5   3   10.27    0.26
  -1  -5  -3   10.20    0.32
  -1  -5  -3   10.16    0.28
   1   5   4    0.19    0.12
  -1   5  -4   -0.11    0.09
   1   5   4    0.01    0.03
   1   5   4    0.08    0.06
  -1  -5  -4   -0.04    0.06
  -1  -5  -4    0.05    0.10
  -1  -5  -4   -0.03    0.07
  -1  -5  -4   -0.01    0.06
   1  -5   4    0.06    0.04
   1  -5   4   -0.06    0.05
   1  -5   4    0.03    0.05
   1  -5   4   -0.01    0.03
   1  -5   4   -0.05    0.07
  -1  -5  -4   -0.02    0.06
  -1   5  -5    0.02    0.04
   1   5   5    0.08    0.06
  -1   5  -5    0.03    0.04
   1   5   5    0.09    0.13
   1   5   5    0.11    0.06
   1   5   5    0.03    0.05
  -1  -5  -5    0.06    0.07
  -1  -5  -5    0.11    0.09
   1  -5   5    0.00    0.07
   1  -5   5   -0.04    0.07
   1  -5   5    0.01    0.06
   1  -5   5    0.04    0.04
  -1  -5  -5    0.02    0.07
   1  -5   5   -0.01    0.07
   1  -5   5    0.03    0.05
  -1  -5  -5    0.04    0.11
   1  -5   5   -0.09    0.05
  -1  -5  -5    0.03    0.07
  -1  -5  -5    0.00    0.07
  -1   5  -6    2.04    0.11
   1   5   6    1.83    0.13
   1   5   6    2.01    0.14
  -1   5  -6    1.98    0.11
   1   5   6    2.33    0.23
   1   5   6    1.85    0.11
   1  -5   6    2.29    0.13
  -1  -5  -6    1.74    0.15
   1  -5   6    1.96    0.16
  -1  -5  -6    1.50    0.18
   1  -5   6    1.91    0.15
  -1  -5  -6    2.08    0.16
   1  -5   6    2.03    0.13
   1  -5   6    2.13    0.14
  -1  -5  -6    1.98    0.15
   1  -5   6    1.97    0.15
  -1  -5  -6    1.99    0.16
  -1  -5  -6    1.98    0.14
   1  -5   6    1.86    0.17
   1   5   7    2.00    0.15
  -1   5  -7    2.31    0.13
   1   5   7    2.11    0.23
  -1   5  -7    2.16    0.13
   1   5   7    2.20    0.13
   1   5   7    2.26    0.16
   1   5   7    2.19    0.15
   1  -5   7    2.37    0.18
  -1  -5  -7    2.09    0.16
  -1  -5  -7    2.32    0.20
  -1  -5  -7    2.16    0.17
   1  -5   7    2.20    0.15
   1  -5   7    2.53    0.16
  -1  -5  -7    2.09    0.17
   1  -5   7    1.82    0.19
  -1  -5  -7    2.28    0.17
   1  -5   7    2.24    0.17
  -1  -5  -7    2.37    0.24
   1  -5   7    2.20    0.16
  -1   5  -8    0.10    0.07
   1   5   8    0.25    0.09
   1   5   8    0.29    0.12
   1   5   8    0.14    0.11
  -1   5  -8    0.18    0.09
   1   5   8    0.45    0.19
   1  -5   8    0.08    0.09
  -1  -5  -8    0.32    0.13
  -1  -5  -8    0.11    0.16
  -1  -5  -8    0.02    0.10
  -1  -5  -8    0.32    0.11
   1  -5   8    0.11    0.12
   1  -5   8    0.18    0.14
  -1  -5  -8    0.18    0.11
   1  -5   8    0.16    0.11
   1  -5   8    0.40    0.12
  -1  -5  -8    0.29    0.11
  -1   5  -9    0.98    0.11
   1   5   9    1.03    0.15
   1   5   9    1.55    0.14
  -1   5  -9    1.05    0.10
   1  -5   9    1.18    0.16
  -1  -5  -9    1.14    0.16
   1  -5   9    0.80    0.17
  -1  -5  -9    1.20    0.15
  -1  -5  -9    1.04    0.15
  -1  -5  -9    1.20    0.14
  -1  -5  -9    0.89    0.19
   1  -5   9    1.08    0.15
   1  -5   9    0.99    0.14
   1   5  10   41.73    1.02
   1   5  10   40.43    1.16
  -1   5 -10   41.12    0.98
   1  -5  10   40.73    1.08
  -1  -5 -10   40.33    1.26
  -1  -5 -10   40.92    1.07
  -1  -5 -10   42.13    1.06
   1  -5  10   40.58    1.24
  -1  -5 -10   41.39    1.27
   1  -5  10   41.19    1.06
   1  -5  10   42.02    1.24
   1   5  11    5.92    0.31
  -1   5 -11    5.73    0.26
   1   5  11    6.24    0.26
   1  -5  11    6.04    0.30
   1  -5  11    6.44    0.34
  -1  -5 -11    6.26    0.31
   1  -5  11    6.05    0.31
   1  -5  11    6.64    0.31
  -1  -5 -11    6.17    0.30
  -1  -5 -11    5.58    0.33
   1  -5  11    6.15    0.36
   1   5  12    0.38    0.14
   1   5  12    0.18    0.10
  -1   5 -12    0.11    0.11
  -1  -5 -12    0.03    0.11
   1  -5  12    0.19    0.14
  -1  -5 -12    0.03    0.11
   1  -5  12    0.16    0.13
  -1  -5 -12    0.18    0.12
   1  -5  12   -0.27    0.15
   1  -5  12    0.08    0.14
   1  -5  12   -0.08    0.12
   1   5  13    2.76    0.20
  -1   5 -13    2.51    0.21
   1   5  13    3.07    0.25
   1  -5  13    2.38    0.24
  -1  -5 -13    2.50    0.23
   1  -5  13    2.89    0.29
  -1  -5 -13    2.31    0.24
   1  -5  13    2.73    0.25
   1  -5  13    2.83    0.26
   1   5  14    7.14    0.38
   1   5  14    7.26    0.33
  -1   5 -14    7.02    0.32
   1  -5  14    7.46    0.39
  -1  -5 -14    7.65    0.38
  -1  -5 -14    7.43    0.38
   1  -5  14    7.91    0.45
   1  -5  14    7.50    0.39
   1  -5  14    7.16    0.39
   1   5  15    1.46    0.19
  -1   5 -15    1.49    0.18
   1  -5  15    1.07    0.22
  -1  -5 -15    1.22    0.20
  -1  -5 -15    0.88    0.18
   1  -5  15    0.98    0.20
   1  -5  15    1.05    0.21
  -1   5 -16    6.22    0.32
   1   5  16    5.21    0.31
  -1  -5 -16    5.37    0.36
  -1  -5 -16    6.35    0.36
   1  -5  16    5.41    0.35
   1  -5  16    4.99    0.35
   1  -5  16    6.41    0.40
  -1   5 -17    3.03    0.26
   1   5  17    3.42    0.27
   1  -5  17    2.80    0.32
   1  -5  17    2.93    0.31
   1  -5  17    3.50    0.33
  -1  -5 -17    3.08    0.31
  -1  -5 -17    3.06    0.31
  -1   5 -18    0.28    0.17
   1   5  18    0.67    0.18
   1  -5  18    0.56    0.22
   1  -5  18    0.28    0.25
  -1  -5 -18    0.73    0.21
  -1  -5 -18    0.48    0.20
   1  -5  18    0.95    0.25
  -1   5 -19    1.63    0.23
   1  -5  19    1.56    0.27
  -1  -5 -19    1.67    0.27
   1  -5  19    1.42    0.27
   1  -5  19    1.72    0.31
  -1  -5 -19    1.74    0.27
   1   6 -18    3.48    0.27
  -1  -6  18    3.93    0.34
   1  -6 -18    3.52    0.35
  -1  -6  18    3.39    0.34
   1  -6 -18    3.34    0.33
  -1  -6  18    3.96    0.38
   1   6 -17    0.77    0.17
  -1  -6  17    1.09    0.25
  -1  -6  17    0.56    0.21
  -1  -6  17    0.53    0.20
   1  -6 -17    0.68    0.19
   1  -6 -17    0.51    0.20
   1   6 -16    0.42    0.15
   1  -6 -16    0.57    0.20
  -1  -6  16    0.44    0.20
  -1  -6  16    0.35    0.22
   1  -6 -16    0.41    0.19
   1   6 -15    0.10    0.13
   1  -6 -15    0.09    0.15
  -1  -6  15    0.36    0.18
  -1  -6  15    0.21    0.19
   1  -6 -15    0.00    0.14
  -1  -6  15    0.40    0.22
   1   6 -14    3.95    0.24
  -1  -6  14    4.52    0.31
   1  -6 -14    4.23    0.30
   1  -6 -14    4.25    0.29
  -1  -6  14    3.88    0.35
  -1  -6  14    4.71    0.34
   1   6 -13    0.34    0.12
  -1  -6  13    0.38    0.16
  -1  -6  13    0.20    0.17
   1  -6 -13    0.11    0.13
   1  -6 -13    0.25    0.14
  -1  -6  13    0.30    0.19
  -1   6  12    0.70    0.16
   1   6 -12    0.38    0.11
  -1  -6  12    0.79    0.17
   1  -6 -12    0.53    0.15
  -1  -6  12    0.60    0.15
  -1  -6  12    0.53    0.17
  -1  -6  12    0.61    0.19
   1  -6 -12    0.43    0.15
   1  -6 -12    0.68    0.16
  -1   6  11    2.18    0.29
  -1   6  11    2.16    0.19
   1   6 -11    2.36    0.16
  -1  -6  11    2.45    0.22
   1  -6 -11    2.28    0.23
  -1  -6  11    2.31    0.22
   1  -6 -11    2.61    0.22
   1  -6 -11    2.52    0.22
  -1  -6  11    2.13    0.21
  -1  -6  11    2.25    0.24
   1   6 -10    0.42    0.09
  -1   6  10    0.43    0.12
  -1   6  10    0.36    0.20
  -1  -6  10    0.31    0.12
   1  -6 -10    0.31    0.12
  -1  -6  10    0.33    0.14
  -1  -6  10    0.38    0.16
   1  -6 -10    0.29    0.18
  -1  -6  10    0.09    0.12
   1  -6 -10    0.24    0.12
   1  -6 -10    0.26    0.12
  -1   6   9   17.07    0.51
   1   6  -9   17.15    0.44
  -1   6   9   17.78    0.53
  -1   6   9   19.04    0.67
   1   6  -9   17.42    0.45
  -1  -6   9   17.31    0.60
  -1  -6   9   17.10    0.59
  -1  -6   9   17.22    0.53
  -1  -6   9   17.33    0.52
   1  -6  -9   17.94    0.54
   1  -6  -9   17.35    0.63
   1  -6  -9   18.07    0.65
   1  -6  -9   17.83    0.54
  -1   6   8    1.00    0.21
   1   6  -8    0.88    0.08
  -1   6   8    0.56    0.13
   1   6  -8    1.00    0.08
   1  -6  -8    0.89    0.14
  -1  -6   8    0.81    0.13
  -1  -6   8    0.99    0.14
  -1  -6   8    1.05    0.14
  -1  -6   8    0.76    0.15
   1  -6  -8    0.71    0.14
   1  -6  -8    0.84    0.14
   1  -6  -8    0.83    0.19
  -1   6   7   31.45    0.93
  -1   6   7   30.85    0.76
  -1   6   7   30.03    0.75
   1   6  -7   29.88    0.67
   1  -6  -7   30.79    0.80
  -1  -6   7   30.04    0.89
   1  -6  -7   30.65    0.95
  -1  -6   7   30.11    0.78
   1  -6  -7   29.93    0.94
  -1  -6   7   30.48    0.76
   1  -6  -7   31.13    0.83
   1  -6  -7   30.82    0.78
  -1  -6   7   30.07    0.88
  -1   6   6    7.10    0.26
  -1   6   6    7.96    0.39
  -1   6   6    6.91    0.24
  -1  -6   6    7.13    0.23
   1  -6  -6    6.94    0.29
  -1  -6   6    6.87    0.25
   1  -6  -6    6.81    0.30
  -1  -6   6    6.96    0.23
   1  -6  -6    7.51    0.27
   1  -6  -6    6.69    0.35
  -1  -6   6    7.06    0.24
   1  -6  -6    7.30    0.27
  -1  -6   6    6.58    0.25
  -1  -6   6    6.85    0.26
   1   6  -5    1.10    0.17
  -1   6   5    1.01    0.10
  -1   6   5    1.21    0.20
  -1   6   5    1.04    0.11
  -1   6   5    1.01    0.07
  -1  -6   5    1.17    0.08
   1  -6  -5    0.95    0.11
  -1  -6   5    1.11    0.10
   1  -6  -5    0.86    0.17
   1  -6  -5    1.21    0.11
   1  -6  -5    0.86    0.13
  -1  -6   5    1.11    0.09
   1  -6  -5    0.83    0.11
  -1  -6   5    1.14    0.09
  -1   6   4   31.88    0.74
  -1   6   4   33.19    0.92
   1   6  -4   32.67    0.91
  -1   6   4   31.42    0.74
   1  -6  -4   32.19    0.80
  -1  -6   4   32.56    0.73
   1  -6  -4   33.34    0.77
   1  -6  -4   32.09    0.92
   1  -6  -4   32.71    0.79
   1  -6  -4   31.77    0.94
   1  -6  -4   32.79    0.82
   1   6  -3    9.32    0.39
  -1   6   3    9.58    0.42
  -1  -6   3    9.83    0.23
   1  -6  -3    9.77    0.30
   1  -6  -3    9.55    0.30
   1  -6  -3    9.80    0.33
   1  -6  -3    9.71    0.32
   1  -6  -3    9.89    0.31
   1  -6  -3    9.58    0.27
   1  -6  -3    9.64    0.28
  -1   6   2    5.94    0.32
   1   6  -2    6.66    0.32
   1  -6  -2    6.44    0.20
   1  -6  -2    6.05    0.19
   1  -6  -2    6.13    0.18
   1  -6  -2    6.58    0.22
  -1  -6   2    6.02    0.19
   1  -6  -2    6.57    0.22
   1  -6  -2    6.14    0.20
  -1   6   1    0.69    0.14
   1   6  -1    0.64    0.14
   1  -6  -1    0.83    0.07
   1  -6  -1    0.71    0.06
  -1  -6   1    0.69    0.05
   1   6   0   29.10    0.83
  -1   6   0   29.80    0.83
   1  -6   0   29.66    0.66
  -1   6  -1    3.52    0.24
   1   6   1    4.25    0.29
   1  -6   1    4.03    0.14
   1  -6   1    3.75    0.11
  -1  -6  -1    3.75    0.12
  -1   6  -2   66.61    1.67
   1   6   2   66.37    1.68
  -1  -6  -2   66.16    1.51
  -1  -6  -2   67.99    1.56
  -1  -6  -2   67.59    1.69
  -1  -6  -2   65.57    1.51
   1  -6   2   66.69    1.46
   1  -6   2   68.78    1.51
  -1  -6  -2   67.84    1.48
   1  -6   2   68.18    1.45
   1   6   3    1.95    0.21
  -1   6  -3    2.04    0.19
  -1  -6  -3    2.09    0.12
   1  -6   3    2.17    0.09
  -1  -6  -3    2.25    0.12
  -1  -6  -3    2.28    0.17
  -1  -6  -3    2.16    0.15
  -1  -6  -3    2.16    0.12
   1  -6   3    2.18    0.14
   1  -6   3    2.05    0.11
  -1  -6  -3    2.07    0.15
   1   6   4   39.02    0.88
  -1   6  -4   37.99    1.05
   1   6   4   39.12    1.06
   1   6   4   39.63    0.88
   1  -6   4   39.51    0.88
  -1  -6  -4   37.77    0.93
  -1  -6  -4   38.59    1.09
  -1  -6  -4   39.97    0.97
  -1  -6  -4   40.14    0.91
  -1  -6  -4   38.96    1.10
   1  -6   4   38.56    0.89
  -1  -6  -4   39.54    0.93
   1  -6   4   38.11    0.94
   1  -6   4   39.39    0.88
   1  -6   4   39.15    0.89
   1   6   5    0.24    0.08
  -1   6  -5    0.23    0.14
   1   6   5    0.28    0.15
   1   6   5    0.25    0.07
  -1  -6  -5    0.11    0.08
  -1  -6  -5    0.03    0.14
   1  -6   5    0.29    0.08
   1  -6   5    0.39    0.08
   1  -6   5    0.31    0.10
  -1  -6  -5    0.22    0.08
   1  -6   5    0.40    0.06
   1  -6   5    0.36    0.08
  -1  -6  -5    0.18    0.10
   1  -6   5    0.37    0.07
   1  -6   5    0.44    0.06
  -1  -6  -5    0.23    0.08
   1   6   6   18.18    0.48
   1   6   6   19.06    0.64
   1   6   6   17.82    0.45
   1  -6   6   18.81    0.57
   1  -6   6   19.05    0.56
   1  -6   6   18.96    0.49
   1  -6   6   18.88    0.47
   1  -6   6   18.72    0.53
  -1  -6  -6   18.19    0.51
  -1  -6  -6   18.81    0.51
  -1  -6  -6   17.93    0.62
  -1  -6  -6   17.82    0.60
  -1  -6  -6   18.66    0.54
   1  -6   6   18.55    0.48
  -1   6  -7    0.98    0.07
   1   6   7    0.88    0.20
   1   6   7    1.11    0.09
   1   6   7    0.93    0.12
  -1   6  -7    0.97    0.07
   1  -6   7    1.01    0.11
  -1  -6  -7    1.07    0.15
  -1  -6  -7    1.01    0.18
  -1  -6  -7    1.04    0.13
   1  -6   7    0.94    0.12
  -1  -6  -7    0.86    0.13
   1  -6   7    1.07    0.14
   1  -6   7    0.80    0.14
  -1  -6  -7    1.10    0.14
   1  -6   7    1.01    0.13
  -1   6  -8    0.24    0.06
   1   6   8    0.31    0.08
  -1   6  -8    0.20    0.07
   1   6   8    0.23    0.19
   1  -6   8    0.07    0.10
   1  -6   8    0.39    0.13
  -1  -6  -8    0.15    0.16
  -1  -6  -8    0.10    0.10
   1  -6   8    0.22    0.10
   1  -6   8    0.04    0.13
  -1  -6  -8    0.07    0.10
   1  -6   8    0.28    0.12
  -1  -6  -8    0.00    0.10
   1   6   9    1.03    0.11
  -1   6  -9    1.18    0.11
   1   6   9    0.75    0.21
  -1   6  -9    1.17    0.10
   1   6   9    1.26    0.12
  -1  -6  -9    0.93    0.16
  -1  -6  -9    0.98    0.15
   1  -6   9    1.19    0.18
  -1  -6  -9    1.11    0.20
   1  -6   9    1.02    0.15
   1  -6   9    1.15    0.15
   1  -6   9    1.02    0.14
   1  -6   9    1.26    0.17
  -1  -6  -9    0.93    0.15
  -1   6 -10    0.57    0.10
   1   6  10    0.97    0.23
   1   6  10    1.11    0.12
   1   6  10    0.87    0.13
   1  -6  10    0.80    0.14
  -1  -6 -10    0.87    0.15
  -1  -6 -10    0.71    0.15
  -1  -6 -10    1.15    0.16
  -1  -6 -10    0.96    0.20
   1  -6  10    0.91    0.16
   1  -6  10    0.74    0.17
   1  -6  10    0.73    0.15
   1  -6  10    0.72    0.15
   1   6  11    2.84    0.21
   1   6  11    2.71    0.32
  -1   6 -11    3.17    0.18
   1   6  11    3.19    0.19
  -1  -6 -11    2.89    0.23
  -1  -6 -11    3.29    0.24
   1  -6  11    3.06    0.28
   1  -6  11    3.14    0.25
   1  -6  11    2.67    0.23
   1  -6  11    2.90    0.23
   1  -6  11    2.96    0.25
  -1  -6 -11    2.81    0.25
  -1   6 -12    1.37    0.14
   1   6  12    1.46    0.16
   1   6  12    0.83    0.25
   1   6  12    1.57    0.18
   1  -6  12    1.60    0.21
   1  -6  12    1.74    0.21
  -1  -6 -12    1.46    0.19
   1  -6  12    1.15    0.18
   1  -6  12    1.37    0.20
  -1  -6 -12    1.45    0.21
  -1  -6 -12    1.67    0.20
   1  -6  12    1.14    0.22
   1   6  13    0.43    0.12
  -1   6 -13    0.57    0.13
   1  -6  13    0.34    0.16
  -1  -6 -13    0.65    0.16
   1  -6  13    0.60    0.20
   1  -6  13    0.71    0.17
  -1  -6 -13    0.56    0.16
   1  -6  13    0.47    0.18
  -1   6 -14    2.21    0.19
   1   6  14    2.70    0.20
  -1  -6 -14    2.98    0.28
  -1  -6 -14    2.49    0.26
   1  -6  14    2.45    0.27
   1  -6  14    2.86    0.30
   1  -6  14    2.27    0.26
   1  -6  14    2.52    0.26
  -1   6 -15    0.22    0.13
   1  -6  15    0.06    0.17
  -1  -6 -15    0.15    0.14
   1  -6  15    0.27    0.21
   1  -6  15    0.26    0.18
  -1  -6 -15    0.31    0.16
   1  -6  15    0.42    0.19
  -1   6 -16    0.26    0.14
   1  -6  16    0.53    0.23
  -1  -6 -16    0.38    0.18
   1  -6  16    0.74    0.21
   1  -6  16    0.58    0.21
  -1  -6 -16    0.49    0.19
  -1   6 -17    1.20    0.18
  -1  -6 -17    1.26    0.22
  -1  -6 -17    1.39    0.23
   1  -6  17    1.25    0.24
   1  -6  17    0.98    0.24
   1  -6  17    1.11    0.26
  -1   6 -18    2.58    0.24
  -1  -6 -18    2.81    0.31
  -1  -6 -18    2.82    0.31
   1  -6  18    2.91    0.32
   1  -6  18    2.74    0.32
   1  -6  18    3.12    0.34
  -1   7  17    0.58    0.21
   1   7 -17    0.64    0.15
  -1   7  17    0.49    0.31
   1  -7 -17    0.45    0.20
  -1  -7  17    0.87    0.26
  -1  -7  17    0.59    0.21
   1  -7 -17    0.45    0.19
  -1  -7  17    0.55    0.21
   1   7 -16    0.00    0.12
  -1   7  16    0.23    0.29
  -1   7  16    0.37    0.19
   1  -7 -16    0.15    0.17
   1  -7 -16    0.22    0.16
  -1  -7  16    0.22    0.18
  -1  -7  16   -0.03    0.16
  -1  -7  16    0.29    0.22
   1   7 -15    0.49    0.14
  -1   7  15    0.73    0.21
  -1   7  15    0.40    0.29
   1  -7 -15    0.66    0.18
  -1  -7  15    0.65    0.20
  -1  -7  15    0.60    0.21
  -1  -7  15    0.51    0.24
  -1  -7  15    0.58    0.20
   1  -7 -15    0.65    0.20
  -1   7  14    2.32    0.34
   1   7 -14    1.74    0.16
  -1   7  14    1.93    0.24
  -1  -7  14    1.61    0.23
  -1  -7  14    1.62    0.23
   1  -7 -14    1.75    0.24
   1  -7 -14    1.62    0.23
  -1  -7  14    1.86    0.24
  -1  -7  14    1.48    0.26
   1   7 -13    2.84    0.18
  -1   7  13    2.10    0.31
  -1   7  13    2.40    0.24
  -1  -7  13    2.73    0.29
  -1  -7  13    2.19    0.24
   1  -7 -13    2.67    0.25
  -1  -7  13    2.43    0.24
   1  -7 -13    2.23    0.24
  -1   7  12    0.14    0.22
   1   7 -12   -0.05    0.09
  -1   7  12   -0.09    0.13
  -1  -7  12    0.20    0.17
  -1  -7  12    0.22    0.14
   1  -7 -12    0.08    0.14
   1  -7 -12    0.05    0.13
  -1  -7  12    0.21    0.13
  -1  -7  12   -0.07    0.15
   1  -7 -12    0.06    0.13
  -1   7  11    2.96    0.33
  -1   7  11    2.88    0.24
   1   7 -11    2.92    0.15
   1  -7 -11    2.83    0.25
  -1  -7  11    2.70    0.23
  -1  -7  11    2.77    0.27
   1  -7 -11    2.90    0.26
  -1  -7  11    3.05    0.26
   1  -7 -11    2.73    0.23
  -1  -7  11    2.64    0.22
   1   7 -10    9.24    0.25
  -1   7  10    9.43    0.36
  -1   7  10    8.19    0.47
   1   7 -10    8.92    0.25
  -1  -7  10    8.20    0.39
   1  -7 -10    9.05    0.43
   1  -7 -10    9.08    0.37
   1  -7 -10    8.97    0.38
  -1  -7  10    8.99    0.39
  -1  -7  10    9.46    0.37
  -1  -7  10    8.67    0.35
  -1   7   9    0.58    0.13
  -1   7   9    0.41    0.20
  -1  -7   9    0.80    0.13
  -1  -7   9    0.60    0.13
  -1  -7   9    0.68    0.13
   1  -7  -9    0.58    0.14
   1  -7  -9    0.63    0.13
  -1  -7   9    0.74    0.15
   1  -7  -9    0.90    0.20
   1  -7  -9    0.63    0.14
  -1   7   8    8.83    0.32
  -1   7   8    9.65    0.47
   1  -7  -8    9.60    0.41
   1  -7  -8    9.73    0.45
  -1  -7   8    9.45    0.36
  -1  -7   8    9.24    0.37
   1  -7  -8    9.83    0.35
  -1  -7   8    9.15    0.33
  -1  -7   8    9.58    0.32
   1  -7  -8    9.51    0.35
  -1   7   7    0.23    0.10
  -1   7   7    0.28    0.18
  -1   7   7    0.11    0.08
  -1  -7   7    0.19    0.11
   1  -7  -7    0.07    0.10
  -1  -7   7    0.22    0.10
  -1  -7   7    0.12    0.09
   1  -7  -7    0.12    0.16
   1  -7  -7    0.18    0.10
  -1  -7   7    0.13    0.09
   1  -7  -7    0.20    0.11
  -1   7   6   32.42    0.77
  -1   7   6   33.59    0.98
  -1   7   6   32.93    0.77
   1  -7  -6   33.20    0.83
  -1  -7   6   32.17    0.81
  -1  -7   6   31.74    0.90
  -1  -7   6   32.03    0.78
  -1  -7   6   32.11    0.90
   1  -7  -6   32.79    0.81
   1  -7  -6   32.69    1.00
   1  -7  -6   31.82    0.97
   1   7  -5    7.32    0.37
  -1   7   5    7.76    0.43
  -1   7   5    7.54    0.22
  -1   7   5    7.65    0.23
  -1  -7   5    7.18    0.23
  -1  -7   5    7.18    0.21
   1  -7  -5    8.38    0.32
  -1  -7   5    7.50    0.22
  -1  -7   5    7.28    0.27
   1  -7  -5    7.61    0.27
   1  -7  -5    7.30    0.35
   1  -7  -5    7.86    0.27
   1  -7  -5    7.29    0.30
  -1   7   4   16.01    0.59
   1   7  -4   15.84    0.58
  -1  -7   4   16.91    0.40
  -1  -7   4   16.86    0.45
   1  -7  -4   17.46    0.49
   1  -7  -4   16.67    0.55
   1  -7  -4   16.97    0.45
   1  -7  -4   16.72    0.52
   1  -7  -4   16.68    0.45
   1   7  -3    1.84    0.21
  -1   7   3    2.39    0.24
   1  -7  -3    2.00    0.14
   1  -7  -3    1.76    0.12
  -1  -7   3    1.73    0.12
   1  -7  -3    2.25    0.13
   1  -7  -3    1.82    0.12
   1  -7  -3    1.80    0.14
   1  -7  -3    2.15    0.18
  -1   7   2    0.29    0.15
   1   7  -2    0.26    0.14
  -1  -7   2    0.17    0.05
   1  -7  -2    0.18    0.05
   1  -7  -2    0.28    0.07
   1  -7  -2    0.17    0.07
   1  -7  -2    0.13    0.08
   1  -7  -2    0.17    0.09
  -1   7   1    5.20    0.32
   1   7  -1    5.43    0.31
   1  -7  -1    5.27    0.17
   1  -7  -1    5.58    0.19
  -1   7   0    3.53    0.28
   1   7   0    3.96    0.31
   1  -7   0    3.60    0.13
   1   7   1    0.50    0.16
  -1   7  -1    0.43    0.15
  -1  -7  -1    0.34    0.07
   1  -7   1    0.52    0.07
   1  -7   1    0.44    0.05
  -1  -7  -1    0.37    0.06
   1   7   2    4.25    0.30
  -1   7  -2    4.16    0.28
   1  -7   2    4.21    0.13
  -1  -7  -2    4.05    0.14
  -1  -7  -2    4.15    0.18
  -1  -7  -2    4.40    0.17
   1  -7   2    4.23    0.17
  -1  -7  -2    4.05    0.14
  -1  -7  -2    3.91    0.15
   1   7   3   16.73    0.57
  -1   7  -3   15.88    0.57
   1  -7   3   15.81    0.43
  -1  -7  -3   16.44    0.43
  -1  -7  -3   16.06    0.42
  -1  -7  -3   15.88    0.49
  -1  -7  -3   16.33    0.47
   1  -7   3   15.53    0.39
  -1  -7  -3   16.58    0.45
  -1  -7  -3   16.17    0.42
   1  -7   3   15.42    0.38
  -1   7  -4    6.03    0.35
   1   7   4    5.92    0.35
   1  -7   4    5.60    0.22
   1  -7   4    5.65    0.17
  -1  -7  -4    5.98    0.28
  -1  -7  -4    5.78    0.24
  -1  -7  -4    5.94    0.24
  -1  -7  -4    5.82    0.22
   1  -7   4    5.72    0.19
  -1  -7  -4    6.09    0.22
   1  -7   4    5.63    0.18
   1   7   5    0.94    0.09
  -1   7  -5    1.08    0.19
   1   7   5    0.86    0.20
   1   7   5    1.01    0.09
  -1  -7  -5    0.96    0.13
   1  -7   5    1.05    0.09
  -1  -7  -5    0.84    0.12
   1  -7   5    1.04    0.13
  -1  -7  -5    1.13    0.12
   1  -7   5    1.06    0.08
   1  -7   5    1.23    0.10
  -1  -7  -5    0.96    0.11
  -1  -7  -5    0.83    0.16
   1   7   6    1.38    0.12
   1   7   6    1.40    0.12
   1   7   6    1.40    0.22
  -1  -7  -6    1.52    0.15
  -1  -7  -6    1.54    0.20
  -1  -7  -6    1.51    0.14
   1  -7   6    1.17    0.13
   1  -7   6    1.42    0.15
   1  -7   6    1.35    0.12
   1  -7   6    1.14    0.11
   1  -7   6    1.48    0.12
  -1  -7  -6    1.25    0.14
   1   7   7    2.91    0.17
   1   7   7    3.08    0.19
   1   7   7    2.31    0.26
  -1  -7  -7    2.64    0.19
   1  -7   7    2.81    0.21
   1  -7   7    2.49    0.17
  -1  -7  -7    3.28    0.27
  -1  -7  -7    2.62    0.19
   1  -7   7    2.93    0.18
   1  -7   7    2.93    0.18
   1  -7   7    2.81    0.20
  -1  -7  -7    2.84    0.21
   1   7   8    3.70    0.21
   1   7   8    3.19    0.31
  -1  -7  -8    3.07    0.21
  -1  -7  -8    3.35    0.23
  -1  -7  -8    3.35    0.29
   1  -7   8    3.46    0.23
   1  -7   8    3.59    0.21
   1  -7   8    3.29    0.21
   1  -7   8    3.55    0.21
  -1  -7  -8    2.78    0.20
   1  -7   8    2.94    0.22
   1   7   9    0.73    0.21
  -1   7  -9    0.30    0.05
   1  -7   9    0.24    0.12
   1  -7   9    0.01    0.14
  -1  -7  -9    0.08    0.11
  -1  -7  -9    0.39    0.12
  -1  -7  -9    0.56    0.13
   1  -7   9    0.14    0.12
   1  -7   9    0.10    0.12
   1  -7   9    0.28    0.11
  -1  -7  -9    0.45    0.18
  -1   7 -10    3.47    0.16
   1   7  10    3.32    0.33
  -1   7 -10    3.74    0.15
   1  -7  10    2.90    0.23
   1  -7  10    3.55    0.24
  -1  -7 -10    3.27    0.26
   1  -7  10    3.60    0.27
  -1  -7 -10    4.16    0.25
  -1  -7 -10    3.50    0.25
   1  -7  10    3.77    0.26
   1  -7  10    4.01    0.26
  -1   7 -11    0.48    0.09
   1   7  11    0.64    0.25
   1  -7  11    0.65    0.18
   1  -7  11    0.42    0.15
  -1  -7 -11    0.47    0.15
  -1  -7 -11    0.22    0.13
   1  -7  11    0.43    0.14
  -1  -7 -11    0.42    0.14
   1  -7  11    0.59    0.16
   1  -7  11    0.51    0.16
  -1   7 -12    1.39    0.13
   1   7  12    1.71    0.31
  -1  -7 -12    1.54    0.20
  -1  -7 -12    1.66    0.21
   1  -7  12    1.35    0.19
   1  -7  12    1.28    0.22
   1  -7  12    1.20    0.19
   1  -7  12    1.33    0.20
   1  -7  12    1.23    0.19
  -1  -7 -12    1.50    0.21
  -1   7 -13    0.21    0.11
   1   7  13    0.20    0.25
   1  -7  13    0.15    0.18
   1  -7  13    0.43    0.17
   1  -7  13    0.23    0.17
   1  -7  13    0.47    0.17
  -1  -7 -13    0.38    0.15
  -1  -7 -13    0.24    0.14
   1   7  14    1.50    0.33
  -1   7 -14    1.72    0.17
  -1  -7 -14    1.66    0.23
  -1  -7 -14    1.71    0.23
   1  -7  14    2.05    0.24
   1  -7  14    1.80    0.25
   1  -7  14    2.00    0.25
   1  -7  14    2.05    0.29
   1   7  15    0.15    0.25
  -1   7 -15    0.00    0.12
  -1  -7 -15    0.08    0.15
   1  -7  15   -0.23    0.17
   1  -7  15    0.04    0.21
   1  -7  15   -0.24    0.18
   1  -7  15    0.00    0.16
  -1  -7 -15    0.09    0.16
  -1   7 -16    5.68    0.28
   1   7  16    4.36    0.46
   1  -7  16    5.15    0.37
   1  -7  16    5.49    0.37
  -1  -7 -16    5.35    0.34
  -1  -7 -16    5.32    0.36
   1  -7  16    5.28    0.40
  -1   7 -17    1.06    0.17
   1   7  17    1.27    0.36
  -1  -7 -17    1.17    0.23
  -1  -7 -17    1.37    0.23
   1  -7  17    1.32    0.25
   1  -7  17    1.26    0.26
   1  -7  17    1.18    0.24
  -1   8  16   -0.29    0.25
  -1   8  16    0.17    0.17
   1   8 -16   -0.12    0.10
   1  -8 -16   -0.22    0.16
  -1  -8  16    0.15    0.19
  -1  -8  16   -0.16    0.20
   1  -8 -16   -0.04    0.16
  -1  -8  16    0.17    0.18
   1   8 -15   -0.03    0.09
  -1   8  15    0.07    0.17
  -1   8  15   -0.32    0.24
   1  -8 -15   -0.08    0.16
  -1  -8  15    0.18    0.19
  -1  -8  15   -0.10    0.21
   1  -8 -15    0.07    0.16
  -1  -8  15    0.25    0.19
  -1  -8  15    0.18    0.18
  -1   8  14    2.18    0.24
  -1   8  14    1.61    0.33
   1   8 -14    1.94    0.14
  -1  -8  14    1.99    0.25
  -1  -8  14    2.42    0.27
   1  -8 -14    1.62    0.23
  -1  -8  14    1.49    0.22
   1  -8 -14    1.86    0.24
  -1  -8  14    1.91    0.28
  -1   8  13    2.04    0.22
  -1   8  13    2.19    0.34
  -1  -8  13    2.31    0.24
   1  -8 -13    1.92    0.23
  -1  -8  13    2.17    0.25
  -1  -8  13    2.25    0.28
  -1  -8  13    2.27    0.25
   1  -8 -13    2.05    0.24
  -1   8  12    0.10    0.14
  -1   8  12    0.19    0.22
  -1  -8  12    0.11    0.14
   1  -8 -12    0.19    0.14
   1  -8 -12    0.36    0.16
  -1  -8  12    0.00    0.17
  -1  -8  12    0.04    0.14
   1  -8 -12    0.47    0.16
  -1  -8  12    0.22    0.13
  -1  -8  12    0.05    0.16
  -1   8  11    0.40    0.22
  -1   8  11    0.17    0.14
   1  -8 -11    0.09    0.14
  -1  -8  11    0.44    0.15
  -1  -8  11    0.31    0.15
  -1  -8  11    0.29    0.15
   1  -8 -11    0.14    0.14
   1  -8 -11    0.32    0.14
  -1  -8  11    0.39    0.13
  -1  -8  11    0.51    0.17
  -1   8  10    0.82    0.25
  -1   8  10    0.21    0.13
   1  -8 -10    0.55    0.15
  -1  -8  10    0.48    0.15
   1  -8 -10    0.40    0.14
   1  -8 -10    0.58    0.16
  -1  -8  10    0.55    0.14
  -1  -8  10    0.52    0.13
  -1  -8  10    0.42    0.14
  -1  -8  10    0.36    0.15
  -1   8   9    5.43    0.43
  -1   8   9    6.02    0.26
  -1  -8   9    5.78    0.29
  -1  -8   9    6.03    0.29
   1  -8  -9    5.68    0.38
  -1  -8   9    5.83    0.27
   1  -8  -9    5.57    0.28
   1  -8  -9    5.80    0.29
   1  -8  -9    5.75    0.33
  -1  -8   9    5.58    0.30
  -1  -8   9    5.56    0.27
  -1   8   8    0.26    0.19
  -1   8   8    0.20    0.10
  -1  -8   8    0.33    0.09
   1  -8  -8    0.38    0.12
  -1  -8   8    0.43    0.11
   1  -8  -8    0.42    0.18
   1  -8  -8    0.32    0.12
  -1  -8   8    0.16    0.10
  -1  -8   8    0.53    0.13
   1  -8  -8    0.28    0.12
  -1  -8   8    0.24    0.13
  -1   8   7    2.35    0.28
  -1   8   7    2.86    0.17
  -1   8   7    2.38    0.15
   1  -8  -7    3.01    0.20
   1  -8  -7    2.52    0.22
   1  -8  -7    2.78    0.29
  -1  -8   7    2.57    0.18
  -1  -8   7    2.90    0.17
  -1  -8   7    3.34    0.19
  -1  -8   7    2.69    0.17
  -1  -8   7    3.03    0.20
   1  -8  -7    2.71    0.20
  -1   8   6    3.62    0.15
  -1   8   6    3.41    0.14
  -1   8   6    3.11    0.30
  -1  -8   6    3.01    0.15
  -1  -8   6    3.23    0.19
   1  -8  -6    3.38    0.22
   1  -8  -6    3.20    0.19
  -1  -8   6    2.88    0.16
   1  -8  -6    3.57    0.28
   1  -8  -6    3.32    0.19
  -1  -8   6    3.10    0.16
  -1   8   5    1.60    0.23
   1   8  -5    1.79    0.23
  -1  -8   5    1.72    0.15
   1  -8  -5    1.75    0.20
   1  -8  -5    1.78    0.16
   1  -8  -5    1.75    0.15
  -1  -8   5    2.09    0.12
  -1  -8   5    2.13    0.11
   1  -8  -5    1.66    0.15
  -1   8   4    1.77    0.23
   1   8  -4    1.90    0.23
   1  -8  -4    1.87    0.15
   1  -8  -4    2.02    0.19
   1  -8  -4    1.80    0.14
   1  -8  -4    1.87    0.14
  -1  -8   4    1.70    0.13
  -1   8   3   15.26    0.59
   1   8  -3   14.04    0.55
   1  -8  -3   14.74    0.48
   1  -8  -3   14.82    0.45
   1  -8  -3   15.46    0.40
   1  -8  -3   15.18    0.44
  -1  -8   3   14.23    0.39
   1  -8  -3   15.54    0.41
   1   8  -2    6.29    0.35
  -1   8   2    5.67    0.38
   1  -8  -2    6.25    0.24
   1  -8  -2    5.71    0.19
   1  -8  -2    6.12    0.20
   1   8  -1    3.38    0.28
  -1   8   1    3.46    0.29
   1  -8  -1    3.06    0.18
   1  -8  -1    3.10    0.16
   1  -8  -1    3.06    0.14
  -1   8   0    5.08    0.32
   1   8   0    4.29    0.31
   1  -8   0    5.00    0.16
   1  -8   0    4.55    0.15
  -1   8  -1    0.02    0.14
   1   8   1    0.21    0.15
  -1  -8  -1    0.10    0.07
  -1  -8  -1    0.08    0.05
   1   8   2    0.16    0.15
  -1   8  -2    0.12    0.15
   1  -8   2    0.29    0.07
  -1  -8  -2    0.22    0.07
  -1  -8  -2    0.17    0.06
  -1  -8  -2    0.24    0.09
   1   8   3   15.46    0.58
  -1   8  -3   15.49    0.57
   1  -8   3   15.36    0.41
  -1  -8  -3   16.55    0.45
  -1  -8  -3   14.92    0.41
  -1  -8  -3   15.80    0.46
  -1  -8  -3   15.31    0.48
   1  -8   3   14.90    0.37
  -1  -8  -3   15.40    0.46
  -1  -8  -3   15.72    0.41
  -1   8  -4   24.05    0.77
   1   8   4   23.57    0.78
  -1  -8  -4   23.83    0.72
  -1  -8  -4   22.99    0.60
   1  -8   4   23.77    0.60
  -1  -8  -4   22.94    0.69
   1  -8   4   22.96    0.55
  -1  -8  -4   22.99    0.59
   1   8   5   24.07    0.79
  -1   8  -5   24.10    0.78
   1  -8   5   24.06    0.63
  -1  -8  -5   24.31    0.75
   1  -8   5   23.23    0.58
  -1  -8  -5   23.71    0.73
  -1  -8  -5   23.93    0.63
   1  -8   5   23.07    0.57
  -1  -8  -5   24.06    0.62
   1   8   6    7.06    0.43
   1   8   6    6.33    0.19
   1   8   6    6.20    0.19
   1  -8   6    5.83    0.23
  -1  -8  -6    6.11    0.26
  -1  -8  -6    6.00    0.29
   1  -8   6    5.88    0.26
   1  -8   6    6.14    0.23
   1  -8   6    6.37    0.25
  -1  -8  -6    5.95    0.25
  -1  -8  -6    6.01    0.33
   1   8   7    0.14    0.09
   1   8   7    0.09    0.08
   1   8   7    0.17    0.19
  -1  -8  -7    0.15    0.16
   1  -8   7    0.27    0.12
   1  -8   7    0.20    0.08
   1  -8   7    0.29    0.10
  -1  -8  -7    0.04    0.10
  -1  -8  -7    0.14    0.11
   1  -8   7    0.29    0.10
   1  -8   7    0.33    0.13
  -1  -8  -7    0.03    0.10
   1   8   8    4.73    0.21
   1   8   8    4.57    0.41
   1  -8   8    4.43    0.23
   1  -8   8    4.17    0.26
   1  -8   8    4.27    0.24
  -1  -8  -8    4.34    0.27
  -1  -8  -8    4.57    0.25
   1  -8   8    4.43    0.23
  -1  -8  -8    4.83    0.25
   1  -8   8    4.58    0.23
  -1  -8  -8    4.37    0.32
   1   8   9    1.51    0.15
   1   8   9    1.38    0.25
   1  -8   9    1.58    0.17
  -1  -8  -9    1.76    0.19
   1  -8   9    1.40    0.16
   1  -8   9    1.36    0.16
   1  -8   9    1.27    0.18
  -1  -8  -9    1.54    0.18
  -1  -8  -9    1.33    0.22
  -1  -8  -9    1.71    0.20
   1  -8   9    1.24    0.17
   1   8  10    1.41    0.27
   1   8  10    1.38    0.17
   1  -8  10    1.36    0.18
   1  -8  10    1.17    0.18
  -1  -8 -10    1.27    0.18
  -1  -8 -10    1.24    0.19
   1  -8  10    1.59    0.18
   1  -8  10    1.57    0.21
  -1  -8 -10    1.35    0.18
   1  -8  10    1.10    0.16
   1   8  11    2.27    0.32
   1   8  11    2.32    0.21
   1  -8  11    2.78    0.25
   1  -8  11    2.53    0.23
   1  -8  11    2.90    0.24
  -1  -8 -11    2.17    0.22
  -1  -8 -11    2.27    0.23
   1  -8  11    2.31    0.22
   1  -8  11    2.58    0.27
  -1  -8 -11    2.61    0.26
   1   8  12    0.25    0.14
   1   8  12   -0.17    0.22
  -1  -8 -12    0.38    0.16
   1  -8  12    0.24    0.13
   1  -8  12    0.30    0.16
   1  -8  12    0.22    0.18
  -1  -8 -12   -0.05    0.13
  -1  -8 -12    0.33    0.15
   1  -8  12    0.31    0.15
   1  -8  12    0.45    0.16
   1   8  13    1.67    0.21
   1   8  13    1.63    0.30
  -1   8 -13    1.54    0.12
  -1  -8 -13    1.48    0.22
   1  -8  13    1.36    0.22
  -1  -8 -13    1.29    0.20
   1  -8  13    1.21    0.21
   1  -8  13    1.31    0.21
   1  -8  13    1.55    0.25
   1   8  14    0.77    0.27
  -1   8 -14    0.82    0.11
   1   8  14    0.55    0.18
   1  -8  14    0.75    0.19
   1  -8  14    0.67    0.21
   1  -8  14    0.69    0.20
  -1  -8 -14    0.44    0.18
  -1  -8 -14    0.66    0.17
   1  -8  14    1.27    0.25
   1   8  15   -0.12    0.16
   1   8  15   -0.25    0.25
  -1   8 -15   -0.11    0.09
   1  -8  15    0.16    0.20
   1  -8  15    0.06    0.22
   1  -8  15    0.21    0.18
  -1  -8 -15    0.06    0.16
  -1  -8 -15    0.04    0.17
   1  -8  15    0.10    0.18
  -1   8 -16    0.28    0.11
   1   8  16   -0.06    0.28
   1   8  16    0.34    0.18
   1  -8  16    0.22    0.19
  -1  -8 -16    0.19    0.17
   1  -8  16    0.43    0.19
  -1  -8 -16    0.32    0.18
   1  -8  16   -0.03    0.19
  -1   9  15    2.89    0.39
  -1   9  15    2.75    0.26
  -1  -9  15    3.48    0.32
   1  -9 -15    2.32    0.28
   1  -9 -15    2.70    0.29
  -1  -9  15    3.27    0.31
  -1  -9  15    2.47    0.32
  -1   9  14    0.30    0.26
  -1   9  14    0.17    0.16
  -1  -9  14    0.12    0.19
  -1  -9  14    0.33    0.18
   1  -9 -14    0.27    0.17
  -1  -9  14    0.24    0.17
   1  -9 -14   -0.04    0.16
  -1  -9  14    0.34    0.21
  -1   9  13    1.99    0.33
  -1   9  13    2.28    0.23
  -1  -9  13    2.08    0.25
   1  -9 -13    2.09    0.25
  -1  -9  13    2.37    0.29
  -1  -9  13    2.38    0.25
  -1  -9  13    2.46    0.26
   1  -9 -13    2.33    0.25
  -1   9  12    0.33    0.25
  -1   9  12    0.20    0.14
   1  -9 -12    0.34    0.15
  -1  -9  12    0.05    0.13
  -1  -9  12    0.33    0.16
  -1  -9  12    0.13    0.19
  -1  -9  12    0.37    0.16
  -1  -9  12    0.34    0.17
   1  -9 -12    0.28    0.16
  -1   9  11    1.91    0.19
  -1   9  11    1.68    0.31
  -1  -9  11    2.07    0.22
   1  -9 -11    1.80    0.21
  -1  -9  11    1.71    0.21
  -1  -9  11    1.56    0.23
   1  -9 -11    1.86    0.25
  -1  -9  11    2.39    0.22
  -1  -9  11    2.24    0.22
   1  -9 -11    1.72    0.22
  -1   9  10    0.53    0.24
  -1   9  10    0.24    0.11
   1  -9 -10    0.18    0.14
  -1  -9  10    0.22    0.12
  -1  -9  10    0.22    0.13
  -1  -9  10    0.26    0.15
  -1  -9  10    0.16    0.13
  -1  -9  10    0.14    0.12
   1  -9 -10    0.03    0.12
   1  -9 -10    0.01    0.14
  -1   9   9    1.56    0.28
  -1   9   9    1.44    0.14
   1  -9  -9    1.56    0.18
  -1  -9   9    1.65    0.17
  -1  -9   9    1.31    0.16
   1  -9  -9    1.55    0.20
  -1  -9   9    1.53    0.18
  -1  -9   9    1.81    0.17
   1  -9  -9    1.70    0.19
   1  -9  -9    1.45    0.24
  -1   9   8    0.28    0.20
  -1   9   8    0.40    0.09
   1  -9  -8    0.63    0.20
  -1  -9   8    0.52    0.13
  -1  -9   8    0.48    0.12
  -1  -9   8    0.50    0.12
   1  -9  -8    0.49    0.12
   1  -9  -8    0.66    0.15
  -1  -9   8    0.52    0.11
   1  -9  -8    0.52    0.14
  -1   9   7    0.81    0.21
  -1  -9   7    0.63    0.10
  -1  -9   7    0.70    0.11
   1  -9  -7    0.67    0.13
  -1  -9   7    0.55    0.11
   1  -9  -7    0.80    0.20
  -1  -9   7    0.51    0.11
   1  -9  -7    0.63    0.14
   1  -9  -7    0.69    0.13
  -1   9   6    0.18    0.17
   1  -9  -6    0.01    0.09
   1  -9  -6    0.06    0.16
  -1  -9   6   -0.01    0.08
   1  -9  -6   -0.08    0.09
  -1  -9   6    0.10    0.08
   1  -9  -6    0.04    0.09
  -1   9   5    0.02    0.16
   1   9  -5    0.23    0.17
   1  -9  -5    0.13    0.10
   1  -9  -5    0.04    0.15
   1  -9  -5    0.07    0.09
  -1  -9   5    0.17    0.07
   1  -9  -5    0.02    0.09
   1   9  -4    0.37    0.18
  -1   9   4    0.33    0.17
   1  -9  -4    0.35    0.09
   1  -9  -4    0.36    0.09
   1  -9  -4    0.14    0.15
   1  -9  -4    0.27    0.09
  -1   9   3    3.92    0.32
   1   9  -3    3.30    0.30
   1  -9  -3    3.71    0.17
   1  -9  -3    3.52    0.22
   1  -9  -3    3.29    0.17
   1  -9  -3    3.64    0.17
  -1   9   2    0.29    0.16
   1   9  -2    0.17    0.17
   1  -9  -2    0.42    0.07
   1  -9  -2    0.34    0.08
   1  -9  -2    0.43    0.06
   1   9  -1    0.91    0.20
  -1   9   1    0.58    0.18
   1  -9  -1    0.69    0.08
   1  -9  -1    0.69    0.07
   1  -9  -1    0.62    0.10
   1   9   0    0.58    0.19
  -1   9   0    0.52    0.18
   1  -9   0    0.24    0.06
   1  -9   0    0.26    0.08
  -1   9  -1    0.30    0.16
   1   9   1   -0.02    0.15
  -1  -9  -1    0.16    0.08
  -1  -9  -1    0.04    0.06
   1   9   2    0.98    0.21
  -1   9  -2    0.97    0.19
  -1  -9  -2    0.98    0.09
  -1  -9  -2    0.83    0.08
   1   9   3    1.68    0.24
  -1   9  -3    1.78    0.24
  -1  -9  -3    1.78    0.13
  -1  -9  -3    1.88    0.13
  -1  -9  -3    1.83    0.18
  -1  -9  -3    1.97    0.13
   1   9   4    0.35    0.19
  -1   9  -4    0.15    0.15
  -1  -9  -4    0.12    0.08
  -1  -9  -4    0.31    0.14
  -1  -9  -4    0.23    0.09
  -1  -9  -4    0.25    0.08
   1  -9   4    0.29    0.06
   1   9   5    7.51    0.44
  -1   9  -5    7.84    0.44
  -1  -9  -5    8.11    0.36
  -1  -9  -5    7.73    0.28
  -1  -9  -5    7.35    0.32
   1  -9   5    7.96    0.24
  -1  -9  -5    7.59    0.28
   1   9   6    2.98    0.32
   1  -9   6    3.23    0.17
   1  -9   6    3.00    0.15
  -1  -9  -6    3.18    0.27
  -1  -9  -6    2.86    0.19
   1  -9   6    2.81    0.18
  -1  -9  -6    2.92    0.19
  -1  -9  -6    2.97    0.21
   1   9   7   10.07    0.51
  -1  -9  -7   10.11    0.36
   1  -9   7    9.03    0.37
  -1  -9  -7    9.69    0.45
  -1  -9  -7   10.15    0.37
   1  -9   7   10.22    0.34
  -1  -9  -7    9.97    0.42
   1  -9   7   10.61    0.33
   1  -9   7    9.77    0.35
   1   9   8    0.14    0.08
   1   9   8    0.23    0.22
   1  -9   8    0.02    0.09
  -1  -9  -8    0.00    0.11
   1  -9   8    0.10    0.13
  -1  -9  -8    0.20    0.17
  -1  -9  -8    0.15    0.11
   1  -9   8    0.12    0.11
   1  -9   8    0.23    0.11
  -1  -9  -8   -0.07    0.10
   1   9   9    0.24    0.10
   1   9   9   -0.01    0.19
  -1  -9  -9   -0.05    0.17
  -1  -9  -9   -0.06    0.11
   1  -9   9    0.12    0.10
   1  -9   9    0.13    0.12
  -1  -9  -9    0.05    0.12
   1  -9   9    0.17    0.15
  -1  -9  -9    0.05    0.12
   1  -9   9    0.26    0.13
   1  -9   9    0.24    0.12
   1   9  10    0.16    0.11
   1   9  10    0.33    0.22
   1  -9  10    0.33    0.12
   1  -9  10    0.34    0.14
   1  -9  10    0.38    0.14
  -1  -9 -10    0.54    0.14
   1  -9  10    0.25    0.16
  -1  -9 -10    0.33    0.15
  -1  -9 -10    0.32    0.14
   1  -9  10    0.21    0.14
   1   9  11    0.19    0.22
   1   9  11    0.39    0.14
   1  -9  11    0.63    0.15
   1  -9  11    0.47    0.16
  -1  -9 -11    0.35    0.16
  -1  -9 -11    0.17    0.14
   1  -9  11    0.52    0.18
  -1  -9 -11    0.43    0.16
   1  -9  11    0.44    0.17
   1  -9  11    0.57    0.16
   1   9  12    0.18    0.23
   1   9  12    0.27    0.14
   1  -9  12    0.02    0.15
  -1  -9 -12   -0.10    0.13
   1  -9  12    0.13    0.13
   1  -9  12    0.39    0.17
  -1  -9 -12   -0.06    0.14
   1  -9  12    0.10    0.19
   1  -9  12    0.20    0.15
   1   9  13    1.02    0.19
   1   9  13    1.05    0.31
  -1  -9 -13    0.52    0.19
  -1  -9 -13    1.09    0.21
   1  -9  13    0.74    0.19
   1  -9  13    0.70    0.19
   1  -9  13    0.84    0.20
   1  -9  13    0.84    0.23
   1   9  14    1.12    0.32
   1   9  14    1.40    0.20
   1  -9  14    1.57    0.24
   1  -9  14    1.73    0.24
  -1  -9 -14    1.52    0.23
   1  -9  14    1.76    0.24
  -1  -9 -14    1.34    0.22
   1  -9  14    1.38    0.27
   1   9  15    1.99    0.23
   1   9  15    1.97    0.37
   1  -9  15    2.40    0.28
  -1  -9 -15    2.23    0.28
   1  -9  15    1.61    0.29
  -1  -9 -15    1.96    0.26
   1  -9  15    2.32    0.28
  -1  10  13    0.13    0.26
  -1  10  13    0.12    0.14
   1 -10 -13    0.03    0.14
  -1 -10  13    0.13    0.20
  -1 -10  13    0.18    0.18
  -1 -10  13    0.21    0.16
   1 -10 -13   -0.12    0.16
  -1  10  12    0.22    0.13
  -1  10  12   -0.09    0.22
  -1 -10  12    0.28    0.14
   1 -10 -12    0.07    0.14
   1 -10 -12    0.32    0.16
  -1 -10  12    0.29    0.19
  -1 -10  12    0.37    0.17
  -1 -10  12    0.31    0.16
  -1  10  11    0.82    0.27
  -1  10  11    0.94    0.13
   1 -10 -11    0.83    0.19
  -1 -10  11    0.70    0.16
   1 -10 -11    0.85    0.19
  -1 -10  11    0.96    0.18
  -1 -10  11    1.18    0.20
   1 -10 -11    0.90    0.17
  -1 -10  11    0.71    0.16
  -1  10  10    0.18    0.09
  -1  10  10   -0.31    0.22
   1 -10 -10   -0.07    0.13
  -1 -10  10    0.05    0.14
   1 -10 -10    0.01    0.13
  -1 -10  10    0.14    0.11
   1 -10 -10    0.01    0.13
  -1 -10  10    0.17    0.15
  -1 -10  10    0.10    0.12
  -1  10   9    0.96    0.26
  -1 -10   9    1.40    0.18
  -1 -10   9    1.13    0.15
   1 -10  -9    1.29    0.18
   1 -10  -9    0.99    0.17
  -1 -10   9    0.99    0.16
  -1 -10   9    0.80    0.13
   1 -10  -9    1.04    0.19
  -1  10   8   -0.27    0.17
  -1 -10   8    0.13    0.11
  -1 -10   8    0.06    0.11
   1 -10  -8   -0.04    0.11
   1 -10  -8    0.13    0.12
  -1 -10   8    0.10    0.09
  -1 -10   8   -0.05    0.12
   1 -10  -8    0.27    0.20
   1 -10  -8   -0.01    0.12
  -1  10   7    5.07    0.42
  -1 -10   7    4.66    0.21
   1 -10  -7    4.91    0.29
  -1 -10   7    5.43    0.22
   1 -10  -7    4.85    0.35
  -1 -10   7    4.75    0.22
   1 -10  -7    4.60    0.24
   1 -10  -7    4.85    0.26
  -1 -10   7    4.49    0.23
  -1  10   6    0.07    0.20
   1 -10  -6    0.19    0.11
   1 -10  -6    0.26    0.11
   1 -10  -6    0.11    0.10
  -1 -10   6    0.29    0.08
   1 -10  -6    0.32    0.17
  -1 -10   6    0.23    0.08
  -1  10   5    0.84    0.22
   1  10  -5    1.01    0.23
   1 -10  -5    0.99    0.19
   1 -10  -5    0.74    0.13
   1 -10  -5    0.83    0.12
  -1 -10   5    0.82    0.08
   1 -10  -5    0.83    0.12
   1  10  -4    1.22    0.23
  -1  10   4    1.08    0.23
   1 -10  -4    1.28    0.13
   1 -10  -4    1.09    0.13
   1 -10  -4    1.21    0.19
   1 -10  -4    1.12    0.12
   1  10  -3    0.29    0.17
  -1  10   3    0.28    0.18
   1 -10  -3    0.45    0.09
   1 -10  -3    0.51    0.09
   1 -10  -3    0.50    0.14
   1 -10  -3    0.24    0.08
  -1  10   2    0.09    0.18
   1  10  -2    0.03    0.17
   1 -10  -2    0.10    0.07
   1 -10  -2    0.00    0.10
   1 -10  -2    0.15    0.07
   1 -10  -2    0.01    0.06
  -1  10   1    4.37    0.34
   1  10  -1    3.94    0.34
   1 -10  -1    4.10    0.17
   1 -10  -1    4.20    0.16
  -1  10   0    0.40    0.19
   1  10   0    0.44    0.19
   1 -10   0    0.33    0.06
   1  10   1    0.13    0.16
  -1  10  -1    0.22    0.18
  -1 -10  -1    0.05    0.06
  -1 -10  -1    0.16    0.06
  -1  10  -2   12.66    0.55
   1  10   2   11.54    0.56
  -1 -10  -2   12.04    0.33
  -1 -10  -2   12.00    0.34
  -1  10  -3    3.39    0.33
   1  10   3    4.05    0.35
  -1 -10  -3    4.23    0.18
  -1 -10  -3    3.90    0.23
  -1 -10  -3    4.07    0.18
  -1 -10  -3    3.88    0.19
   1  10   4    1.32    0.25
  -1  10  -4    1.45    0.24
  -1 -10  -4    1.42    0.18
  -1 -10  -4    1.53    0.14
  -1 -10  -4    1.42    0.13
  -1 -10  -4    1.62    0.15
   1  10   5   -0.05    0.17
  -1  10  -5    0.47    0.18
  -1 -10  -5    0.34    0.15
  -1 -10  -5    0.11    0.10
  -1 -10  -5    0.06    0.09
   1 -10   5    0.32    0.08
  -1 -10  -5    0.12    0.10
   1  10   6    1.60    0.27
   1 -10   6    1.83    0.15
   1 -10   6    2.03    0.15
  -1 -10  -6    1.58    0.16
  -1 -10  -6    1.73    0.22
   1 -10   6    1.70    0.12
   1 -10   6    2.22    0.15
  -1 -10  -6    1.96    0.17
  -1 -10  -6    1.51    0.17
   1  10   7    0.20    0.20
   1 -10   7    0.34    0.09
   1 -10   7    0.42    0.11
  -1 -10  -7    0.27    0.12
   1 -10   7    0.19    0.13
  -1 -10  -7    0.15    0.12
  -1 -10  -7    0.40    0.12
   1 -10   7    0.43    0.11
  -1 -10  -7    0.34    0.18
   1  10   8    3.94    0.38
  -1 -10  -8    3.37    0.26
   1 -10   8    4.33    0.23
  -1 -10  -8    4.02    0.25
  -1 -10  -8    4.24    0.33
   1 -10   8    4.03    0.22
   1 -10   8    4.03    0.22
   1 -10   8    3.88    0.25
  -1 -10  -8    3.69    0.23
   1  10   9    2.45    0.33
   1 -10   9    3.14    0.22
  -1 -10  -9    3.00    0.24
  -1 -10  -9    2.82    0.23
   1 -10   9    3.16    0.24
   1 -10   9    2.99    0.22
   1 -10   9    2.44    0.25
  -1 -10  -9    3.37    0.27
   1  10  10    0.03    0.23
   1  10  10    0.16    0.09
  -1 -10 -10    0.39    0.14
   1 -10  10    0.25    0.12
   1 -10  10    0.04    0.16
   1 -10  10    0.38    0.15
   1 -10  10    0.46    0.14
  -1 -10 -10    0.26    0.14
  -1 -10 -10    0.11    0.13
   1  10  11    1.87    0.34
   1  10  11    2.91    0.19
  -1 -10 -11    2.67    0.24
   1 -10  11    2.93    0.24
   1 -10  11    2.49    0.27
  -1 -10 -11    2.66    0.27
   1 -10  11    2.67    0.24
  -1 -10 -11    2.43    0.25
   1 -10  11    2.57    0.23
   1  10  12    0.05    0.25
   1  10  12    0.09    0.12
  -1 -10 -12    0.19    0.16
   1 -10  12    0.33    0.19
   1 -10  12    0.05    0.16
  -1 -10 -12    0.10    0.14
   1 -10  12    0.33    0.15
   1  10  13    0.73    0.28
   1  10  13    0.73    0.15
   1 -10  13    0.73    0.18
   1 -10  13    0.78    0.22
  -1 -10 -13    0.65    0.19
   1 -10  13    0.67    0.20
  -1 -10 -13    0.65    0.19
  -1  11  11    0.24    0.24
   1 -11 -11    0.07    0.15
  -1 -11  11    0.10    0.16
   1 -11 -11    0.22    0.16
   1 -11 -11    0.26    0.16
  -1 -11  11    0.11    0.15
  -1 -11  11    0.19    0.14
  -1 -11  11    0.14    0.13
  -1  11  10    5.23    0.46
   1 -11 -10    5.29    0.32
  -1 -11  10    5.16    0.30
  -1 -11  10    5.20    0.32
  -1 -11  10    5.55    0.29
   1 -11 -10    4.89    0.35
  -1 -11  10    5.94    0.30
   1 -11 -10    5.14    0.31
  -1  11   9    4.65    0.42
  -1 -11   9    4.49    0.26
   1 -11  -9    4.38    0.33
   1 -11  -9    5.59    0.30
  -1 -11   9    5.50    0.28
  -1 -11   9    4.27    0.28
  -1 -11   9    4.59    0.25
   1 -11  -9    4.75    0.30
  -1  11   8    0.03    0.21
  -1 -11   8    0.08    0.12
  -1 -11   8    0.06    0.09
   1 -11  -8    0.08    0.13
   1 -11  -8    0.06    0.12
   1 -11  -8    0.02    0.12
  -1 -11   8    0.10    0.11
  -1 -11   8    0.07    0.12
  -1  11   7    0.09    0.20
   1 -11  -7    0.21    0.13
   1 -11  -7    0.51    0.20
  -1 -11   7    0.68    0.11
   1 -11  -7    0.23    0.13
  -1 -11   7    0.48    0.09
  -1 -11   7    0.41    0.11
  -1 -11   7    0.30    0.11
   1 -11  -7    0.36    0.12
  -1  11   6    4.25    0.40
   1 -11  -6    4.50    0.24
   1 -11  -6    4.53    0.24
  -1 -11   6    4.44    0.19
  -1 -11   6    4.08    0.19
   1 -11  -6    3.94    0.32
   1 -11  -6    4.18    0.27
   1  11  -5    0.13    0.19
  -1  11   5    0.12    0.21
   1 -11  -5    0.30    0.11
   1 -11  -5    0.23    0.11
   1 -11  -5    0.44    0.19
   1 -11  -5    0.29    0.11
   1  11  -4   11.44    0.56
  -1  11   4   11.39    0.56
   1 -11  -4   10.81    0.45
   1 -11  -4   10.47    0.41
   1 -11  -4   10.98    0.35
   1 -11  -4   11.37    0.37
  -1  11   3    0.13    0.20
   1  11  -3    0.29    0.20
   1 -11  -3    0.28    0.09
   1 -11  -3    0.19    0.09
   1 -11  -3    0.28    0.15
   1 -11  -3    0.13    0.09
  -1  11   2   -0.01    0.18
   1  11  -2    0.22    0.19
   1 -11  -2   -0.06    0.07
   1 -11  -2   -0.13    0.12
   1 -11  -2    0.02    0.07
  -1  11   1   -0.03    0.17
   1  11  -1   -0.05    0.18
   1 -11  -1    0.12    0.07
   1  11   0    0.03    0.17
  -1  11   0    0.07    0.17
   1 -11   0    0.04    0.06
  -1  11  -1    0.26    0.19
   1  11   1    0.08    0.19
  -1 -11  -1    0.08    0.06
   1  11   2    0.11    0.19
  -1  11  -2    0.10    0.18
  -1 -11  -2    0.10    0.07
  -1 -11  -2   -0.02    0.12
  -1 -11  -2    0.10    0.07
  -1  11  -3    0.46    0.19
   1  11   3    0.56    0.23
  -1 -11  -3    0.37    0.15
  -1 -11  -3    0.29    0.09
  -1 -11  -3    0.33    0.09
  -1 -11  -3    0.36    0.10
   1  11   4   -0.03    0.19
  -1  11  -4    0.12    0.18
  -1 -11  -4    0.25    0.15
  -1 -11  -4   -0.03    0.09
  -1 -11  -4    0.18    0.09
  -1 -11  -4    0.01    0.09
  -1  11  -5   -0.09    0.17
   1  11   5    0.26    0.21
  -1 -11  -5    0.20    0.16
  -1 -11  -5    0.14    0.10
  -1 -11  -5    0.04    0.10
   1 -11   5    0.23    0.08
  -1 -11  -5    0.17    0.10
   1  11   6   -0.19    0.18
  -1 -11  -6    0.33    0.11
  -1 -11  -6    0.13    0.11
   1 -11   6    0.32    0.09
  -1 -11  -6    0.02    0.10
   1 -11   6    0.12    0.07
   1 -11   6    0.19    0.11
  -1 -11  -6    0.23    0.17
   1 -11   6    0.25    0.09
   1  11   7    0.26    0.21
   1 -11   7    0.60    0.12
   1 -11   7    0.29    0.14
  -1 -11  -7    0.33    0.14
  -1 -11  -7    0.34    0.12
  -1 -11  -7    0.57    0.20
  -1 -11  -7    0.33    0.13
   1 -11   7    0.41    0.09
   1 -11   7    0.36    0.11
   1  11   8    1.11    0.27
   1 -11   8    1.59    0.16
  -1 -11  -8    1.41    0.17
   1 -11   8    1.40    0.15
   1 -11   8    1.23    0.18
  -1 -11  -8    1.19    0.18
   1 -11   8    1.82    0.17
  -1 -11  -8    1.34    0.20
   1  11   9    0.91    0.26
   1 -11   9    1.29    0.17
   1 -11   9    1.33    0.16
  -1 -11  -9    0.94    0.17
   1 -11   9    1.12    0.20
  -1 -11  -9    1.22    0.20
  -1 -11  -9    1.17    0.19
   1 -11   9    1.16    0.16
   1  11  10    1.43    0.31
   1 -11  10    1.46    0.18
   1 -11  10    1.79    0.19
  -1 -11 -10    1.34    0.20
   1 -11  10    1.38    0.18
   1 -11  10    1.32    0.21
  -1 -11 -10    1.24    0.20
  -1 -11 -10    1.50    0.22
   1  11  11    1.00    0.29
  -1 -11 -11    1.05    0.20
   1 -11  11    1.13    0.21
   1 -11  11    1.18    0.19
  -1 -11 -11    1.15    0.22
   1 -11  11    1.33    0.20
  -1 -11 -11    1.19    0.20
   1 -11  11    1.01    0.17
  -1  12   8   -0.14    0.20
  -1 -12   8    0.08    0.09
  -1 -12   8    0.14    0.11
   1 -12  -8    0.14    0.14
  -1 -12   8    0.15    0.12
  -1 -12   8    0.44    0.12
   1 -12  -8    0.33    0.14
   1 -12  -8    0.20    0.14
  -1  12   7    2.43    0.34
   1 -12  -7    3.19    0.23
  -1 -12   7    2.41    0.19
  -1 -12   7    2.95    0.19
   1 -12  -7    3.49    0.23
   1 -12  -7    3.03    0.30
  -1 -12   7    2.81    0.17
   1 -12  -7    3.12    0.26
  -1  12   6    0.31    0.22
   1 -12  -6    0.24    0.13
   1 -12  -6    0.55    0.13
   1 -12  -6    0.62    0.20
   1 -12  -6    0.30    0.13
  -1  12   5   -0.16    0.19
   1  12  -5   -0.25    0.19
   1 -12  -5    0.08    0.11
   1 -12  -5    0.27    0.18
   1 -12  -5    0.18    0.11
   1 -12  -5   -0.02    0.11
   1  12  -4    1.20    0.26
  -1  12   4    0.83    0.24
   1 -12  -4    1.65    0.22
   1 -12  -4    1.21    0.15
   1 -12  -4    1.55    0.15
   1  12  -3    0.36    0.21
  -1  12   3    0.06    0.19
   1 -12  -3    0.22    0.17
   1 -12  -3    0.43    0.11
   1 -12  -3    0.44    0.11
  -1  12   2   -0.17    0.20
   1  12  -2    0.13    0.21
   1 -12  -2    0.33    0.09
   1 -12  -2    0.28    0.09
   1 -12  -2   -0.03    0.15
   1  12  -1    0.25    0.22
  -1  12   1    0.26    0.20
   1 -12  -1   -0.16    0.12
   1 -12  -1    0.14    0.07
   1 -12  -1    0.25    0.08
   1  12   0    6.59    0.48
  -1  12   0    6.80    0.45
   1  12   1    0.22    0.21
  -1  12  -1    0.19    0.19
  -1  12  -2    2.35    0.31
   1  12   2    2.98    0.36
  -1 -12  -2    2.54    0.16
  -1 -12  -2    2.58    0.16
  -1 -12  -2    2.90    0.22
   1  12   3    0.38    0.22
  -1  12  -3    0.50    0.23
  -1 -12  -3    0.34    0.10
  -1 -12  -3    0.58    0.16
  -1 -12  -3    0.32    0.10
   1  12   4    0.39    0.24
  -1  12  -4    0.68    0.22
  -1 -12  -4    0.52    0.17
  -1 -12  -4    0.56    0.12
  -1 -12  -4    0.28    0.11
  -1  12  -5    0.41    0.21
   1  12   5    0.26    0.22
  -1 -12  -5    0.23    0.11
  -1 -12  -5    0.00    0.10
   1 -12   5    0.23    0.07
  -1 -12  -5    0.18    0.17
   1  12   6    0.79    0.27
   1 -12   6    0.66    0.10
   1 -12   6    0.65    0.14
  -1 -12  -6    0.95    0.21
  -1 -12  -6    0.93    0.14
  -1 -12  -6    1.07    0.17
  -1 -12  -6    0.88    0.15
   1 -12   6    0.78    0.11
   1  12   7    0.12    0.22
  -1 -12  -7    0.29    0.13
  -1 -12  -7    0.55    0.14
  -1 -12  -7    0.12    0.13
   1 -12   7    0.27    0.09
  -1 -12  -7    0.75    0.22
   1 -12   7    0.51    0.11
   1 -12   7    0.07    0.13
   1 -12   7    0.42    0.11
   1  12   8    3.24    0.38
  -1 -12  -8    3.87    0.25
  -1 -12  -8    3.62    0.29
   1 -12   8    3.31    0.25
   1 -12   8    3.26    0.22
  -1 -12  -8    3.51    0.26
   1 -12   8    4.14    0.22
   1 -12   8    4.46    0.24
  -1  13   2    0.44    0.24
   1  13  -2    0.51    0.25
  -1  13   1    0.35    0.24
   1  13  -1    0.50    0.23
   1 -13  -1    0.77    0.10
   1 -13  -1    0.07    0.16
  -1  13   0   -0.03    0.19
   1  13   0   -0.02    0.21
   1  13   1    1.22    0.29
  -1  13  -1    1.58    0.29
  -1 -13  -1    1.24    0.12
  -1 -13  -1    1.25    0.15
  -1  13  -2    0.64    0.25
   1  13   2    0.58    0.24
   2   0 -20    0.57    0.20
  -2   0  20    0.44    0.27
  -2   0  19   -0.09    0.23
   2   0 -19    0.16    0.18
   2   0 -19    0.04    0.16
  -2   0  19   -0.29    0.21
  -2   0  18    4.23    0.37
   2   0 -18    3.65    0.29
   2   0 -18    3.47    0.31
  -2   0  18    3.56    0.34
  -2   0  17    0.23    0.20
  -2   0  17    0.11    0.21
   2   0 -17    0.08    0.14
   2   0 -17    0.07    0.15
   2   0 -16    3.51    0.27
  -2   0  16    4.45    0.38
   2   0 -16    2.90    0.26
  -2   0  16    3.15    0.31
   2   0 -16    3.87    0.26
  -2   0  15    0.24    0.18
   2   0 -15   -0.01    0.13
   2   0 -15    0.14    0.13
   2   0 -15   -0.07    0.10
  -2   0  15    0.18    0.18
  -2   0  14    6.94    0.40
   2   0 -14    6.52    0.32
  -2   0  14    6.38    0.38
   2   0 -14    6.14    0.31
   2   0 -14    6.44    0.32
  -2   0  13   -0.08    0.16
  -2   0  13   -0.18    0.16
   2   0 -13    0.04    0.12
   2   0 -13   -0.04    0.10
   2   0 -13   -0.05    0.11
  -2   0  12   24.02    0.73
  -2   0  12   23.03    0.83
  -2   0  12   23.98    0.74
   2   0 -12   24.33    0.68
   2   0 -12   23.44    0.68
   2   0 -12   23.45    0.68
  -2   0  11   -0.02    0.14
   2   0 -11    0.05    0.11
   2   0 -11    0.11    0.09
  -2   0  11   -0.17    0.14
  -2   0  11   -0.04    0.10
   2   0 -11   -0.08    0.10
  -2   0  11   -0.03    0.16
   2   0 -11   -0.20    0.09
  -2   0  10    6.08    0.31
   2   0 -10    6.30    0.27
   2   0 -10    6.47    0.27
  -2   0  10    5.98    0.33
  -2   0  10    6.30    0.37
  -2   0  10    6.61    0.33
   2   0 -10    6.00    0.30
   2   0 -10    6.32    0.26
  -2   0   9    0.07    0.11
   2   0  -9    0.04    0.08
  -2   0   9    0.19    0.12
   2   0  -9    0.10    0.08
  -2   0   9   -0.04    0.12
   2   0  -9   -0.02    0.09
   2   0  -9    0.02    0.07
  -2   0   9   -0.13    0.08
   2   0  -8   43.48    1.08
  -2   0   8   44.58    1.28
   2   0  -8   44.30    1.05
  -2   0   8   43.89    1.09
   2   0  -8   43.29    1.05
   2   0  -8   44.35    1.27
  -2   0   8   43.33    1.12
  -2   0   8   45.72    1.28
   2   0  -7   -0.02    0.07
   2   0  -7   -0.06    0.06
   2   0  -7    0.01    0.07
   2   0  -7    0.03    0.07
   2   0  -7    0.13    0.10
  -2   0   7   -0.03    0.09
  -2   0   7    0.10    0.08
  -2   0   7   -0.09    0.08
  -2   0   7    0.00    0.10
   2   0  -6   23.57    0.70
  -2   0   6   23.58    0.71
   2   0  -6   23.06    0.60
  -2   0   6   22.99    0.61
  -2   0   6   24.06    0.72
   2   0  -6   23.87    0.59
   2   0  -6   23.45    0.59
  -2   0   6   23.44    0.63
   2   0  -6   24.00    0.71
   2   0  -5   -0.08    0.06
   2   0  -5   -0.10    0.06
   2   0  -5    0.03    0.05
  -2   0   5    0.26    0.11
   2   0  -5   -0.04    0.06
   2   0  -5    0.01    0.07
  -2   0   5   -0.15    0.08
   2   0  -5   -0.03    0.08
  -2   0   5   -0.11    0.08
  -2   0   5    0.00    0.07
   2   0  -4    2.97    0.14
   2   0  -4    2.95    0.19
   2   0  -4    3.17    0.15
  -2   0   4    3.40    0.17
  -2   0   4    3.33    0.17
  -2   0   4    3.40    0.20
  -2   0   4    3.01    0.16
   2   0  -4    3.11    0.13
   2   0  -4    3.10    0.17
   2   0  -3   -0.06    0.04
   2   0  -3   -0.01    0.06
   2   0  -3    0.01    0.05
   2   0  -3    0.00    0.04
  -2   0   3    0.04    0.06
  -2   0   3    0.04    0.07
  -2   0   3   -0.02    0.06
   2   0  -3    0.03    0.02
   2   0  -3    0.02    0.05
  -2   0   3    0.00    0.05
  -2   0   2    0.89    0.07
   2   0  -2    0.75    0.06
  -2   0   2    1.10    0.09
   2   0  -2    0.75    0.06
  -2   0   2    0.89    0.07
   2   0  -2    1.01    0.07
   2   0  -1   -0.11    0.01
   2   0  -1   -0.06    0.02
   2   0  -1   -0.09    0.02
  -2   0   1   -0.09    0.02
   2   0  -1   -0.11    0.02
  -2   0   1   -0.05    0.02
  -2   0   1   -0.08    0.01
  -2   0   1   -0.09    0.02
   2   0  -1   -0.08    0.01
  -2   0   1   -0.07    0.02
  -2   0   1   -0.08    0.03
  -2   0   1   -0.09    0.02
   2   0  -1   -0.13    0.02
   2   0  -1   -0.07    0.01
  -2   0   1   -0.09    0.02
   2   0  -1   -0.06    0.02
  -2   0   0   -0.01    0.02
   2   0   0    0.00    0.02
  -2   0   0   -0.01    0.02
  -2   0   0    0.00    0.01
  -2   0   0   -0.01    0.01
  -2   0   0    0.01    0.01
   2   0   0    0.00    0.02
   2   0   0   -0.02    0.01
   2   0   0    0.03    0.02
   2   0   0    0.01    0.01
  -2   0   0   -0.02    0.02
  -2   0   0   -0.01    0.01
   2   0   0   -0.02    0.01
   2   0   0    0.00    0.01
   2   0   0    0.02    0.01
  -2   0   0   -0.02    0.01
   2   0   1   -0.55    0.04
  -2   0  -1   -0.68    0.01
   2   0   1   -0.66    0.02
   2   0   1   -0.66    0.03
   2   0   1   -0.69    0.02
   2   0   1   -0.66    0.02
  -2   0  -1   -0.70    0.02
  -2   0  -1   -0.65    0.02
  -2   0  -1   -0.68    0.02
  -2   0  -1   -0.56    0.03
   2   0   1   -0.66    0.01
  -2   0  -1   -0.67    0.02
  -2   0  -1   -0.70    0.02
  -2   0  -1   -0.65    0.01
   2   0   1   -0.62    0.04
   2   0   1   -0.65    0.02
   2   0   1   -0.66    0.03
  -2   0  -2  560.29   11.46
  -2   0  -2  552.30   11.85
   2   0   2  525.37   11.44
   2   0   2  524.57   11.40
   2   0   2  534.58   13.02
   2   0   2  452.35   13.92
   2   0   2  526.18   11.85
   2   0   2  556.88   11.67
   2   0   3    0.01    0.05
   2   0   3    0.00    0.05
  -2   0  -3    0.00    0.05
  -2   0  -3   -0.06    0.06
   2   0   3   -0.13    0.06
  -2   0  -3    0.00    0.04
   2   0   3    0.01    0.06
   2   0   3    0.01    0.05
  -2   0  -3    0.08    0.05
   2   0   3    0.01    0.07
   2   0   4  179.09    3.95
   2   0   4  180.31    4.73
   2   0   4  181.60    4.11
   2   0   4  176.61    4.41
   2   0   4  175.48    4.01
  -2   0  -4  181.25    4.73
  -2   0  -4  176.66    3.87
   2   0   4  180.60    3.88
  -2   0  -4  175.97    4.00
  -2   0  -4  182.58    3.86
   2   0   4  182.17    4.73
  -2   0  -5   -0.04    0.06
   2   0   5   -0.03    0.07
   2   0   5   -0.09    0.06
   2   0   5   -0.01    0.06
  -2   0  -5   -0.02    0.05
   2   0   5    0.02    0.08
  -2   0  -5   -0.04    0.05
  -2   0  -5    0.03    0.09
   2   0   5   -0.16    0.08
   2   0   5   -0.07    0.07
  -2   0  -6   62.79    1.40
   2   0   6   62.54    1.70
  -2   0  -6   63.70    1.40
   2   0   6   62.20    1.49
  -2   0  -6   65.18    1.71
   2   0   6   61.60    1.45
   2   0   6   62.82    1.71
  -2   0  -6   62.73    1.44
  -2   0  -6   52.99    1.69
  -2   0  -7   -0.03    0.06
   2   0   7   -0.11    0.07
  -2   0  -7    0.03    0.06
   2   0   7    0.10    0.09
  -2   0  -7    0.04    0.07
  -2   0  -7   -0.07    0.07
   2   0   7   -0.02    0.07
  -2   0  -7    0.08    0.11
  -2   0  -8   18.38    0.51
   2   0   8   18.32    0.54
  -2   0  -8   18.57    0.60
  -2   0  -8   17.99    0.50
  -2   0  -8   18.31    0.51
   2   0   8   19.16    0.53
   2   0   8   18.56    0.60
  -2   0  -9    0.04    0.08
   2   0   9   -0.05    0.10
  -2   0  -9    0.08    0.08
   2   0   9   -0.09    0.10
   2   0   9    0.05    0.12
  -2   0  -9    0.02    0.10
   2   0   9    0.09    0.09
  -2   0  -9    0.06    0.07
   2   0  10   52.13    1.31
   2   0  10   52.48    1.53
   2   0  10   52.57    1.52
  -2   0 -10   51.78    1.51
  -2   0 -10   52.24    1.29
  -2   0 -10   54.02    1.27
  -2   0 -10   52.22    1.26
   2   0  10   51.75    1.34
   2   0  11   -0.02    0.10
  -2   0 -11    0.12    0.10
  -2   0 -11    0.12    0.11
  -2   0 -11   -0.06    0.08
   2   0  11    0.07    0.16
  -2   0 -11    0.08    0.12
   2   0  11    0.24    0.14
   2   0  11    0.14    0.14
  -2   0 -12    1.09    0.16
  -2   0 -12    1.32    0.16
  -2   0 -12    1.03    0.15
   2   0  12    1.27    0.19
   2   0  12    0.69    0.18
   2   0  13    0.13    0.15
  -2   0 -13   -0.04    0.09
  -2   0 -13   -0.15    0.11
  -2   0 -13   -0.13    0.10
   2   0  13   -0.23    0.15
   2   0  14   11.07    0.46
   2   0  14   10.19    0.43
  -2   0 -14   10.95    0.42
  -2   0 -14    9.27    0.39
  -2   0 -14    9.89    0.42
   2   0  14    9.69    0.44
  -2   0 -15    0.12    0.15
  -2   0 -15   -0.07    0.11
   2   0  15    0.14    0.16
   2   0  15   -0.14    0.15
   2   0  15    0.20    0.18
   2   0  15    0.06    0.14
  -2   0 -15    0.18    0.11
  -2   0 -16    0.34    0.13
   2   0  16    0.42    0.17
   2   0  16    0.19    0.19
   2   0  16    0.60    0.21
  -2   0 -16    0.46    0.15
  -2   0 -16    0.63    0.18
   2   0  16    0.25    0.19
  -2   0 -17   -0.21    0.13
   2   0  17    0.11    0.18
   2   0  17   -0.12    0.17
   2   0  17   -0.38    0.18
  -2   0 -17    0.04    0.12
   2   0  17   -0.02    0.16
   2   0  18    1.02    0.25
  -2   0 -18    1.04    0.21
   2   0  18    1.03    0.22
   2   0  18    1.05    0.26
   2   0  18    1.04    0.25
  -2   0 -18    1.02    0.20
   2   0  19    0.27    0.24
   2   0  19    0.07    0.19
   2   0  19    0.14    0.20
  -2   0 -19    0.08    0.18
  -2   0 -19   -0.17    0.14
   2   0  19    0.25    0.20
   2   0  20    0.21    0.21
   2   0  20    0.34    0.20
   2   0  20    0.27    0.26
  -2   0 -20    0.03    0.19
  -2   1  20   -0.12    0.23
   2   1 -20   -0.14    0.17
   2  -1 -20    0.05    0.15
  -2  -1  20    0.16    0.26
  -2  -1  20   -0.12    0.22
   2  -1 -20   -0.13    0.16
   2   1 -19    0.03    0.18
  -2   1  19    0.06    0.23
   2  -1 -19    0.04    0.16
   2  -1 -19    0.21    0.19
  -2  -1  19    0.05    0.22
  -2  -1  19    0.35    0.26
  -2   1  18    2.62    0.33
   2   1 -18    2.27    0.26
   2  -1 -18    2.75    0.28
  -2  -1  18    2.60    0.33
  -2  -1  18    2.54    0.32
   2  -1 -18    2.05    0.25
   2   1 -17    0.31    0.17
  -2   1  17    0.09    0.21
  -2   1  17    0.02    0.19
   2   1 -17    0.07    0.13
  -2  -1  17    0.55    0.22
   2  -1 -17    0.17    0.16
   2  -1 -17    0.12    0.14
  -2  -1  17    0.36    0.23
   2  -1 -17    0.07    0.12
  -2   1  16    0.46    0.19
   2   1 -16    0.12    0.12
  -2   1  16    0.47    0.21
   2   1 -16    0.34    0.15
  -2  -1  16    0.15    0.21
   2  -1 -16    0.20    0.13
  -2  -1  16    0.12    0.18
   2  -1 -16    0.35    0.14
   2  -1 -16    0.36    0.16
  -2   1  15    0.80    0.20
   2   1 -15    0.88    0.17
  -2   1  15    0.78    0.21
   2   1 -15    0.70    0.16
  -2  -1  15    0.64    0.20
   2  -1 -15    1.10    0.17
   2  -1 -15    1.14    0.19
   2  -1 -15    1.16    0.17
  -2  -1  15    1.42    0.24
   2   1 -14    5.34    0.30
  -2   1  14    5.35    0.33
   2   1 -14    4.79    0.27
   2   1 -14    4.88    0.28
  -2   1  14    4.94    0.33
  -2  -1  14    5.15    0.36
   2  -1 -14    4.97    0.28
   2  -1 -14    4.85    0.30
   2  -1 -14    5.00    0.30
  -2  -1  14    5.05    0.34
   2   1 -13    2.04    0.20
   2   1 -13    2.43    0.20
  -2   1  13    2.19    0.25
  -2   1  13    2.77    0.26
   2   1 -13    2.46    0.22
   2  -1 -13    2.59    0.23
   2  -1 -13    2.42    0.22
  -2  -1  13    2.49    0.25
  -2  -1  13    2.43    0.24
   2  -1 -13    2.80    0.22
  -2  -1  13    2.31    0.27
   2   1 -12    4.74    0.28
  -2   1  12    4.43    0.33
   2   1 -12    4.94    0.26
  -2   1  12    5.43    0.32
   2   1 -12    4.78    0.26
  -2  -1  12    5.02    0.34
   2  -1 -12    5.42    0.28
  -2  -1  12    4.42    0.31
   2  -1 -12    5.23    0.28
  -2  -1  12    4.53    0.37
   2  -1 -12    4.53    0.27
  -2   1  11    3.06    0.27
   2   1 -11    4.66    0.23
   2   1 -11    4.06    0.22
  -2   1  11    3.73    0.30
  -2   1  11    3.90    0.30
   2   1 -11    4.22    0.25
  -2  -1  11    4.13    0.33
   2  -1 -11    3.87    0.24
   2  -1 -11    4.14    0.25
   2  -1 -11    4.68    0.26
  -2  -1  11    4.09    0.27
  -2  -1  11    4.35    0.27
  -2  -1  11    4.03    0.27
   2   1 -10   52.47    1.25
   2   1 -10   52.71    1.25
  -2   1  10   52.18    1.34
  -2   1  10   51.74    1.30
   2   1 -10   50.84    1.27
  -2  -1  10   52.49    1.53
  -2  -1  10   51.16    1.34
  -2  -1  10   52.82    1.30
  -2  -1  10   52.72    1.54
   2  -1 -10   52.65    1.30
   2  -1 -10   53.18    1.53
   2  -1 -10   52.76    1.26
   2  -1 -10   54.31    1.27
  -2   1   9    1.09    0.16
   2   1  -9    0.96    0.12
  -2   1   9    0.88    0.14
   2   1  -9    0.85    0.12
   2   1  -9    0.95    0.11
  -2   1   9    0.55    0.12
   2  -1  -9    1.10    0.16
  -2  -1   9    0.86    0.14
   2  -1  -9    0.78    0.12
   2  -1  -9    0.92    0.12
  -2  -1   9    0.64    0.15
  -2  -1   9    1.09    0.14
   2  -1  -9    0.98    0.13
  -2  -1   9    0.78    0.14
   2   1  -8    2.45    0.17
   2   1  -8    2.84    0.16
  -2   1   8    3.41    0.22
  -2   1   8    2.93    0.22
   2   1  -8    2.69    0.17
  -2   1   8    2.58    0.18
   2  -1  -8    2.50    0.21
  -2  -1   8    2.40    0.20
   2  -1  -8    2.64    0.18
   2  -1  -8    2.51    0.17
  -2  -1   8    2.83    0.22
  -2  -1   8    2.88    0.19
   2  -1  -8    2.86    0.17
   2  -1  -8    2.37    0.16
  -2  -1   8    2.75    0.20
  -2   1   7   19.32    0.60
   2   1  -7   18.56    0.49
   2   1  -7   18.64    0.50
   2   1  -7   18.82    0.58
  -2   1   7   18.23    0.52
   2   1  -7   18.28    0.49
  -2   1   7   19.08    0.54
  -2  -1   7   18.70    0.59
   2  -1  -7   18.55    0.49
   2  -1  -7   18.55    0.50
  -2  -1   7   18.38    0.52
  -2  -1   7   18.25    0.53
   2  -1  -7   19.21    0.51
  -2  -1   7   18.83    0.60
   2  -1  -7   18.44    0.60
   2  -1  -7   18.93    0.60
   2   1  -6    5.18    0.23
  -2   1   6    5.24    0.23
   2   1  -6    5.23    0.19
   2   1  -6    5.37    0.19
   2   1  -6    4.98    0.19
  -2   1   6    5.22    0.22
  -2   1   6    4.55    0.24
  -2   1   6    4.92    0.23
  -2  -1   6    5.44    0.25
   2  -1  -6    5.64    0.23
   2  -1  -6    5.10    0.20
   2  -1  -6    5.13    0.23
   2  -1  -6    4.97    0.20
   2  -1  -6    5.30    0.26
  -2  -1   6    5.30    0.22
  -2  -1   6    5.28    0.22
  -2  -1   6    5.26    0.23
   2  -1  -6    4.91    0.20
  -2   1   5   10.99    0.37
   2   1  -5   11.47    0.31
   2   1  -5   11.31    0.37
  -2   1   5   11.01    0.34
  -2   1   5   11.20    0.39
  -2   1   5   10.85    0.34
   2   1  -5   11.24    0.31
   2   1  -5   11.25    0.31
  -2  -1   5   11.68    0.34
   2  -1  -5   11.05    0.38
   2  -1  -5   11.51    0.34
   2  -1  -5   11.23    0.39
  -2  -1   5   11.23    0.37
   2  -1  -5   10.98    0.32
   2  -1  -5   10.95    0.32
  -2  -1   5   11.19    0.33
   2  -1  -5   10.90    0.31
  -2  -1   5   10.95    0.38
  -2   1   4   35.52    0.86
   2   1  -4   34.46    0.80
   2   1  -4   35.37    0.85
   2   1  -4   35.69    0.97
  -2   1   4   35.14    0.99
   2   1  -4   34.76    0.80
  -2   1   4   34.58    0.84
   2   1  -4   34.44    0.82
  -2   1   4   36.76    0.99
   2  -1  -4   35.67    0.86
  -2  -1   4   35.60    0.98
  -2  -1   4   34.88    0.85
   2  -1  -4   35.60    0.81
   2  -1  -4   35.41    0.99
  -2  -1   4   35.45    0.98
   2  -1  -4   34.91    0.81
   2  -1  -4   35.08    0.84
  -2  -1   4   33.88    0.83
   2  -1  -4   35.02    0.99
   2   1  -3    0.32    0.05
   2   1  -3    0.18    0.05
  -2   1   3    0.22    0.07
  -2   1   3    0.32    0.08
   2   1  -3    0.30    0.06
  -2   1   3    0.20    0.09
  -2   1   3    0.15    0.08
   2   1  -3    0.22    0.06
  -2   1   3    0.20    0.06
   2   1  -3    0.16    0.06
  -2  -1   3    0.26    0.06
  -2  -1   3    0.11    0.07
  -2  -1   3    0.20    0.07
   2  -1  -3    0.15    0.07
   2  -1  -3    0.16    0.05
   2  -1  -3    0.16    0.05
   2  -1  -3    0.20    0.06
  -2  -1   3    0.16    0.06
   2  -1  -3    0.12    0.09
   2  -1  -3    0.17    0.06
  -2   1   2  384.03    8.07
   2   1  -2  401.01    9.84
   2   1  -2  366.20    8.04
  -2   1   2  372.92    8.09
  -2   1   2  361.35    9.45
  -2   1   2  394.33    9.92
   2   1  -2  389.23    9.82
  -2   1   2  371.31    8.38
  -2   1   2  387.89    8.56
   2   1  -2  376.77    8.07
   2   1  -2  382.48    8.56
  -2   1   2  388.44    9.88
   2   1  -2  313.37    8.32
  -2  -1   2  352.57    8.31
  -2  -1   2  386.48    9.86
  -2  -1   2  384.02    8.57
   2  -1  -2  376.02    8.11
   2  -1  -2  384.34    9.91
  -2  -1   2  309.72    9.84
   2  -1  -2  364.98    8.37
   2  -1  -2  368.98    8.62
   2  -1  -2  386.05    9.47
  -2  -1   2  375.26    8.11
  -2   1   1   55.39    1.33
   2   1  -1   62.00    1.37
   2   1  -1   61.91    1.30
   2   1  -1   63.81    1.58
  -2   1   1   63.28    1.35
  -2   1   1   65.39    1.59
   2   1  -1   49.33    1.57
  -2   1   1   63.94    1.38
   2  -1  -1   50.85    1.59
   2  -1  -1   63.74    1.52
  -2   1   0    4.01    0.13
   2   1   0    4.49    0.13
  -2  -1   0    3.90    0.13
   2  -1   0    3.41    0.14
  -2   1  -1    6.30    0.18
  -2   1  -1    7.02    0.18
  -2   1  -1    6.18    0.20
   2   1   1    6.94    0.18
  -2   1  -1    6.64    0.17
  -2   1  -1    7.30    0.21
   2   1   1    7.03    0.18
  -2   1  -1    7.09    0.18
   2   1   1    6.99    0.18
   2   1   1    7.51    0.21
   2   1   1    6.89    0.19
  -2  -1  -1    6.44    0.21
   2  -1   1    6.04    0.21
   2   1   2    1.52    0.09
  -2   1  -2    1.49    0.09
   2   1   2    1.70    0.09
   2   1   2    1.45    0.08
  -2   1  -2    1.71    0.08
  -2   1  -2    1.51    0.08
   2   1   2    1.59    0.10
  -2   1  -2    1.45    0.07
   2   1   2    1.61    0.10
  -2   1  -2    1.76    0.10
   2   1   2    1.48    0.09
   2   1   2    1.55    0.09
  -2   1  -2    1.56    0.09
   2   1   2    1.58    0.09
   2  -1   2    1.39    0.09
  -2  -1  -2    1.38    0.08
  -2  -1  -2    1.53    0.08
  -2  -1  -2    1.55    0.10
  -2  -1  -2    1.38    0.08
   2  -1   2    1.45    0.08
  -2  -1  -2    1.52    0.08
   2  -1   2    1.65    0.10
   2  -1   2    1.58    0.09
   2  -1   2    1.43    0.10
  -2  -1  -2    1.43    0.10
  -2  -1  -2    1.33    0.08
   2  -1   2    1.43    0.08
  -2  -1  -2    1.64    0.09
   2  -1   2    1.37    0.09
  -2  -1  -2    1.59    0.10
   2   1   3    1.04    0.09
  -2   1  -3    1.61    0.10
   2   1   3    1.26    0.09
   2   1   3    1.19    0.09
  -2   1  -3    1.32    0.09
   2   1   3    1.45    0.12
   2   1   3    1.31    0.09
  -2   1  -3    1.19    0.08
  -2   1  -3    1.19    0.09
   2   1   3    1.30    0.09
   2   1   3    1.26    0.10
   2   1   3    1.11    0.11
  -2   1  -3    0.83    0.10
   2   1   3    1.28    0.11
  -2   1  -3    1.13    0.09
  -2  -1  -3    1.30    0.12
  -2  -1  -3    1.16    0.09
   2  -1   3    1.13    0.10
  -2  -1  -3    1.42    0.09
   2  -1   3    1.25    0.10
   2  -1   3    1.04    0.10
   2  -1   3    1.22    0.10
   2  -1   3    1.07    0.09
   2  -1   3    1.15    0.08
  -2  -1  -3    1.30    0.10
  -2  -1  -3    1.39    0.11
   2  -1   3    1.16    0.09
  -2  -1  -3    1.33    0.08
  -2   1  -4    9.91    0.28
  -2   1  -4   10.48    0.33
  -2   1  -4    9.83    0.28
   2   1   4   10.14    0.33
  -2   1  -4   10.58    0.34
   2   1   4    9.66    0.29
   2   1   4   10.16    0.31
  -2   1  -4    9.82    0.27
   2   1   4    9.65    0.31
   2   1   4   10.06    0.29
  -2   1  -4   10.00    0.28
   2   1   4    9.91    0.35
   2  -1   4   10.20    0.28
   2  -1   4   10.39    0.30
   2  -1   4    9.91    0.29
   2  -1   4   11.31    0.35
  -2  -1  -4   10.31    0.28
  -2  -1  -4   10.26    0.30
  -2  -1  -4   10.06    0.34
  -2  -1  -4   10.17    0.28
  -2  -1  -4    9.67    0.29
   2  -1   4   10.63    0.34
  -2  -1  -4   10.07    0.34
   2   1   5   36.18    0.89
   2   1   5   34.24    0.93
  -2   1  -5   36.43    1.00
  -2   1  -5   35.83    0.83
  -2   1  -5   34.97    0.85
   2   1   5   37.11    1.01
   2   1   5   35.61    0.85
   2   1   5   35.62    0.86
   2   1   5   35.58    1.01
  -2   1  -5   35.21    0.83
   2  -1   5   35.56    0.86
  -2  -1  -5   35.78    1.01
   2  -1   5   35.78    1.02
   2  -1   5   35.62    0.84
   2  -1   5   35.00    1.01
   2  -1   5   34.89    0.88
  -2  -1  -5   36.09    0.84
  -2  -1  -5   34.71    0.86
  -2  -1  -5   36.12    0.89
  -2  -1  -5   36.94    0.84
  -2  -1  -5   36.91    1.02
   2  -1   5   35.65    0.86
   2   1   6    0.23    0.08
   2   1   6    0.21    0.08
   2   1   6    0.22    0.08
  -2   1  -6    0.18    0.06
   2   1   6    0.05    0.09
  -2   1  -6    0.28    0.08
   2   1   6    0.12    0.08
  -2   1  -6    0.23    0.07
  -2   1  -6    0.02    0.07
  -2  -1  -6    0.22    0.10
  -2  -1  -6    0.18    0.07
  -2  -1  -6    0.23    0.08
  -2  -1  -6    0.08    0.07
  -2  -1  -6    0.47    0.09
   2  -1   6    0.10    0.09
   2  -1   6    0.25    0.09
   2  -1   6    0.17    0.08
   2  -1   6    0.24    0.07
   2  -1   6    0.23    0.08
  -2  -1  -6    0.26    0.07
  -2   1  -7    1.29    0.11
   2   1   7    1.27    0.13
   2   1   7    1.37    0.14
   2   1   7    1.24    0.13
  -2   1  -7    1.35    0.13
   2   1   7    1.27    0.13
  -2   1  -7    1.37    0.11
   2   1   7    1.23    0.15
  -2   1  -7    1.30    0.12
  -2  -1  -7    1.11    0.11
  -2  -1  -7    1.18    0.11
   2  -1   7    1.16    0.14
   2  -1   7    1.44    0.14
   2  -1   7    1.29    0.13
  -2  -1  -7    1.07    0.12
  -2  -1  -7    1.20    0.13
   2  -1   7    1.17    0.12
  -2  -1  -7    1.27    0.15
  -2   1  -8    4.15    0.19
  -2   1  -8    4.11    0.20
   2   1   8    4.32    0.22
   2   1   8    3.98    0.22
   2   1   8    4.44    0.26
  -2   1  -8    4.19    0.20
   2   1   8    3.84    0.21
  -2  -1  -8    4.17    0.20
  -2  -1  -8    4.14    0.23
  -2  -1  -8    4.02    0.26
   2  -1   8    4.53    0.27
   2  -1   8    4.46    0.24
   2  -1   8    4.43    0.23
   2  -1   8    4.42    0.23
  -2  -1  -8    4.07    0.19
  -2  -1  -8    4.02    0.20
  -2   1  -9    7.47    0.27
  -2   1  -9    7.21    0.28
  -2   1  -9    7.25    0.29
   2   1   9    6.78    0.34
   2   1   9    7.18    0.32
   2   1   9    6.72    0.30
   2   1   9    6.96    0.31
   2  -1   9    7.37    0.32
  -2  -1  -9    7.46    0.28
   2  -1   9    7.24    0.35
  -2  -1  -9    7.12    0.28
  -2  -1  -9    6.47    0.31
  -2  -1  -9    7.37    0.35
   2  -1   9    7.19    0.33
   2  -1   9    7.49    0.31
  -2  -1  -9    7.06    0.28
   2   1  10   10.22    0.40
   2   1  10   10.86    0.45
  -2   1 -10   10.27    0.36
   2   1  10   10.68    0.41
  -2   1 -10    9.78    0.35
  -2   1 -10   10.14    0.36
   2   1  10   10.22    0.39
   2  -1  10   10.26    0.38
  -2  -1 -10    9.87    0.37
   2  -1  10    9.85    0.40
   2  -1  10    9.94    0.42
  -2  -1 -10   10.49    0.44
  -2  -1 -10   10.49    0.37
   2  -1  10   10.53    0.45
  -2  -1 -10   11.00    0.37
  -2   1 -11    0.03    0.09
  -2   1 -11    0.09    0.10
   2   1  11    0.14    0.13
   2   1  11    0.08    0.13
   2   1  11    0.20    0.14
   2   1  11    0.41    0.15
  -2   1 -11    0.17    0.12
   2  -1  11    0.10    0.10
   2  -1  11    0.04    0.13
  -2  -1 -11    0.09    0.11
   2  -1  11    0.34    0.17
   2  -1  11    0.24    0.14
  -2  -1 -11    0.10    0.09
  -2  -1 -11    0.18    0.12
   2   1  12   10.66    0.43
  -2   1 -12   10.62    0.39
  -2   1 -12   11.05    0.40
   2   1  12   10.92    0.42
  -2   1 -12   10.69    0.38
   2   1  12   10.74    0.44
   2  -1  12   10.27    0.50
   2  -1  12   10.84    0.45
   2  -1  12   10.47    0.44
  -2  -1 -12   10.59    0.40
  -2  -1 -12   10.43    0.40
  -2  -1 -12   10.35    0.40
  -2   1 -13   24.71    0.72
  -2   1 -13   25.93    0.73
   2   1  13   26.01    0.77
  -2   1 -13   25.22    0.72
   2   1  13   24.34    0.78
   2   1  13   24.59    0.81
  -2  -1 -13   26.16    0.74
  -2  -1 -13   25.76    0.74
   2  -1  13   25.85    0.77
   2  -1  13   25.71    0.79
  -2  -1 -13   25.95    0.75
  -2   1 -14    1.52    0.19
   2   1  14    1.30    0.22
  -2   1 -14    1.24    0.17
  -2   1 -14    1.57    0.17
   2   1  14    0.96    0.18
   2   1  14    1.45    0.22
   2   1  14    1.64    0.22
  -2  -1 -14    1.63    0.20
   2  -1  14    1.77    0.23
  -2  -1 -14    1.05    0.17
  -2  -1 -14    1.12    0.17
   2  -1  14    1.11    0.19
   2  -1  14    1.09    0.20
   2   1  15    2.41    0.26
  -2   1 -15    2.36    0.23
  -2   1 -15    2.99    0.24
   2   1  15    2.49    0.26
   2   1  15    2.76    0.27
   2   1  15    2.13    0.24
   2  -1  15    2.53    0.27
   2  -1  15    2.28    0.25
  -2  -1 -15    2.57    0.24
  -2  -1 -15    2.59    0.25
  -2  -1 -15    3.09    0.26
   2  -1  15    2.55    0.26
   2   1  16    1.59    0.22
   2   1  16    1.94    0.25
   2   1  16    1.65    0.25
   2   1  16    1.36    0.23
  -2   1 -16    1.63    0.21
  -2   1 -16    1.39    0.20
   2  -1  16    1.61    0.24
   2  -1  16    1.83    0.24
  -2  -1 -16    1.62    0.22
  -2  -1 -16    1.90    0.23
   2  -1  16    1.71    0.26
  -2  -1 -16    1.70    0.20
   2   1  17    0.33    0.20
   2   1  17   -0.02    0.16
  -2   1 -17    0.12    0.16
  -2   1 -17    0.03    0.12
   2   1  17    0.07    0.20
   2   1  17    0.31    0.19
  -2  -1 -17    0.12    0.14
   2  -1  17    0.10    0.17
  -2  -1 -17   -0.14    0.13
  -2  -1 -17    0.11    0.17
   2  -1  17   -0.18    0.19
   2  -1  17    0.10    0.19
   2  -1  17    0.19    0.18
  -2   1 -18    2.97    0.27
  -2   1 -18    3.42    0.31
   2   1  18    3.56    0.34
   2   1  18    3.13    0.34
   2   1  18    3.53    0.30
   2  -1  18    3.47    0.35
   2  -1  18    3.64    0.36
  -2  -1 -18    3.27    0.31
   2  -1  18    3.45    0.37
   2  -1  18    2.97    0.31
  -2  -1 -18    3.09    0.30
  -2   1 -19   -0.32    0.16
   2   1  19    0.40    0.20
   2   1  19    0.40    0.24
   2   1  19    0.32    0.20
   2  -1  19    0.27    0.23
   2  -1  19    0.02    0.18
  -2  -1 -19    0.16    0.17
   2  -1  19   -0.21    0.21
   2  -1  19    0.44    0.25
  -2  -1 -19   -0.10    0.16
  -2   1 -20    3.72    0.33
   2   1  20    4.63    0.39
   2   1  20    4.04    0.37
  -2  -1 -20    3.71    0.34
   2  -1  20    3.84    0.37
   2  -1  20    3.78    0.39
   2  -1  20    3.78    0.40
   2  -1  20    4.52    0.44
  -2  -1 -20    3.92    0.33
   2   2 -20    0.08    0.18
   2  -2 -20   -0.15    0.17
  -2  -2  20   -0.09    0.21
  -2  -2  20    0.14    0.26
   2  -2 -20   -0.18    0.15
   2   2 -19    0.31    0.19
   2  -2 -19    0.26    0.18
  -2  -2  19    0.13    0.25
  -2  -2  19    0.36    0.23
   2  -2 -19    0.06    0.20
   2  -2 -19    0.04    0.17
   2   2 -18    1.22    0.21
   2  -2 -18    1.11    0.21
   2  -2 -18    1.09    0.21
  -2  -2  18    0.69    0.26
  -2  -2  18    0.59    0.23
   2  -2 -18    0.65    0.19
  -2   2  17    2.55    0.29
   2   2 -17    2.58    0.26
   2  -2 -17    2.85    0.28
  -2  -2  17    2.41    0.30
   2  -2 -17    2.49    0.26
  -2  -2  17    2.75    0.32
   2  -2 -17    2.34    0.26
  -2   2  16    2.72    0.28
   2   2 -16    1.94    0.22
  -2   2  16    2.39    0.27
   2   2 -16    2.32    0.23
   2  -2 -16    2.10    0.24
   2  -2 -16    2.18    0.24
  -2  -2  16    1.93    0.27
   2  -2 -16    1.82    0.23
  -2  -2  16    2.35    0.28
  -2   2  15    4.25    0.34
   2   2 -15    3.60    0.27
   2   2 -15    4.40    0.27
  -2   2  15    4.27    0.35
   2  -2 -15    4.46    0.30
   2  -2 -15    3.97    0.29
  -2  -2  15    4.14    0.32
   2  -2 -15    3.37    0.27
  -2  -2  15    3.86    0.31
   2   2 -14   15.86    0.52
  -2   2  14   15.85    0.59
  -2   2  14   16.18    0.59
   2   2 -14   16.40    0.52
  -2  -2  14   15.23    0.58
   2  -2 -14   16.47    0.55
   2  -2 -14   16.12    0.56
   2  -2 -14   15.98    0.55
  -2  -2  14   16.24    0.59
  -2   2  13    6.26    0.37
   2   2 -13    5.83    0.30
  -2   2  13    5.96    0.34
   2   2 -13    6.10    0.29
   2  -2 -13    5.83    0.32
  -2  -2  13    6.25    0.40
  -2  -2  13    6.12    0.34
   2  -2 -13    5.72    0.31
   2  -2 -13    6.60    0.32
  -2  -2  13    6.74    0.37
  -2   2  12    0.11    0.17
   2   2 -12    0.04    0.10
  -2   2  12    0.23    0.18
   2   2 -12    0.07    0.12
   2   2 -12    0.26    0.10
   2  -2 -12    0.20    0.12
  -2  -2  12    0.18    0.17
   2  -2 -12    0.29    0.13
  -2  -2  12    0.24    0.13
   2  -2 -12    0.10    0.13
  -2  -2  12    0.12    0.17
  -2  -2  12    0.08    0.18
   2   2 -11    2.53    0.19
   2   2 -11    2.43    0.20
  -2   2  11    2.31    0.22
  -2   2  11    2.80    0.25
   2   2 -11    2.57    0.17
  -2  -2  11    2.61    0.23
  -2  -2  11    2.44    0.23
  -2  -2  11    2.64    0.22
   2  -2 -11    2.31    0.20
   2  -2 -11    2.16    0.20
   2  -2 -11    2.60    0.23
   2  -2 -11    2.49    0.20
  -2  -2  11    2.18    0.24
  -2   2  10    1.50    0.22
   2   2 -10    1.47    0.13
  -2   2  10    1.27    0.18
   2   2 -10    1.39    0.14
   2   2 -10    1.14    0.13
  -2   2  10    1.37    0.19
   2  -2 -10    1.31    0.16
  -2  -2  10    1.21    0.21
   2  -2 -10    1.29    0.15
   2  -2 -10    1.54    0.20
  -2  -2  10    1.38    0.18
  -2  -2  10    0.98    0.17
   2  -2 -10    1.32    0.15
   2  -2 -10    1.38    0.15
  -2  -2  10    1.36    0.17
   2   2  -9   18.77    0.52
   2   2  -9   17.80    0.51
   2   2  -9   18.81    0.52
  -2   2   9   19.75    0.56
  -2   2   9   18.28    0.57
  -2   2   9   18.92    0.66
   2  -2  -9   19.50    0.55
   2  -2  -9   18.94    0.65
   2  -2  -9   18.00    0.53
  -2  -2   9   18.64    0.57
   2  -2  -9   19.19    0.54
  -2  -2   9   18.47    0.64
  -2  -2   9   18.80    0.63
  -2  -2   9   19.08    0.55
   2  -2  -9   18.85    0.64
   2   2  -8    5.81    0.24
   2   2  -8    6.20    0.23
  -2   2   8    6.16    0.29
  -2   2   8    6.09    0.33
   2   2  -8    5.86    0.22
  -2   2   8    5.83    0.28
  -2  -2   8    6.20    0.31
  -2  -2   8    6.21    0.26
  -2  -2   8    5.90    0.28
   2  -2  -8    6.25    0.25
   2  -2  -8    6.55    0.32
   2  -2  -8    5.87    0.25
   2  -2  -8    5.96    0.29
   2  -2  -8    6.26    0.25
  -2  -2   8    6.04    0.27
   2   2  -7   20.91    0.55
  -2   2   7   22.02    0.59
   2   2  -7   21.42    0.55
  -2   2   7   22.82    0.70
   2   2  -7   21.46    0.55
  -2   2   7   21.98    0.61
   2  -2  -7   22.00    0.58
   2  -2  -7   21.54    0.69
  -2  -2   7   21.14    0.68
  -2  -2   7   21.58    0.68
   2  -2  -7   22.40    0.57
   2  -2  -7   23.18    0.61
   2  -2  -7   22.52    0.69
  -2  -2   7   21.53    0.58
   2  -2  -7   21.80    0.57
  -2  -2   7   20.92    0.60
  -2   2   6    3.59    0.24
   2   2  -6    2.85    0.14
  -2   2   6    3.10    0.18
   2   2  -6    2.81    0.15
  -2   2   6    3.21    0.18
  -2   2   6    3.49    0.19
   2   2  -6    2.88    0.15
  -2  -2   6    2.79    0.19
   2  -2  -6    3.29    0.21
   2  -2  -6    3.51    0.17
   2  -2  -6    3.25    0.16
  -2  -2   6    3.02    0.18
  -2  -2   6    2.90    0.17
   2  -2  -6    3.48    0.18
   2  -2  -6    3.34    0.16
   2  -2  -6    3.32    0.19
  -2  -2   6    2.72    0.17
   2   2  -5   31.14    0.73
  -2   2   5   31.30    0.86
  -2   2   5   30.39    0.76
  -2   2   5   31.63    0.79
   2   2  -5   30.73    0.72
  -2   2   5   31.94    0.90
  -2  -2   5   31.69    0.89
   2  -2  -5   32.05    0.79
   2  -2  -5   30.86    0.76
  -2  -2   5   31.45    0.78
   2  -2  -5   30.81    0.91
   2  -2  -5   30.74    0.74
  -2  -2   5   31.17    0.88
   2  -2  -5   30.81    0.90
   2  -2  -5   30.92    0.74
  -2  -2   5   30.98    0.75
  -2   2   4   13.34    0.42
   2   2  -4   13.91    0.35
   2   2  -4   13.73    0.36
  -2   2   4   13.98    0.38
  -2   2   4   14.21    0.36
   2   2  -4   13.65    0.35
  -2   2   4   14.03    0.44
  -2   2   4   14.03    0.39
  -2  -2   4   13.69    0.42
  -2  -2   4   13.57    0.37
  -2  -2   4   13.54    0.36
   2  -2  -4   13.82    0.36
   2  -2  -4   13.29    0.44
   2  -2  -4   13.44    0.36
   2  -2  -4   13.82    0.39
   2  -2  -4   13.80    0.37
  -2  -2   4   13.80    0.42
  -2  -2   4   14.10    0.35
   2  -2  -4   13.63    0.43
  -2   2   3   18.30    0.45
   2   2  -3   18.68    0.45
   2   2  -3   18.58    0.43
  -2   2   3   18.57    0.52
  -2   2   3   18.86    0.54
  -2   2   3   18.35    0.46
  -2   2   3   18.64    0.48
   2  -2  -3   18.17    0.46
  -2  -2   3   18.36    0.52
  -2  -2   3   18.55    0.53
   2  -2  -3   18.26    0.45
  -2  -2   3   18.05    0.45
   2  -2  -3   18.91    0.45
   2  -2  -3   18.64    0.48
   2  -2  -3   18.64    0.53
  -2  -2   3   18.75    0.44
  -2  -2   3   19.07    0.46
   2  -2  -3   18.72    0.54
   2  -2  -3   18.32    0.56
   2   2  -2   11.36    0.32
  -2   2   2   11.57    0.35
   2   2  -2   11.37    0.28
  -2   2   2   11.32    0.29
  -2  -2   2   10.99    0.28
  -2  -2   2   11.39    0.28
   2  -2  -2   11.56    0.29
   2  -2  -2   11.95    0.36
   2  -2  -2   11.62    0.34
  -2  -2   2   11.38    0.29
  -2  -2   2   11.33    0.32
   2  -2  -2   11.62    0.31
   2  -2  -2   11.52    0.29
  -2  -2   2   12.24    0.32
  -2  -2   2   11.40    0.28
   2  -2  -2   11.29    0.29
   2  -2  -2   11.59    0.35
  -2   2   1   46.50    1.05
  -2   2   1   46.22    1.03
   2   2  -1   46.75    1.01
  -2   2   1   47.66    1.03
   2   2  -1   47.42    1.01
  -2   2   1   47.59    1.08
  -2   2   1   46.04    1.11
   2   2  -1   47.24    1.11
   2  -2  -1   46.19    1.06
  -2  -2   1   45.90    1.04
  -2  -2   1   46.71    1.02
   2  -2  -1   48.07    1.25
   2  -2  -1   47.12    1.03
  -2  -2   1   46.78    1.04
  -2  -2   1   48.42    1.08
   2  -2  -1   46.00    1.05
   2  -2  -1   46.30    1.16
  -2  -2   1   47.90    1.02
   2  -2  -1   46.54    1.03
   2  -2  -1   46.77    1.09
   2  -2  -1   48.07    1.25
  -2   2   0    1.44    0.08
   2   2   0    1.51    0.07
  -2   2   0    1.37    0.07
   2   2   0    1.41    0.07
   2   2   0    1.58    0.11
  -2   2   0    1.44    0.08
   2   2   0    1.11    0.05
  -2   2   0    1.44    0.12
   2  -2   0    1.51    0.08
  -2  -2   0    1.48    0.08
   2  -2   0    1.38    0.06
   2  -2   0    1.57    0.08
   2  -2   0    1.50    0.08
   2  -2   0    1.33    0.07
  -2  -2   0    1.40    0.06
   2  -2   0    1.37    0.07
   2  -2   0    1.45    0.07
  -2  -2   0    1.52    0.07
  -2  -2   0    1.41    0.08
  -2  -2   0    1.55    0.07
  -2  -2   0    1.34    0.06
   2  -2   0    1.35    0.09
   2  -2   0    1.30    0.09
  -2  -2   0    1.60    0.08
   2   2   1  303.23    6.90
  -2   2  -1  298.09    6.51
  -2   2  -1  294.34    6.94
  -2   2  -1  308.54    6.54
   2   2   1  297.76    6.67
   2   2   1  310.63    6.90
   2   2   1  297.12    6.87
   2   2   1  307.79    6.51
  -2   2  -1  307.81    6.64
  -2  -2  -1  312.06    6.94
  -2  -2  -1  294.60    6.76
   2  -2   1  289.22    6.53
  -2  -2  -1  310.64    6.54
  -2  -2  -1  297.97    7.96
   2  -2   1  295.10    6.75
   2  -2   1  296.79    6.53
   2  -2   1  298.23    7.47
   2  -2   1  301.14    7.94
   2  -2   1  301.64    6.74
   2  -2   1  304.57    7.95
  -2  -2  -1  301.47    6.75
   2  -2   1  298.35    6.76
   2  -2   1  305.76    6.57
  -2  -2  -1  313.24    7.96
  -2  -2  -1  307.14    6.51
  -2  -2  -1  305.75    6.65
  -2  -2  -1  308.36    6.95
   2   2   2   38.33    0.89
  -2   2  -2   40.14    0.91
  -2   2  -2   39.69    0.87
  -2   2  -2   39.43    0.95
  -2   2  -2   40.61    0.88
   2   2   2   38.26    0.95
   2   2   2   39.35    0.93
   2  -2   2   39.23    0.88
  -2  -2  -2   39.76    0.89
  -2  -2  -2   40.28    0.88
  -2  -2  -2   40.05    0.94
   2  -2   2   40.53    0.88
  -2  -2  -2   40.46    0.89
  -2  -2  -2   40.06    1.07
   2  -2   2   41.47    1.07
   2  -2   2   41.03    1.06
   2  -2   2   39.78    0.91
  -2  -2  -2   38.71    0.91
   2  -2   2   39.59    0.88
   2  -2   2   38.65    0.91
  -2  -2  -2   38.76    0.88
  -2  -2  -2   39.91    1.07
   2   2   3   18.20    0.44
   2   2   3   17.46    0.44
  -2   2  -3   18.56    0.43
  -2   2  -3   17.73    0.43
   2   2   3   17.77    0.49
  -2  -2  -3   18.69    0.45
   2  -2   3   17.41    0.45
   2  -2   3   17.51    0.43
   2  -2   3   17.36    0.46
  -2  -2  -3   18.08    0.45
  -2  -2  -3   18.57    0.53
  -2  -2  -3   18.48    0.47
  -2  -2  -3   18.52    0.44
   2  -2   3   17.78    0.52
   2  -2   3   18.01    0.43
  -2  -2  -3   18.86    0.53
  -2  -2  -3   18.57    0.44
   2  -2   3   18.01    0.44
   2  -2   3   17.60    0.53
  -2   2  -4  150.15    3.17
   2   2   4  141.51    3.61
  -2   2  -4  147.59    3.18
   2   2   4  147.98    3.18
   2   2   4  142.62    3.29
   2   2   4  147.39    3.37
   2   2   4  148.49    3.24
   2   2   4  152.00    3.88
  -2  -2  -4  148.76    3.89
   2  -2   4  148.54    3.26
   2  -2   4  146.41    3.18
   2  -2   4  145.69    3.88
  -2  -2  -4  142.81    3.29
   2  -2   4  147.55    3.88
  -2  -2  -4  146.36    3.89
  -2  -2  -4  147.63    3.19
   2  -2   4  147.99    3.19
  -2  -2  -4  148.83    3.38
   2  -2   4  143.45    3.29
  -2  -2  -4  148.93    3.18
   2   2   5   46.65    1.12
  -2   2  -5   48.23    1.09
   2   2   5   48.25    1.11
   2   2   5   47.00    1.22
  -2   2  -5   46.80    1.11
  -2   2  -5   47.63    1.09
   2   2   5   49.24    1.33
   2   2   5   48.23    1.16
  -2  -2  -5   47.52    1.33
  -2  -2  -5   46.87    1.13
  -2  -2  -5   48.34    1.34
   2  -2   5   47.11    1.13
  -2  -2  -5   48.40    1.17
  -2  -2  -5   48.19    1.10
   2  -2   5   48.68    1.10
   2  -2   5   47.92    1.33
   2  -2   5   48.88    1.33
  -2  -2  -5   48.58    1.10
   2  -2   5   49.68    1.14
  -2   2  -6    2.66    0.15
   2   2   6    2.43    0.14
   2   2   6    2.29    0.15
  -2   2  -6    2.61    0.14
   2   2   6    2.71    0.20
   2   2   6    2.33    0.17
  -2   2  -6    2.37    0.12
   2   2   6    2.42    0.16
  -2   2  -6    2.49    0.14
  -2  -2  -6    2.63    0.15
  -2  -2  -6    2.59    0.16
   2  -2   6    2.36    0.15
   2  -2   6    2.70    0.19
  -2  -2  -6    2.49    0.18
  -2  -2  -6    2.64    0.16
   2  -2   6    2.63    0.16
   2  -2   6    2.26    0.15
  -2  -2  -6    2.15    0.14
   2  -2   6    2.51    0.16
  -2  -2  -6    2.36    0.18
   2   2   7  115.93    2.70
  -2   2  -7  119.98    2.60
  -2   2  -7  118.31    2.61
   2   2   7  114.13    2.94
   2   2   7  119.95    2.78
   2   2   7  120.74    3.19
  -2   2  -7  116.49    2.68
   2   2   7  119.69    2.67
  -2   2  -7  116.20    2.59
  -2  -2  -7  121.12    2.78
  -2  -2  -7  116.28    2.71
  -2  -2  -7  118.16    3.20
   2  -2   7  116.68    2.70
   2  -2   7  120.69    3.19
  -2  -2  -7  117.88    2.63
   2  -2   7  118.93    2.78
   2  -2   7  118.47    3.19
  -2  -2  -7  117.89    3.20
   2  -2   7  122.22    2.63
  -2  -2  -7  118.28    2.62
   2   2   8    1.47    0.17
  -2   2  -8    1.53    0.13
  -2   2  -8    1.25    0.12
   2   2   8    1.32    0.14
  -2   2  -8    1.37    0.12
   2   2   8    1.19    0.14
   2   2   8    1.48    0.15
   2  -2   8    1.30    0.14
  -2  -2  -8    1.54    0.15
  -2  -2  -8    1.39    0.14
   2  -2   8    1.24    0.14
  -2  -2  -8    1.48    0.17
  -2  -2  -8    1.32    0.13
   2  -2   8    1.16    0.16
  -2  -2  -8    1.60    0.14
   2  -2   8    1.21    0.14
  -2   2  -9   12.79    0.38
  -2   2  -9   12.87    0.40
   2   2   9   13.17    0.43
   2   2   9   11.89    0.42
   2   2   9   13.08    0.50
   2   2   9   12.37    0.43
  -2   2  -9   12.92    0.39
  -2  -2  -9   12.17    0.40
  -2  -2  -9   12.92    0.41
  -2  -2  -9   12.73    0.41
  -2  -2  -9   13.02    0.48
   2  -2   9   13.07    0.49
   2  -2   9   12.32    0.47
   2  -2   9   12.15    0.42
  -2  -2  -9   12.93    0.49
   2  -2   9   12.57    0.42
   2   2  10   25.49    0.74
   2   2  10   25.90    0.75
  -2   2 -10   26.21    0.69
  -2   2 -10   25.28    0.68
   2   2  10   25.25    0.72
  -2   2 -10   26.21    0.68
   2  -2  10   25.39    0.83
  -2  -2 -10   25.89    0.84
  -2  -2 -10   26.95    0.71
   2  -2  10   25.56    0.74
  -2  -2 -10   26.65    0.84
  -2  -2 -10   26.47    0.71
   2  -2  10   24.87    0.71
  -2  -2 -10   24.92    0.71
   2  -2  10   25.07    0.84
   2   2  11    1.14    0.17
  -2   2 -11    1.06    0.14
  -2   2 -11    1.20    0.14
   2   2  11    0.99    0.17
  -2   2 -11    1.16    0.16
   2   2  11    1.07    0.17
  -2  -2 -11    1.15    0.15
  -2  -2 -11    1.13    0.16
   2  -2  11    1.10    0.18
   2  -2  11    1.31    0.19
   2  -2  11    1.21    0.17
   2  -2  11    0.87    0.19
  -2  -2 -11    0.83    0.14
  -2  -2 -11    1.10    0.17
   2   2  12    1.35    0.19
  -2   2 -12    1.41    0.18
   2   2  12    1.24    0.20
   2   2  12    1.43    0.18
   2   2  12    1.18    0.17
  -2   2 -12    1.39    0.16
  -2   2 -12    1.52    0.15
  -2  -2 -12    1.37    0.17
  -2  -2 -12    1.32    0.17
   2  -2  12    1.37    0.20
   2  -2  12    1.28    0.20
  -2  -2 -12    1.14    0.17
  -2   2 -13    0.56    0.13
   2   2  13    0.56    0.17
  -2   2 -13    0.65    0.16
   2   2  13    0.56    0.16
   2   2  13    0.75    0.17
   2   2  13    0.82    0.17
   2  -2  13    0.70    0.17
  -2  -2 -13    0.54    0.16
  -2  -2 -13    0.70    0.15
   2  -2  13    0.68    0.19
  -2  -2 -13    0.52    0.16
   2  -2  13    0.66    0.19
   2  -2  13    0.56    0.18
   2   2  14    1.48    0.20
   2   2  14    1.29    0.20
   2   2  14    1.28    0.21
  -2   2 -14    1.13    0.18
  -2   2 -14    1.09    0.16
   2   2  14    1.09    0.19
  -2  -2 -14    1.06    0.17
   2  -2  14    1.29    0.20
   2  -2  14    1.17    0.20
  -2  -2 -14    1.01    0.17
  -2  -2 -14    1.27    0.18
   2  -2  14    0.93    0.19
   2   2  15    7.37    0.39
   2   2  15    7.32    0.40
  -2   2 -15    7.02    0.34
  -2   2 -15    7.13    0.33
   2   2  15    7.35    0.39
   2   2  15    7.09    0.35
  -2  -2 -15    7.18    0.36
  -2  -2 -15    6.39    0.35
  -2  -2 -15    7.40    0.37
   2  -2  15    6.88    0.39
   2  -2  15    6.02    0.36
   2  -2  15    7.16    0.41
  -2   2 -16    0.34    0.16
   2   2  16    0.62    0.19
   2   2  16    0.32    0.16
   2   2  16    0.20    0.17
  -2   2 -16    0.32    0.12
   2  -2  16    0.08    0.15
  -2  -2 -16    0.11    0.15
  -2  -2 -16    0.13    0.15
  -2  -2 -16    0.12    0.14
   2  -2  16    0.23    0.20
   2  -2  16    0.23    0.19
   2   2  17    5.53    0.36
   2   2  17    4.91    0.34
   2   2  17    6.34    0.41
  -2   2 -17    6.02    0.35
  -2  -2 -17    6.15    0.36
   2  -2  17    4.68    0.34
   2  -2  17    5.01    0.37
  -2  -2 -17    5.32    0.34
   2  -2  17    5.08    0.38
  -2  -2 -17    5.61    0.34
   2   2  18    0.34    0.19
  -2   2 -18    0.02    0.15
   2   2  18    0.27    0.16
  -2  -2 -18    0.19    0.16
   2  -2  18    0.14    0.17
  -2  -2 -18    0.26    0.16
  -2  -2 -18    0.27    0.19
   2  -2  18    0.32    0.24
   2  -2  18    0.39    0.23
   2  -2  18    0.14    0.21
   2   2  19    0.36    0.19
  -2   2 -19    0.26    0.19
   2   2  19    0.61    0.20
  -2  -2 -19    0.35    0.18
  -2  -2 -19    0.02    0.19
  -2  -2 -19    0.30    0.18
   2  -2  19    0.47    0.19
   2  -2  19   -0.29    0.22
   2  -2  19    0.02    0.20
   2  -2  19    0.37    0.25
  -2   2 -20    1.45    0.25
   2   2  20    1.97    0.27
  -2  -2 -20    1.30    0.24
   2  -2  20    2.16    0.33
   2  -2  20    1.20    0.26
   2  -2  20    1.70    0.32
  -2  -2 -20    1.60    0.25
   2  -2  20    1.76    0.29
   2   3 -20    0.03    0.18
  -2  -3  20    0.29    0.28
  -2  -3  20    0.29    0.25
   2  -3 -20    0.04    0.18
   2  -3 -20    0.15    0.18
   2   3 -19    2.66    0.28
   2  -3 -19    2.82    0.30
  -2  -3  19    2.62    0.36
  -2  -3  19    2.75    0.34
   2  -3 -19    2.46    0.30
   2   3 -18   -0.13    0.14
   2  -3 -18    0.10    0.16
   2  -3 -18    0.08    0.17
  -2  -3  18    0.12    0.20
  -2  -3  18    0.05    0.21
   2   3 -17    0.19    0.16
   2  -3 -17    0.47    0.17
   2  -3 -17   -0.06    0.16
  -2  -3  17    0.08    0.23
  -2  -3  17    0.27    0.21
   2  -3 -17    0.12    0.16
   2   3 -16    0.78    0.17
  -2  -3  16    0.67    0.21
   2  -3 -16    0.85    0.19
   2  -3 -16    0.69    0.18
   2  -3 -16    0.65    0.18
  -2  -3  16    1.07    0.24
  -2   3  15    5.51    0.36
   2   3 -15    4.40    0.29
   2  -3 -15    5.45    0.33
  -2  -3  15    5.20    0.36
  -2  -3  15    5.14    0.38
   2  -3 -15    5.58    0.33
   2  -3 -15    5.23    0.32
  -2   3  14    1.25    0.21
  -2   3  14    1.19    0.21
   2   3 -14    1.11    0.17
  -2  -3  14    1.30    0.22
   2  -3 -14    1.17    0.19
  -2  -3  14    1.30    0.24
   2  -3 -14    1.11    0.18
  -2  -3  14    0.86    0.21
   2  -3 -14    0.91    0.17
  -2   3  13    2.47    0.25
   2   3 -13    2.13    0.20
   2   3 -13    2.43    0.19
  -2   3  13    2.21    0.24
   2  -3 -13    2.90    0.24
   2  -3 -13    2.47    0.23
  -2  -3  13    2.41    0.24
   2  -3 -13    2.44    0.23
  -2  -3  13    2.52    0.28
  -2  -3  13    2.41    0.25
   2   3 -12    1.49    0.17
   2   3 -12    1.94    0.17
  -2   3  12    2.02    0.23
  -2   3  12    1.57    0.21
  -2  -3  12    1.93    0.22
  -2  -3  12    1.60    0.24
   2  -3 -12    1.79    0.19
   2  -3 -12    1.97    0.22
  -2  -3  12    1.82    0.22
   2  -3 -12    1.65    0.20
   2  -3 -12    2.26    0.21
  -2  -3  12    1.43    0.21
   2   3 -11    8.52    0.31
  -2   3  11    8.70    0.39
  -2   3  11    8.73    0.40
   2   3 -11    9.06    0.33
  -2   3  11    8.07    0.38
  -2  -3  11    8.85    0.40
  -2  -3  11    8.00    0.37
   2  -3 -11    8.95    0.40
  -2  -3  11    8.79    0.43
   2  -3 -11    8.87    0.36
   2  -3 -11    8.39    0.35
   2  -3 -11    9.20    0.36
  -2  -3  11    8.56    0.38
   2   3 -10    5.21    0.25
  -2   3  10    5.52    0.30
  -2   3  10    5.46    0.30
  -2   3  10    5.70    0.30
   2   3 -10    5.38    0.22
   2   3 -10    5.12    0.23
  -2  -3  10    5.22    0.29
  -2  -3  10    5.00    0.33
   2  -3 -10    5.96    0.27
   2  -3 -10    5.24    0.26
   2  -3 -10    5.25    0.29
  -2  -3  10    4.82    0.28
  -2  -3  10    5.36    0.29
   2  -3 -10    5.55    0.26
   2  -3 -10    5.51    0.33
   2   3  -9    1.79    0.12
   2   3  -9    2.04    0.16
  -2   3   9    1.61    0.19
  -2   3   9    1.74    0.19
   2   3  -9    1.86    0.14
  -2   3   9    2.21    0.19
   2  -3  -9    2.10    0.19
  -2  -3   9    1.84    0.20
   2  -3  -9    2.04    0.17
   2  -3  -9    1.59    0.16
  -2  -3   9    1.77    0.18
  -2  -3   9    1.79    0.17
   2  -3  -9    1.94    0.22
   2  -3  -9    1.84    0.16
  -2  -3   9    1.82    0.18
  -2   3   8    2.38    0.18
  -2   3   8    2.28    0.19
   2   3  -8    2.06    0.15
   2   3  -8    2.44    0.15
  -2   3   8    2.21    0.19
   2  -3  -8    2.32    0.16
   2  -3  -8    2.23    0.17
   2  -3  -8    2.15    0.16
  -2  -3   8    2.11    0.20
   2  -3  -8    2.11    0.19
  -2  -3   8    1.94    0.16
  -2  -3   8    2.06    0.18
  -2  -3   8    2.02    0.17
   2  -3  -8    2.25    0.21
   2  -3  -8    1.87    0.17
   2   3  -7   28.11    0.68
  -2   3   7   28.17    0.82
  -2   3   7   26.72    0.72
  -2   3   7   28.14    0.75
   2   3  -7   28.80    0.68
   2  -3  -7   27.77    0.87
   2  -3  -7   27.68    0.73
   2  -3  -7   28.11    0.86
   2  -3  -7   28.28    0.76
  -2  -3   7   28.71    0.74
  -2  -3   7   28.15    0.72
  -2  -3   7   29.28    0.84
  -2  -3   7   28.97    0.84
   2  -3  -7   28.57    0.71
   2  -3  -7   27.74    0.71
  -2   3   6    3.70    0.19
  -2   3   6    4.16    0.18
  -2   3   6    3.78    0.20
   2   3  -6    3.64    0.15
   2   3  -6    3.48    0.16
  -2   3   6    4.09    0.20
  -2  -3   6    3.84    0.20
  -2  -3   6    3.83    0.21
   2  -3  -6    3.84    0.21
  -2  -3   6    3.63    0.19
   2  -3  -6    3.87    0.18
   2  -3  -6    3.52    0.18
   2  -3  -6    3.88    0.20
  -2  -3   6    3.26    0.18
   2  -3  -6    3.67    0.18
   2  -3  -6    3.80    0.24
  -2   3   5   10.35    0.34
  -2   3   5   10.58    0.31
  -2   3   5   10.69    0.32
  -2   3   5    9.45    0.29
   2   3  -5   10.24    0.28
   2  -3  -5   10.52    0.30
   2  -3  -5   10.43    0.38
  -2  -3   5   10.24    0.30
  -2  -3   5   10.75    0.34
  -2  -3   5    9.98    0.34
   2  -3  -5    9.72    0.31
  -2  -3   5   10.13    0.29
  -2  -3   5   10.22    0.31
   2  -3  -5   10.18    0.30
   2  -3  -5   10.55    0.33
   2  -3  -5   10.09    0.36
  -2   3   4   31.93    0.86
  -2   3   4   32.02    0.76
   2   3  -4   31.94    0.73
  -2  -3   4   32.20    0.74
   2  -3  -4   33.00    0.81
   2  -3  -4   32.00    0.93
  -2  -3   4   31.62    0.78
  -2  -3   4   31.33    0.75
  -2  -3   4   32.06    0.76
   2  -3  -4   32.97    0.92
  -2  -3   4   32.72    0.88
   2  -3  -4   32.12    0.76
  -2  -3   4   31.77    0.88
   2  -3  -4   32.14    0.78
   2  -3  -4   34.21    0.76
  -2   3   3   17.28    0.43
   2   3  -3   17.30    0.39
   2   3  -3   17.46    0.49
  -2   3   3   17.75    0.43
   2   3  -3   17.18    0.40
  -2   3   3   17.58    0.50
  -2   3   3   17.60    0.45
   2  -3  -3   17.60    0.51
   2  -3  -3   16.77    0.50
   2  -3  -3   17.66    0.43
  -2  -3   3   17.15    0.41
   2  -3  -3   17.22    0.43
   2  -3  -3   17.11    0.44
  -2  -3   3   17.52    0.43
   2  -3  -3   17.93    0.53
  -2  -3   3   17.54    0.41
  -2  -3   3   17.82    0.42
   2  -3  -3   17.79    0.46
  -2   3   2   48.37    1.23
  -2   3   2   51.10    1.17
   2   3  -2   51.04    1.09
  -2   3   2   50.82    1.14
  -2   3   2   50.47    1.12
   2   3  -2   50.81    1.22
  -2   3   2   51.12    1.12
   2  -3  -2   51.92    1.31
   2  -3  -2   49.97    1.26
   2  -3  -2   52.36    1.36
   2  -3  -2   50.10    1.12
   2  -3  -2   50.29    1.16
   2  -3  -2   51.11    1.37
  -2  -3   2   51.91    1.16
   2  -3  -2   50.63    1.13
  -2  -3   2   52.25    1.11
   2  -3  -2   51.42    1.20
  -2   3   1   10.41    0.25
  -2   3   1   10.17    0.26
  -2   3   1   10.09    0.26
  -2   3   1   10.52    0.33
   2   3  -1   10.46    0.32
   2  -3  -1   10.38    0.29
   2  -3  -1   10.42    0.27
   2  -3  -1    9.45    0.29
   2  -3  -1    9.99    0.26
   2  -3  -1   10.37    0.29
   2  -3  -1   10.48    0.26
   2  -3  -1   10.75    0.27
   2  -3  -1   10.35    0.26
   2  -3  -1   10.76    0.28
  -2  -3   1   10.98    0.24
  -2   3   0    2.40    0.10
  -2   3   0    2.27    0.17
  -2   3   0    2.46    0.09
   2   3   0    2.22    0.15
  -2   3   0    2.51    0.09
   2  -3   0    2.20    0.12
   2  -3   0    2.26    0.09
  -2  -3   0    2.32    0.10
   2  -3   0    2.20    0.08
  -2  -3   0    2.49    0.09
   2  -3   0    2.30    0.10
   2  -3   0    2.30    0.08
   2  -3   0    2.32    0.11
  -2  -3   0    2.38    0.08
   2  -3   0    2.43    0.08
   2   3   1    0.61    0.09
  -2   3  -1    0.78    0.06
   2   3   1    0.69    0.05
  -2   3  -1    0.53    0.08
  -2   3  -1    0.77    0.06
  -2   3  -1    0.68    0.07
  -2  -3  -1    0.71    0.05
   2  -3   1    0.78    0.06
  -2  -3  -1    0.65    0.06
   2  -3   1    0.71    0.04
  -2  -3  -1    0.66    0.06
  -2  -3  -1    0.66    0.06
  -2  -3  -1    0.67    0.05
  -2  -3  -1    0.68    0.05
   2  -3   1    0.64    0.06
  -2  -3  -1    0.72    0.06
   2  -3   1    0.71    0.05
   2  -3   1    0.72    0.07
   2   3   2    4.52    0.22
   2   3   2    3.88    0.13
   2   3   2    4.04    0.14
  -2   3  -2    3.91    0.12
  -2   3  -2    3.98    0.13
   2   3   2    4.06    0.12
  -2   3  -2    3.87    0.11
   2   3   2    4.12    0.12
  -2   3  -2    4.07    0.18
  -2  -3  -2    4.36    0.14
  -2  -3  -2    4.37    0.16
   2  -3   2    4.03    0.13
  -2  -3  -2    3.85    0.14
  -2  -3  -2    4.05    0.16
   2  -3   2    3.96    0.14
  -2  -3  -2    4.21    0.12
   2  -3   2    3.86    0.13
  -2  -3  -2    4.14    0.14
  -2  -3  -2    4.27    0.14
   2  -3   2    3.77    0.12
  -2  -3  -2    4.01    0.14
  -2  -3  -2    4.28    0.15
   2  -3   2    4.00    0.15
  -2   3  -3   54.65    1.20
   2   3   3   56.13    1.21
   2   3   3   55.53    1.28
  -2   3  -3   54.01    1.20
  -2   3  -3   54.18    1.32
   2   3   3   54.49    1.33
   2   3   3   55.52    1.23
  -2  -3  -3   56.79    1.22
  -2  -3  -3   55.95    1.48
  -2  -3  -3   53.59    1.26
  -2  -3  -3   56.06    1.29
   2  -3   3   54.90    1.26
  -2  -3  -3   55.13    1.22
   2  -3   3   54.87    1.46
   2  -3   3   55.16    1.47
  -2  -3  -3   54.12    1.26
   2  -3   3   53.94    1.24
   2  -3   3   54.23    1.22
   2  -3   3   53.03    1.25
   2  -3   3   54.66    1.21
  -2  -3  -3   55.53    1.48
   2  -3   3   53.87    1.21
  -2  -3  -3   56.18    1.23
   2   3   4    0.05    0.03
  -2   3  -4    0.13    0.06
   2   3   4    0.28    0.11
  -2   3  -4    0.23    0.05
  -2   3  -4    0.13    0.03
   2   3   4    0.15    0.06
  -2  -3  -4    0.23    0.06
  -2  -3  -4    0.16    0.07
  -2  -3  -4    0.14    0.06
  -2  -3  -4    0.06    0.08
   2  -3   4    0.18    0.05
   2  -3   4    0.18    0.08
   2  -3   4    0.20    0.07
  -2  -3  -4    0.14    0.06
  -2  -3  -4    0.18    0.06
   2  -3   4    0.21    0.05
   2  -3   4    0.18    0.06
   2  -3   4    0.15    0.08
   2   3   5   55.71    1.24
  -2   3  -5   53.65    1.21
  -2   3  -5   53.31    1.21
   2   3   5   53.34    1.30
   2   3   5   53.59    1.26
   2   3   5   52.60    1.37
  -2   3  -5   54.29    1.21
  -2  -3  -5   55.36    1.24
   2  -3   5   58.02    1.50
   2  -3   5   53.79    1.22
  -2  -3  -5   56.80    1.24
   2  -3   5   53.67    1.27
  -2  -3  -5   54.10    1.27
  -2  -3  -5   56.70    1.32
   2  -3   5   53.00    1.27
  -2  -3  -5   54.03    1.50
  -2  -3  -5   53.80    1.50
   2  -3   5   54.13    1.23
   2  -3   5   53.63    1.48
   2   3   6    5.00    0.21
  -2   3  -6    5.15    0.18
  -2   3  -6    5.18    0.19
   2   3   6    5.22    0.21
  -2   3  -6    4.94    0.18
   2   3   6    5.17    0.19
   2   3   6    4.86    0.22
   2   3   6    5.00    0.21
  -2  -3  -6    5.06    0.25
  -2  -3  -6    5.28    0.21
  -2  -3  -6    5.51    0.23
   2  -3   6    5.04    0.21
  -2  -3  -6    4.88    0.21
  -2  -3  -6    5.09    0.24
   2  -3   6    4.99    0.21
   2  -3   6    5.07    0.22
   2  -3   6    5.02    0.22
  -2  -3  -6    5.34    0.21
   2  -3   6    5.26    0.26
  -2   3  -7   61.54    1.36
  -2   3  -7   60.99    1.36
   2   3   7   58.30    1.41
   2   3   7   58.29    1.53
   2   3   7   58.59    1.39
   2   3   7   59.08    1.46
   2  -3   7   59.02    1.42
  -2  -3  -7   58.68    1.43
   2  -3   7   62.26    1.68
   2  -3   7   60.21    1.43
  -2  -3  -7   60.58    1.39
   2  -3   7   61.91    1.47
   2  -3   7   59.88    1.68
  -2  -3  -7   61.50    1.48
   2  -3   7   62.50    1.39
  -2  -3  -7   59.11    1.69
  -2  -3  -7   60.02    1.69
  -2  -3  -7   59.74    1.39
   2   3   8    2.03    0.16
  -2   3  -8    2.11    0.12
  -2   3  -8    1.80    0.14
   2   3   8    2.16    0.19
  -2   3  -8    2.03    0.16
   2   3   8    2.01    0.16
   2   3   8    2.16    0.18
   2  -3   8    2.06    0.16
  -2  -3  -8    1.88    0.15
   2  -3   8    2.03    0.21
  -2  -3  -8    2.07    0.16
  -2  -3  -8    2.19    0.21
  -2  -3  -8    2.13    0.17
   2  -3   8    2.11    0.17
   2  -3   8    1.65    0.16
  -2  -3  -8    1.83    0.17
   2   3   9    4.07    0.25
  -2   3  -9    4.00    0.21
   2   3   9    4.28    0.25
  -2   3  -9    4.01    0.18
   2   3   9    4.22    0.22
  -2   3  -9    4.36    0.20
   2   3   9    3.68    0.21
  -2   3  -9    4.19    0.19
   2  -3   9    4.20    0.25
  -2  -3  -9    4.22    0.22
  -2  -3  -9    4.02    0.24
   2  -3   9    3.84    0.28
  -2  -3  -9    4.28    0.30
  -2  -3  -9    4.50    0.25
  -2  -3  -9    4.13    0.22
   2  -3   9    4.22    0.25
   2  -3   9    3.94    0.24
   2   3  10    0.10    0.11
   2   3  10    0.23    0.13
  -2   3 -10    0.11    0.08
   2   3  10    0.06    0.09
  -2   3 -10    0.09    0.10
  -2   3 -10    0.05    0.07
   2   3  10   -0.11    0.11
  -2  -3 -10    0.09    0.10
  -2  -3 -10   -0.04    0.14
   2  -3  10   -0.07    0.13
   2  -3  10   -0.11    0.12
   2  -3  10    0.03    0.10
   2  -3  10    0.04    0.12
  -2  -3 -10    0.14    0.12
  -2  -3 -10   -0.07    0.09
  -2  -3 -10    0.06    0.10
   2   3  11    1.95    0.19
   2   3  11    1.70    0.20
   2   3  11    1.55    0.19
   2   3  11    1.78    0.17
  -2   3 -11    1.98    0.17
  -2   3 -11    1.53    0.17
   2  -3  11    1.84    0.20
  -2  -3 -11    1.44    0.17
   2  -3  11    1.97    0.20
   2  -3  11    1.90    0.23
  -2  -3 -11    1.44    0.17
  -2  -3 -11    1.52    0.18
  -2  -3 -11    1.99    0.20
   2  -3  11    1.61    0.19
   2  -3  11    1.16    0.18
   2   3  12    1.17    0.17
   2   3  12    1.44    0.19
  -2   3 -12    0.95    0.15
  -2   3 -12    1.35    0.15
   2   3  12    1.38    0.19
   2   3  12    1.46    0.17
  -2  -3 -12    0.99    0.17
   2  -3  12    1.09    0.18
   2  -3  12    0.99    0.17
  -2  -3 -12    1.29    0.17
  -2  -3 -12    1.01    0.16
   2  -3  12    0.93    0.18
   2   3  13    0.81    0.16
  -2   3 -13    0.81    0.15
   2   3  13    0.79    0.17
   2   3  13    1.01    0.18
   2   3  13    1.17    0.17
  -2   3 -13    1.08    0.15
  -2  -3 -13    0.62    0.16
  -2  -3 -13    0.85    0.15
   2  -3  13    0.96    0.18
  -2  -3 -13    0.74    0.17
   2  -3  13    0.93    0.19
   2  -3  13    0.61    0.20
   2  -3  13    0.92    0.19
   2   3  14    1.04    0.17
  -2   3 -14    0.98    0.17
   2   3  14    1.11    0.19
   2   3  14    1.32    0.19
  -2  -3 -14    0.89    0.17
   2  -3  14    0.84    0.20
  -2  -3 -14    0.99    0.19
   2  -3  14    1.06    0.21
   2  -3  14    0.79    0.20
  -2  -3 -14    1.14    0.19
   2   3  15    0.46    0.16
   2   3  15    0.85    0.17
  -2   3 -15    0.66    0.17
  -2  -3 -15    0.40    0.17
   2  -3  15    0.68    0.20
   2  -3  15    0.34    0.19
  -2  -3 -15    0.48    0.16
   2  -3  15    0.46    0.17
  -2  -3 -15    0.48    0.16
  -2   3 -16    0.78    0.17
   2   3  16    0.54    0.18
   2   3  16    0.74    0.17
  -2  -3 -16    0.63    0.18
   2  -3  16    0.40    0.19
  -2  -3 -16    0.65    0.19
  -2  -3 -16    0.72    0.18
   2  -3  16    0.52    0.19
   2  -3  16    0.63    0.22
  -2   3 -17    0.83    0.19
   2   3  17    0.40    0.17
   2  -3  17    0.61    0.22
   2  -3  17    0.73    0.20
  -2  -3 -17    0.60    0.19
  -2  -3 -17    0.85    0.20
  -2  -3 -17    0.50    0.18
   2  -3  17    0.68    0.23
   2   3  18    0.11    0.16
  -2   3 -18    0.31    0.17
   2  -3  18    0.03    0.23
  -2  -3 -18   -0.15    0.15
   2  -3  18    0.20    0.18
   2  -3  18    0.23    0.21
  -2  -3 -18    0.22    0.17
  -2   3 -19    0.20    0.17
   2   3  19    0.06    0.17
   2  -3  19    0.04    0.23
   2  -3  19    0.06    0.20
   2  -3  19    0.28    0.21
   2  -3  19    0.16    0.25
  -2  -3 -19   -0.02    0.16
  -2  -3 -19    0.12    0.16
  -2   3 -20    0.40    0.20
   2   3  20    1.06    0.23
   2  -3  20    1.27    0.31
   2  -3  20    0.82    0.26
  -2  -3 -20    0.75    0.22
  -2  -3 -20    0.97    0.24
   2  -3  20    0.74    0.28
   2  -3  20    0.44    0.21
  -2  -4  20    0.29    0.23
   2   4 -19    1.60    0.23
  -2  -4  19    2.30    0.34
  -2  -4  19    1.88    0.31
   2  -4 -19    1.84    0.27
   2  -4 -19    1.74    0.27
   2   4 -18    0.90    0.20
   2  -4 -18    1.14    0.22
  -2  -4  18    0.96    0.24
  -2  -4  18    1.38    0.29
   2  -4 -18    0.37    0.19
  -2   4  17    1.77    0.26
   2   4 -17    1.34    0.21
  -2  -4  17    1.44    0.28
   2  -4 -17    1.29    0.22
  -2  -4  17    1.25    0.25
   2  -4 -17    1.40    0.23
   2   4 -16    0.53    0.16
  -2   4  16    1.08    0.21
   2  -4 -16    0.99    0.20
  -2  -4  16    0.79    0.22
  -2  -4  16    0.60    0.22
   2  -4 -16    0.59    0.18
   2   4 -15   -0.06    0.12
  -2   4  15    0.29    0.17
  -2  -4  15   -0.05    0.16
   2  -4 -15    0.04    0.13
   2  -4 -15    0.12    0.14
  -2  -4  15    0.09    0.19
   2   4 -14    1.11    0.17
  -2   4  14    1.49    0.22
  -2  -4  14    1.51    0.23
   2  -4 -14    1.59    0.21
   2  -4 -14    1.72    0.21
   2  -4 -14    1.17    0.20
  -2  -4  14    1.17    0.22
  -2  -4  14    1.35    0.25
  -2   4  13    0.54    0.17
   2   4 -13    0.29    0.12
   2  -4 -13    0.23    0.13
  -2  -4  13    0.08    0.16
  -2  -4  13    0.55    0.20
   2  -4 -13    0.27    0.14
  -2  -4  13    0.13    0.16
   2  -4 -13    0.29    0.14
  -2   4  12    5.45    0.24
   2   4 -12    5.09    0.25
  -2   4  12    4.86    0.30
  -2   4  12    4.77    0.30
   2  -4 -12    4.45    0.27
   2  -4 -12    4.98    0.29
   2  -4 -12    5.20    0.32
  -2  -4  12    5.38    0.32
  -2  -4  12    4.96    0.30
  -2  -4  12    4.49    0.30
  -2  -4  12    4.89    0.34
   2  -4 -12    5.03    0.28
   2   4 -11    4.17    0.22
   2   4 -11    3.96    0.20
  -2   4  11    4.24    0.28
  -2   4  11    4.01    0.29
  -2   4  11    4.08    0.27
  -2  -4  11    3.88    0.31
   2  -4 -11    4.16    0.24
  -2  -4  11    3.84    0.27
   2  -4 -11    4.06    0.28
  -2  -4  11    3.97    0.27
   2  -4 -11    3.67    0.24
  -2  -4  11    3.82    0.29
   2  -4 -11    4.58    0.25
  -2   4  10   10.04    0.39
   2   4 -10    9.85    0.33
   2   4 -10    9.85    0.32
  -2   4  10    9.42    0.40
  -2   4  10    9.57    0.38
  -2  -4  10    9.28    0.43
   2  -4 -10    9.57    0.37
   2  -4 -10    9.71    0.45
  -2  -4  10   10.00    0.38
  -2  -4  10   10.29    0.38
   2  -4 -10    9.35    0.36
   2  -4 -10    9.64    0.37
   2  -4 -10    9.71    0.43
  -2  -4  10   10.08    0.42
  -2   4   9    0.93    0.15
  -2   4   9    0.83    0.15
   2   4  -9    0.84    0.12
  -2   4   9    0.77    0.16
   2   4  -9    0.85    0.10
  -2  -4   9    0.86    0.17
  -2  -4   9    0.91    0.14
   2  -4  -9    0.77    0.13
  -2  -4   9    0.76    0.14
   2  -4  -9    0.72    0.13
  -2  -4   9    0.81    0.15
   2  -4  -9    0.87    0.19
   2  -4  -9    0.96    0.14
   2  -4  -9    0.87    0.15
  -2   4   8    0.62    0.13
   2   4  -8    0.51    0.08
  -2   4   8    0.53    0.13
  -2   4   8    0.50    0.14
   2   4  -8    0.45    0.09
   2  -4  -8    0.47    0.11
   2  -4  -8    0.59    0.13
  -2  -4   8    0.35    0.12
   2  -4  -8    0.38    0.11
   2  -4  -8    0.42    0.11
  -2  -4   8    0.46    0.14
  -2  -4   8    0.30    0.12
   2  -4  -8    0.44    0.17
   2  -4  -8    0.45    0.10
  -2  -4   8    0.52    0.11
  -2   4   7   23.73    0.63
   2   4  -7   25.02    0.59
  -2   4   7   23.34    0.61
  -2   4   7   24.64    0.66
  -2   4   7   24.09    0.71
  -2   4   7   24.18    0.62
   2  -4  -7   24.65    0.65
   2  -4  -7   23.87    0.76
   2  -4  -7   23.93    0.67
   2  -4  -7   24.81    0.63
   2  -4  -7   24.67    0.78
  -2  -4   7   24.50    0.65
   2  -4  -7   23.97    0.64
  -2  -4   7   23.88    0.73
  -2  -4   7   23.53    0.62
  -2  -4   7   24.32    0.73
   2   4  -6    8.41    0.26
   2   4  -6    8.47    0.24
  -2   4   6    8.84    0.31
  -2   4   6    9.08    0.30
   2  -4  -6    9.33    0.39
   2  -4  -6    9.48    0.30
  -2  -4   6    8.68    0.32
  -2  -4   6    8.75    0.29
   2  -4  -6    8.33    0.29
   2  -4  -6    9.04    0.29
  -2  -4   6    8.68    0.28
   2  -4  -6    9.26    0.33
  -2  -4   6    8.77    0.27
   2  -4  -6    8.75    0.34
  -2  -4   6    9.01    0.32
  -2   4   5    0.38    0.07
  -2   4   5    0.61    0.09
   2   4  -5    0.44    0.06
  -2   4   5    0.61    0.09
  -2   4   5    0.46    0.09
   2   4  -5    0.51    0.04
  -2   4   5    0.41    0.14
   2  -4  -5    0.39    0.09
  -2  -4   5    0.40    0.08
  -2  -4   5    0.35    0.07
   2  -4  -5    0.60    0.14
  -2  -4   5    0.49    0.06
   2  -4  -5    0.55    0.09
  -2  -4   5    0.41    0.06
  -2  -4   5    0.32    0.08
   2  -4  -5    0.51    0.09
   2  -4  -5    0.48    0.09
   2  -4  -5    0.38    0.08
  -2  -4   5    0.33    0.08
  -2   4   4    0.18    0.06
   2   4  -4    0.07    0.09
  -2   4   4    0.07    0.06
  -2   4   4    0.10    0.10
  -2   4   4    0.10    0.07
   2   4  -4    0.04    0.04
   2  -4  -4    0.08    0.09
   2  -4  -4   -0.06    0.06
  -2  -4   4    0.11    0.04
  -2  -4   4    0.08    0.05
   2  -4  -4    0.16    0.07
  -2  -4   4    0.07    0.04
   2  -4  -4    0.06    0.06
   2  -4  -4    0.07    0.08
  -2  -4   4    0.04    0.06
   2  -4  -4    0.26    0.11
   2  -4  -4    0.09    0.06
  -2   4   3    0.49    0.07
   2   4  -3    0.42    0.10
  -2   4   3    0.52    0.06
  -2   4   3    0.43    0.06
  -2   4   3    0.36    0.11
  -2   4   3    0.54    0.05
   2  -4  -3    0.55    0.10
   2  -4  -3    0.45    0.06
   2  -4  -3    0.44    0.09
  -2  -4   3    0.28    0.05
   2  -4  -3    0.41    0.09
  -2  -4   3    0.35    0.05
   2  -4  -3    0.46    0.07
   2  -4  -3    0.53    0.07
   2  -4  -3    0.45    0.07
  -2   4   2    0.07    0.04
  -2   4   2    0.02    0.05
  -2   4   2    0.17    0.10
  -2   4   2    0.09    0.04
   2   4  -2    0.01    0.08
   2  -4  -2    0.09    0.06
   2  -4  -2    0.03    0.07
   2  -4  -2    0.04    0.06
  -2  -4   2    0.05    0.03
   2  -4  -2    0.08    0.06
   2  -4  -2    0.05    0.04
   2  -4  -2   -0.01    0.04
   2  -4  -2    0.04    0.05
   2  -4  -2   -0.05    0.04
  -2   4   1    0.65    0.05
   2   4  -1    0.83    0.11
  -2   4   1    0.57    0.10
  -2   4   1    0.52    0.05
  -2   4   1    0.58    0.05
   2  -4  -1    0.66    0.06
   2  -4  -1    0.49    0.04
   2  -4  -1    0.67    0.07
   2  -4  -1    0.65    0.06
   2  -4  -1    0.60    0.06
  -2  -4   1    0.59    0.05
   2  -4  -1    0.61    0.05
  -2   4   0    1.51    0.09
   2   4   0    1.35    0.13
  -2   4   0    1.43    0.13
  -2  -4   0    1.49    0.07
   2  -4   0    1.33    0.08
   2  -4   0    1.50    0.09
  -2  -4   0    1.48    0.07
   2  -4   0    1.36    0.07
   2   4   1    0.07    0.08
  -2   4  -1    0.08    0.08
   2  -4   1    0.06    0.04
  -2  -4  -1    0.05    0.04
  -2  -4  -1    0.00    0.04
  -2  -4  -1    0.07    0.04
  -2  -4  -1    0.05    0.02
   2  -4   1    0.10    0.05
  -2   4  -2   58.83    1.45
   2   4   2   60.03    1.31
   2   4   2   59.84    1.46
   2  -4   2   60.35    1.31
  -2  -4  -2   59.84    1.32
   2  -4   2   58.93    1.31
   2  -4   2   59.50    1.34
  -2  -4  -2   60.89    1.59
   2  -4   2   58.10    1.34
  -2  -4  -2   62.07    1.40
  -2  -4  -2   60.14    1.36
   2  -4   2   60.93    1.36
  -2  -4  -2   59.22    1.36
  -2  -4  -2   61.81    1.59
   2   4   3   23.08    0.55
   2   4   3   23.92    0.67
   2   4   3   24.00    0.56
  -2   4  -3   24.93    0.54
  -2   4  -3   25.34    0.54
  -2   4  -3   24.25    0.65
   2  -4   3   23.24    0.56
   2  -4   3   24.03    0.55
  -2  -4  -3   23.38    0.58
  -2  -4  -3   23.01    0.58
  -2  -4  -3   23.74    0.60
  -2  -4  -3   23.69    0.57
  -2  -4  -3   23.84    0.57
   2  -4   3   23.93    0.56
  -2  -4  -3   23.92    0.68
   2  -4   3   23.91    0.56
  -2  -4  -3   23.84    0.67
   2  -4   3   23.92    0.59
  -2   4  -4    6.44    0.28
  -2   4  -4    6.27    0.18
   2   4   4    6.48    0.20
  -2   4  -4    6.57    0.16
  -2   4  -4    6.58    0.18
   2   4   4    6.34    0.21
   2   4   4    6.42    0.29
   2   4   4    6.35    0.19
  -2  -4  -4    6.51    0.21
  -2  -4  -4    6.48    0.24
  -2  -4  -4    6.06    0.21
   2  -4   4    6.23    0.21
   2  -4   4    6.22    0.20
   2  -4   4    6.63    0.20
  -2  -4  -4    6.32    0.26
   2  -4   4    6.36    0.22
   2  -4   4    6.27    0.24
  -2  -4  -4    6.22    0.22
   2  -4   4    6.57    0.23
  -2  -4  -4    6.42    0.23
   2  -4   4    6.44    0.19
   2   4   5   35.71    0.86
   2   4   5   34.89    0.92
  -2   4  -5   35.60    0.80
  -2   4  -5   34.70    0.80
  -2   4  -5   34.87    0.79
   2   4   5   34.86    0.82
   2   4   5   35.29    0.82
   2   4   5   34.08    0.94
   2  -4   5   35.27    0.86
  -2  -4  -5   34.83    0.86
  -2  -4  -5   34.69    1.00
   2  -4   5   34.84    0.98
  -2  -4  -5   35.48    0.84
   2  -4   5   34.99    0.81
  -2  -4  -5   36.01    0.89
   2  -4   5   35.56    0.82
  -2  -4  -5   35.31    1.01
   2  -4   5   35.54    0.99
  -2  -4  -5   35.45    0.83
   2  -4   5   34.77    0.84
   2   4   6   51.43    1.33
   2   4   6   52.30    1.20
  -2   4  -6   51.34    1.17
  -2   4  -6   51.61    1.17
  -2  -4  -6   51.51    1.46
  -2  -4  -6   52.01    1.24
  -2  -4  -6   53.56    1.28
   2  -4   6   52.18    1.23
   2  -4   6   51.92    1.19
   2  -4   6   51.24    1.44
  -2  -4  -6   51.74    1.21
   2  -4   6   52.03    1.44
  -2  -4  -6   52.47    1.47
  -2  -4  -6   54.01    1.21
   2  -4   6   51.07    1.24
   2  -4   6   51.98    1.19
   2   4   7    1.87    0.16
  -2   4  -7    2.16    0.12
   2   4   7    2.08    0.18
   2   4   7    2.18    0.14
   2   4   7    1.72    0.14
   2   4   7    2.21    0.18
  -2   4  -7    2.23    0.14
  -2   4  -7    2.56    0.15
   2  -4   7    1.92    0.17
   2  -4   7    2.07    0.16
   2  -4   7    2.01    0.17
   2  -4   7    1.85    0.18
  -2  -4  -7    2.15    0.19
  -2  -4  -7    2.09    0.17
  -2  -4  -7    2.05    0.17
   2  -4   7    2.53    0.18
  -2  -4  -7    2.13    0.16
  -2  -4  -7    1.94    0.19
  -2  -4  -7    2.09    0.16
  -2   4  -8    9.88    0.31
   2   4   8    9.12    0.33
   2   4   8    9.11    0.33
   2   4   8    9.43    0.34
  -2   4  -8    9.79    0.29
  -2   4  -8    9.73    0.30
   2   4   8    9.57    0.32
   2  -4   8    9.66    0.36
   2  -4   8   10.13    0.38
  -2  -4  -8    9.01    0.40
  -2  -4  -8    9.40    0.34
   2  -4   8    9.43    0.33
   2  -4   8    9.61    0.39
  -2  -4  -8    9.65    0.37
  -2  -4  -8    9.47    0.38
   2  -4   8    9.68    0.35
   2  -4   8    9.26    0.33
  -2  -4  -8    9.14    0.33
  -2  -4  -8    9.33    0.33
   2   4   9    2.46    0.19
   2   4   9    2.48    0.19
   2   4   9    2.63    0.18
   2   4   9    2.37    0.21
  -2   4  -9    2.36    0.18
  -2   4  -9    2.48    0.16
  -2   4  -9    2.53    0.15
   2  -4   9    2.51    0.21
  -2  -4  -9    2.37    0.19
   2  -4   9    2.66    0.21
  -2  -4  -9    2.93    0.27
   2  -4   9    2.19    0.20
  -2  -4  -9    2.18    0.18
   2  -4   9    2.25    0.21
  -2  -4  -9    2.14    0.20
  -2  -4  -9    2.58    0.21
   2  -4   9    2.42    0.23
   2   4  10    1.01    0.13
  -2   4 -10    0.66    0.13
   2   4  10    0.88    0.13
   2   4  10    0.77    0.15
   2   4  10    0.90    0.15
  -2   4 -10    0.93    0.11
  -2  -4 -10    0.69    0.14
  -2  -4 -10    0.60    0.13
   2  -4  10    1.05    0.19
   2  -4  10    0.90    0.16
   2  -4  10    0.78    0.16
  -2  -4 -10    1.29    0.20
   2  -4  10    0.84    0.15
   2  -4  10    0.93    0.16
  -2  -4 -10    0.88    0.14
  -2  -4 -10    0.49    0.13
  -2   4 -11    0.66    0.13
   2   4  11    1.03    0.15
   2   4  11    1.24    0.15
   2   4  11    0.80    0.16
  -2   4 -11    0.79    0.12
   2  -4  11    0.61    0.16
   2  -4  11    0.90    0.18
  -2  -4 -11    0.67    0.15
  -2  -4 -11    0.55    0.14
  -2  -4 -11    0.95    0.16
   2  -4  11    0.76    0.15
   2  -4  11    0.79    0.16
  -2  -4 -11    0.52    0.14
  -2   4 -12    0.39    0.13
   2   4  12    0.36    0.12
   2   4  12    0.42    0.12
   2  -4  12    0.27    0.14
  -2  -4 -12    0.27    0.12
   2  -4  12    0.18    0.12
   2  -4  12    0.22    0.15
  -2  -4 -12    0.23    0.14
  -2  -4 -12    0.26    0.12
   2  -4  12    0.31    0.16
   2  -4  12    0.23    0.15
  -2  -4 -12    0.14    0.12
  -2   4 -13    0.92    0.16
   2   4  13    1.11    0.15
   2   4  13    1.02    0.17
   2  -4  13    0.71    0.17
   2  -4  13    0.65    0.18
  -2  -4 -13    0.91    0.17
   2  -4  13    0.98    0.22
  -2  -4 -13    0.57    0.16
  -2  -4 -13    1.02    0.18
   2  -4  13    1.15    0.19
   2   4  14    0.53    0.15
  -2   4 -14    0.42    0.14
   2  -4  14    0.46    0.20
   2  -4  14    0.37    0.17
   2  -4  14    0.51    0.18
  -2  -4 -14    0.57    0.16
   2  -4  14    0.37    0.17
  -2  -4 -14    0.49    0.15
   2   4  15    5.12    0.30
  -2   4 -15    4.74    0.28
   2  -4  15    4.76    0.34
  -2  -4 -15    4.50    0.30
   2  -4  15    5.41    0.36
  -2  -4 -15    4.70    0.30
   2  -4  15    4.79    0.32
   2   4  16    0.39    0.14
  -2   4 -16    0.05    0.14
   2  -4  16    0.23    0.19
   2  -4  16    0.06    0.17
   2  -4  16   -0.10    0.18
  -2  -4 -16    0.01    0.15
  -2  -4 -16   -0.20    0.12
   2   4  17    2.29    0.25
  -2   4 -17    1.88    0.22
  -2  -4 -17    1.99    0.26
  -2  -4 -17    1.81    0.25
   2  -4  17    1.67    0.27
   2  -4  17    1.64    0.27
   2  -4  17    1.99    0.29
   2   4  18    0.08    0.16
  -2   4 -18   -0.01    0.16
   2  -4  18   -0.13    0.21
  -2  -4 -18    0.42    0.18
  -2  -4 -18    0.23    0.17
   2  -4  18    0.24    0.21
   2  -4  18   -0.03    0.19
   2   4  19    1.11    0.22
  -2   4 -19    1.66    0.23
   2  -4  19    1.41    0.30
  -2  -4 -19    1.35    0.24
  -2  -4 -19    0.92    0.22
   2  -4  19    0.85    0.25
   2  -4  19    1.48    0.31
   2  -4  19    0.40    0.22
   2   5 -19    0.52    0.18
  -2  -5  19    0.67    0.27
   2  -5 -19    0.83    0.22
   2  -5 -19    0.64    0.21
  -2  -5  19    0.56    0.23
   2   5 -18    1.50    0.21
  -2  -5  18    1.39    0.29
   2  -5 -18    1.67    0.26
  -2  -5  18    1.17    0.26
   2  -5 -18    1.70    0.26
   2   5 -17    0.78    0.18
  -2  -5  17    1.54    0.28
  -2  -5  17    1.12    0.25
   2  -5 -17    1.32    0.24
   2  -5 -17    1.10    0.21
   2   5 -16    1.78    0.20
   2  -5 -16    1.65    0.24
  -2  -5  16    1.84    0.26
   2  -5 -16    1.44    0.22
  -2  -5  16    1.96    0.28
   2   5 -15    6.95    0.33
  -2   5  15    7.70    0.41
  -2  -5  15    6.85    0.40
   2  -5 -15    7.18    0.38
  -2  -5  15    6.93    0.40
   2  -5 -15    6.50    0.37
  -2   5  14    3.79    0.29
   2   5 -14    3.27    0.23
   2  -5 -14    3.56    0.26
  -2  -5  14    3.70    0.30
   2  -5 -14    3.37    0.28
  -2  -5  14    2.81    0.31
  -2  -5  14    3.47    0.30
  -2   5  13    8.17    0.39
   2   5 -13    7.19    0.30
   2  -5 -13    7.82    0.36
  -2  -5  13    7.29    0.38
   2  -5 -13    8.13    0.38
  -2  -5  13    7.22    0.43
  -2  -5  13    8.24    0.39
   2   5 -12   -0.07    0.10
  -2   5  12    0.22    0.14
   2  -5 -12    0.11    0.12
   2  -5 -12    0.04    0.12
  -2  -5  12    0.12    0.16
  -2  -5  12   -0.05    0.17
  -2  -5  12   -0.05    0.12
  -2  -5  12   -0.11    0.13
   2  -5 -12    0.19    0.13
  -2   5  11    3.44    0.25
   2   5 -11    3.45    0.20
  -2  -5  11    3.53    0.29
  -2  -5  11    3.44    0.25
  -2  -5  11    3.68    0.26
   2  -5 -11    3.71    0.27
   2  -5 -11    3.75    0.25
   2  -5 -11    3.22    0.23
  -2  -5  11    3.38    0.25
  -2   5  10   19.98    0.66
   2   5 -10   21.68    0.56
   2  -5 -10   20.55    0.74
  -2  -5  10   21.10    0.72
   2  -5 -10   21.60    0.64
  -2  -5  10   21.67    0.62
   2  -5 -10   20.55    0.75
   2  -5 -10   21.40    0.63
  -2  -5  10   21.29    0.72
  -2  -5  10   21.10    0.64
   2  -5 -10   22.48    0.62
  -2   5   9   18.76    0.55
  -2   5   9   18.23    0.59
   2   5  -9   19.53    0.50
   2   5  -9   18.81    0.48
  -2  -5   9   19.01    0.63
   2  -5  -9   18.46    0.56
  -2  -5   9   18.93    0.56
   2  -5  -9   17.68    0.55
   2  -5  -9   17.77    0.67
   2  -5  -9   18.07    0.65
  -2  -5   9   19.60    0.55
  -2  -5   9   18.81    0.64
   2  -5  -9   19.00    0.55
   2   5  -8   30.59    0.73
  -2   5   8   31.34    0.80
   2   5  -8   31.33    0.74
  -2   5   8   31.08    0.87
  -2   5   8   31.44    0.93
  -2   5   8   27.38    0.80
   2  -5  -8   31.25    0.97
  -2  -5   8   31.48    0.82
   2  -5  -8   30.77    0.98
   2  -5  -8   31.97    0.80
   2  -5  -8   31.61    0.81
  -2  -5   8   31.51    0.93
  -2  -5   8   31.45    0.80
  -2  -5   8   31.25    0.93
   2  -5  -8   32.59    0.86
   2  -5  -8   31.61    0.82
   2   5  -7    1.76    0.12
  -2   5   7    1.68    0.15
  -2   5   7    1.53    0.15
  -2   5   7    1.88    0.15
  -2   5   7    1.81    0.15
  -2   5   7    1.41    0.21
   2   5  -7    1.62    0.11
  -2  -5   7    1.45    0.14
   2  -5  -7    1.56    0.15
  -2  -5   7    1.70    0.13
   2  -5  -7    1.54    0.21
   2  -5  -7    1.71    0.15
  -2  -5   7    1.64    0.16
  -2  -5   7    1.65    0.14
   2  -5  -7    1.34    0.15
   2  -5  -7    1.51    0.14
   2  -5  -7    1.66    0.16
  -2  -5   7    1.73    0.15
  -2   5   6    0.06    0.08
  -2   5   6    0.11    0.08
   2   5  -6    0.07    0.05
  -2   5   6    0.00    0.09
  -2   5   6    0.03    0.15
   2   5  -6    0.05    0.05
   2  -5  -6    0.00    0.08
   2  -5  -6    0.16    0.09
  -2  -5   6    0.09    0.08
   2  -5  -6    0.13    0.15
  -2  -5   6   -0.04    0.08
  -2  -5   6    0.01    0.06
  -2  -5   6   -0.01    0.06
   2  -5  -6    0.14    0.09
   2  -5  -6   -0.05    0.11
  -2  -5   6   -0.06    0.09
  -2  -5   6   -0.04    0.09
   2  -5  -6    0.10    0.09
  -2   5   5    6.20    0.22
  -2   5   5    6.10    0.23
  -2   5   5    6.50    0.34
  -2   5   5    6.35    0.21
   2  -5  -5    6.57    0.24
   2  -5  -5    6.78    0.32
  -2  -5   5    6.57    0.22
   2  -5  -5    6.42    0.23
  -2  -5   5    6.75    0.20
   2  -5  -5    6.42    0.24
  -2  -5   5    6.54    0.21
   2  -5  -5    6.24    0.27
  -2  -5   5    6.71    0.22
  -2  -5   5    6.53    0.21
  -2  -5   5    6.94    0.22
   2  -5  -5    6.38    0.26
  -2   5   4    6.41    0.21
   2   5  -4    5.87    0.29
  -2   5   4    6.30    0.34
  -2   5   4    6.48    0.20
  -2   5   4    6.59    0.21
  -2  -5   4    6.52    0.18
   2  -5  -4    6.51    0.23
   2  -5  -4    6.88    0.26
   2  -5  -4    6.29    0.22
   2  -5  -4    6.87    0.30
   2  -5  -4    6.81    0.26
  -2  -5   4    6.44    0.19
   2  -5  -4    6.54    0.22
   2  -5  -4    6.68    0.25
  -2  -5   4    6.42    0.18
  -2  -5   4    6.36    0.20
   2   5  -3   12.10    0.41
  -2   5   3   11.74    0.30
  -2   5   3   11.98    0.44
  -2   5   3   11.93    0.31
  -2   5   3   11.84    0.31
   2  -5  -3   12.08    0.33
   2  -5  -3   11.64    0.34
   2  -5  -3   12.44    0.39
   2  -5  -3   12.45    0.38
   2  -5  -3   12.53    0.37
  -2  -5   3   11.61    0.29
   2  -5  -3   12.19    0.33
  -2  -5   3   11.49    0.29
   2  -5  -3   12.57    0.36
  -2   5   2    0.62    0.05
  -2   5   2    0.67    0.05
  -2   5   2    0.76    0.14
   2   5  -2    0.96    0.13
  -2   5   2    0.61    0.06
   2  -5  -2    0.66    0.07
   2  -5  -2    0.73    0.07
   2  -5  -2    0.63    0.08
   2  -5  -2    0.69    0.07
   2  -5  -2    0.55    0.06
  -2  -5   2    0.68    0.05
   2  -5  -2    0.48    0.05
   2  -5  -2    0.77    0.09
   2  -5  -2    0.78    0.08
  -2   5   1   -0.02    0.04
   2   5  -1    0.02    0.08
  -2   5   1    0.49    0.12
   2  -5  -1   -0.04    0.05
   2  -5  -1    0.06    0.04
   2  -5  -1    0.18    0.06
   2  -5  -1    0.02    0.03
   2  -5  -1   -0.01    0.06
   2   5   0    4.10    0.25
  -2   5   0    4.31    0.24
  -2  -5   0    4.63    0.13
  -2  -5   0    4.38    0.12
   2  -5   0    4.64    0.16
   2  -5   0    4.38    0.14
   2  -5   0    4.49    0.14
  -2   5  -1    3.84    0.23
   2   5   1    3.28    0.22
   2  -5   1    3.71    0.12
  -2  -5  -1    3.43    0.12
   2  -5   1    3.31    0.14
  -2  -5  -1    3.36    0.12
  -2  -5  -1    3.48    0.12
   2   5   2    0.43    0.11
  -2   5  -2    0.33    0.11
  -2  -5  -2    0.42    0.06
   2  -5   2    0.41    0.05
  -2  -5  -2    0.52    0.06
  -2  -5  -2    0.36    0.07
  -2  -5  -2    0.34    0.06
   2  -5   2    0.38    0.06
   2  -5   2    0.31    0.07
  -2   5  -3   -0.07    0.08
   2   5   3    0.10    0.05
   2   5   3    0.13    0.11
  -2  -5  -3    0.08    0.07
   2  -5   3    0.11    0.04
   2  -5   3    0.09    0.07
   2  -5   3    0.10    0.04
  -2  -5  -3    0.02    0.09
  -2  -5  -3    0.09    0.06
  -2  -5  -3    0.21    0.06
  -2  -5  -3    0.07    0.05
  -2  -5  -3    0.11    0.06
   2  -5   3    0.09    0.03
   2  -5   3    0.16    0.06
  -2  -5  -3    0.06    0.06
   2   5   4   11.62    0.44
  -2   5  -4   12.28    0.28
  -2   5  -4   11.79    0.43
   2   5   4   12.29    0.30
   2   5   4   12.32    0.33
  -2  -5  -4   11.99    0.39
  -2  -5  -4   12.44    0.36
   2  -5   4   11.69    0.31
  -2  -5  -4   12.35    0.34
  -2  -5  -4   11.95    0.41
   2  -5   4   11.93    0.31
  -2  -5  -4   12.20    0.34
   2  -5   4   12.21    0.36
   2  -5   4   12.51    0.36
   2  -5   4   12.11    0.32
   2  -5   4   12.42    0.35
   2  -5   4   12.63    0.33
   2   5   5    4.05    0.31
  -2   5  -5    3.60    0.13
  -2   5  -5    3.46    0.13
   2   5   5    3.72    0.15
   2   5   5    3.48    0.16
   2   5   5    3.63    0.14
   2  -5   5    3.28    0.15
  -2  -5  -5    3.72    0.17
   2  -5   5    3.59    0.17
   2  -5   5    3.59    0.16
   2  -5   5    3.77    0.17
  -2  -5  -5    3.53    0.19
   2  -5   5    3.77    0.15
   2  -5   5    3.27    0.18
   2  -5   5    3.43    0.18
  -2  -5  -5    3.73    0.18
  -2  -5  -5    3.49    0.17
  -2  -5  -5    3.42    0.23
  -2  -5  -5    3.59    0.19
   2   5   6    4.82    0.17
  -2   5  -6    4.84    0.17
   2   5   6    5.11    0.21
   2   5   6    4.63    0.20
   2   5   6    4.51    0.34
  -2   5  -6    4.85    0.17
  -2  -5  -6    4.75    0.24
   2  -5   6    5.03    0.23
   2  -5   6    4.41    0.24
  -2  -5  -6    4.66    0.21
  -2  -5  -6    4.71    0.21
   2  -5   6    4.86    0.21
   2  -5   6    4.77    0.19
   2  -5   6    4.92    0.21
  -2  -5  -6    4.91    0.21
  -2  -5  -6    4.90    0.24
   2  -5   6    4.84    0.21
  -2  -5  -6    4.59    0.27
  -2   5  -7    0.67    0.09
  -2   5  -7    0.92    0.07
   2   5   7    0.69    0.12
   2   5   7    0.77    0.10
   2   5   7    0.88    0.11
   2   5   7    0.79    0.20
  -2   5  -7    0.78    0.08
   2   5   7    0.64    0.10
  -2  -5  -7    0.75    0.16
   2  -5   7    0.91    0.14
   2  -5   7    0.91    0.12
   2  -5   7    0.84    0.15
  -2  -5  -7    0.70    0.11
   2  -5   7    1.00    0.13
  -2  -5  -7    0.71    0.13
  -2  -5  -7    0.77    0.12
   2  -5   7    0.79    0.11
  -2  -5  -7    0.64    0.11
  -2  -5  -7    0.59    0.12
   2   5   8    3.86    0.21
   2   5   8    4.22    0.34
   2   5   8    3.91    0.21
   2   5   8    3.71    0.18
  -2   5  -8    4.28    0.19
  -2   5  -8    4.19    0.17
   2  -5   8    4.22    0.26
   2  -5   8    4.09    0.22
  -2  -5  -8    3.93    0.25
   2  -5   8    4.13    0.23
   2  -5   8    4.37    0.23
  -2  -5  -8    3.78    0.22
  -2  -5  -8    4.12    0.23
  -2  -5  -8    3.88    0.21
   2  -5   8    4.16    0.24
  -2  -5  -8    3.52    0.28
  -2  -5  -8    4.03    0.25
   2  -5   8    4.10    0.22
   2   5   9    1.27    0.16
  -2   5  -9    1.64    0.12
  -2   5  -9    1.32    0.13
   2   5   9    1.55    0.14
   2  -5   9    1.53    0.17
  -2  -5  -9    1.48    0.16
  -2  -5  -9    1.08    0.16
   2  -5   9    1.35    0.17
  -2  -5  -9    1.36    0.22
  -2  -5  -9    1.53    0.16
   2  -5   9    1.48    0.20
   2  -5   9    1.63    0.17
   2  -5   9    1.36    0.17
  -2  -5  -9    1.30    0.16
  -2   5 -10    2.74    0.19
   2   5  10    2.98    0.18
   2   5  10    2.77    0.22
  -2  -5 -10    2.48    0.21
   2  -5  10    2.89    0.23
  -2  -5 -10    3.05    0.22
  -2  -5 -10    2.75    0.27
   2  -5  10    3.12    0.23
   2  -5  10    3.21    0.27
   2  -5  10    3.02    0.24
  -2  -5 -10    2.59    0.23
   2  -5  10    3.13    0.24
   2   5  11   10.08    0.35
  -2   5 -11    9.86    0.34
   2   5  11    9.68    0.40
   2  -5  11    9.84    0.40
   2  -5  11   10.19    0.40
  -2  -5 -11    9.86    0.39
   2  -5  11   10.56    0.41
   2  -5  11    9.79    0.43
   2  -5  11    9.95    0.46
  -2  -5 -11   10.10    0.45
  -2  -5 -11    9.27    0.38
  -2   5 -12    0.58    0.12
   2   5  12    0.87    0.13
   2   5  12    0.82    0.16
   2  -5  12    0.75    0.17
  -2  -5 -12    0.60    0.15
   2  -5  12    0.59    0.15
   2  -5  12    0.65    0.16
   2  -5  12    0.50    0.19
  -2  -5 -12    0.59    0.15
   2  -5  12    0.75    0.17
  -2  -5 -12    0.59    0.15
  -2   5 -13    0.41    0.13
   2   5  13    0.36    0.13
   2   5  13    0.80    0.17
   2  -5  13    0.48    0.17
   2  -5  13    0.57    0.20
   2  -5  13    0.44    0.16
   2  -5  13    0.33    0.18
  -2  -5 -13    0.21    0.14
  -2  -5 -13    0.50    0.15
   2   5  14    0.86    0.18
  -2   5 -14    0.35    0.13
   2   5  14    0.52    0.14
   2  -5  14    0.47    0.21
  -2  -5 -14    0.56    0.16
   2  -5  14    0.34    0.18
  -2  -5 -14    0.34    0.16
   2  -5  14    0.35    0.17
   2  -5  14    0.38    0.19
  -2   5 -15    1.25    0.18
   2   5  15    1.51    0.19
  -2  -5 -15    1.66    0.22
   2  -5  15    1.46    0.24
   2  -5  15    1.29    0.23
   2  -5  15    1.57    0.24
  -2  -5 -15    1.10    0.20
   2   5  16    0.57    0.16
  -2   5 -16    0.34    0.15
  -2  -5 -16    0.40    0.16
   2  -5  16    0.35    0.18
  -2  -5 -16    0.35    0.18
   2  -5  16    0.68    0.21
   2  -5  16    0.58    0.22
   2   5  17    1.67    0.22
  -2   5 -17    1.50    0.21
   2  -5  17    1.81    0.26
  -2  -5 -17    2.10    0.26
   2  -5  17    1.56    0.28
   2  -5  17    2.00    0.28
  -2  -5 -17    1.85    0.26
  -2   5 -18    6.52    0.36
   2   5  18    5.75    0.35
   2  -5  18    5.55    0.39
   2  -5  18    7.49    0.46
   2  -5  18    6.15    0.42
  -2  -5 -18    6.14    0.39
  -2  -5 -18    5.68    0.38
  -2   5 -19   -0.13    0.15
   2  -5  19    0.10    0.21
   2  -5  19    0.23    0.25
  -2  -5 -19   -0.05    0.15
  -2  -5 -19    0.08    0.18
   2  -5  19    0.21    0.21
   2  -5  19    0.39    0.26
  -2   6  18    2.56    0.30
   2   6 -18    2.12    0.23
  -2  -6  18    2.20    0.30
   2  -6 -18    2.38    0.30
   2  -6 -18    2.56    0.31
  -2  -6  18    2.68    0.34
   2   6 -17    0.09    0.14
  -2   6  17    0.19    0.19
   2  -6 -17    0.42    0.19
  -2  -6  17    0.85    0.25
   2  -6 -17    0.41    0.18
  -2  -6  17    0.73    0.23
  -2   6  16    1.42    0.24
   2   6 -16    2.18    0.21
  -2  -6  16    1.84    0.26
   2  -6 -16    1.84    0.25
  -2  -6  16    2.13    0.29
   2  -6 -16    1.91    0.26
   2   6 -15    1.67    0.19
  -2   6  15    1.69    0.23
  -2  -6  15    1.47    0.24
  -2  -6  15    2.41    0.27
  -2  -6  15    1.92    0.29
   2  -6 -15    1.98    0.24
   2  -6 -15    1.48    0.23
  -2   6  14   -0.12    0.14
   2   6 -14    0.21    0.12
   2  -6 -14   -0.07    0.13
  -2  -6  14    0.13    0.20
  -2  -6  14    0.19    0.19
   2  -6 -14    0.13    0.15
  -2  -6  14    0.05    0.15
  -2   6  13    2.27    0.23
   2   6 -13    2.12    0.18
   2  -6 -13    2.30    0.23
  -2  -6  13    1.90    0.22
  -2  -6  13    2.23    0.24
   2  -6 -13    2.24    0.23
  -2  -6  13    2.02    0.26
  -2   6  12    4.12    0.26
   2   6 -12    3.95    0.21
  -2   6  12    3.91    0.27
  -2  -6  12    3.81    0.28
   2  -6 -12    4.15    0.27
  -2  -6  12    4.45    0.30
  -2  -6  12    4.00    0.27
  -2  -6  12    3.39    0.32
   2  -6 -12    3.75    0.29
   2  -6 -12    4.14    0.27
   2   6 -11    0.65    0.11
  -2   6  11    0.39    0.23
  -2   6  11    0.64    0.14
  -2   6  11    0.67    0.15
  -2  -6  11    0.64    0.14
  -2  -6  11    0.84    0.16
   2  -6 -11    0.68    0.15
   2  -6 -11    0.75    0.14
  -2  -6  11    0.92    0.19
   2  -6 -11    0.25    0.13
  -2  -6  11    0.81    0.17
  -2   6  10    5.18    0.28
  -2   6  10    4.61    0.24
   2   6 -10    4.98    0.21
  -2   6  10    4.57    0.38
   2  -6 -10    4.97    0.27
  -2  -6  10    4.98    0.27
  -2  -6  10    5.27    0.28
   2  -6 -10    5.06    0.27
  -2  -6  10    4.94    0.31
  -2  -6  10    4.87    0.28
   2  -6 -10    5.20    0.31
   2  -6 -10    5.18    0.35
  -2   6   9   17.83    0.54
  -2   6   9   17.79    0.67
  -2   6   9   18.29    0.55
   2   6  -9   18.97    0.46
   2   6  -9   18.83    0.47
   2  -6  -9   18.64    0.69
   2  -6  -9   18.17    0.56
  -2  -6   9   18.92    0.54
  -2  -6   9   19.42    0.63
   2  -6  -9   18.01    0.66
  -2  -6   9   18.94    0.63
  -2  -6   9   19.06    0.56
   2  -6  -9   18.03    0.56
   2   6  -8    9.80    0.27
  -2   6   8    9.93    0.35
  -2   6   8    9.97    0.50
   2   6  -8    9.92    0.27
  -2  -6   8    9.71    0.35
  -2  -6   8    9.37    0.34
   2  -6  -8   10.14    0.36
   2  -6  -8   10.24    0.45
  -2  -6   8    9.88    0.39
   2  -6  -8    9.77    0.36
   2  -6  -8   10.00    0.42
  -2  -6   8    9.98    0.38
  -2   6   7   14.83    0.41
  -2   6   7   15.23    0.44
  -2   6   7   14.69    0.43
  -2   6   7   16.05    0.58
   2  -6  -7   14.91    0.49
   2  -6  -7   14.57    0.45
  -2  -6   7   15.18    0.49
   2  -6  -7   14.95    0.46
  -2  -6   7   15.45    0.49
  -2  -6   7   15.17    0.43
  -2  -6   7   15.63    0.45
   2  -6  -7   14.94    0.57
   2  -6  -7   15.14    0.54
  -2   6   6    0.45    0.09
  -2   6   6    0.28    0.10
  -2   6   6    0.48    0.08
  -2   6   6    0.30    0.18
  -2  -6   6    0.51    0.09
  -2  -6   6    0.36    0.10
  -2  -6   6    0.44    0.09
   2  -6  -6    0.36    0.17
  -2  -6   6    0.55    0.09
  -2  -6   6    0.42    0.07
   2  -6  -6    0.33    0.09
   2  -6  -6    0.44    0.12
   2  -6  -6    0.40    0.11
  -2  -6   6    0.44    0.07
   2  -6  -6    0.26    0.10
   2   6  -5    0.57    0.16
  -2   6   5    0.60    0.07
  -2   6   5    0.47    0.16
  -2   6   5    0.50    0.08
  -2   6   5    0.68    0.10
  -2  -6   5    0.32    0.06
  -2  -6   5    0.43    0.08
   2  -6  -5    0.51    0.10
  -2  -6   5    0.56    0.07
  -2  -6   5    0.43    0.06
   2  -6  -5    0.50    0.09
   2  -6  -5    0.51    0.10
   2  -6  -5    0.62    0.12
   2  -6  -5    0.46    0.16
   2   6  -4    7.71    0.35
  -2   6   4    7.63    0.23
  -2   6   4    7.64    0.24
  -2   6   4    8.32    0.40
  -2   6   4    7.99    0.21
   2  -6  -4    7.90    0.29
   2  -6  -4    8.09    0.31
   2  -6  -4    8.01    0.26
   2  -6  -4    7.73    0.34
   2  -6  -4    7.78    0.26
  -2  -6   4    7.26    0.22
  -2  -6   4    7.33    0.22
   2  -6  -4    7.89    0.29
  -2   6   3    3.35    0.13
  -2   6   3    3.46    0.27
   2   6  -3    3.22    0.24
  -2   6   3    3.23    0.12
   2  -6  -3    3.29    0.18
   2  -6  -3    3.09    0.19
   2  -6  -3    3.23    0.15
   2  -6  -3    3.50    0.21
  -2  -6   3    2.94    0.11
   2  -6  -3    2.98    0.15
   2  -6  -3    3.41    0.19
   2  -6  -3    3.11    0.15
  -2   6   2    0.47    0.14
   2   6  -2    0.44    0.13
   2  -6  -2    0.33    0.06
   2  -6  -2    0.35    0.07
   2  -6  -2    0.33    0.05
   2  -6  -2    0.49    0.07
   2  -6  -2    0.21    0.08
   2  -6  -2    0.24    0.09
   2  -6  -2    0.35    0.09
   2  -6  -2    0.40    0.06
   2   6  -1    1.32    0.17
  -2   6   1    1.09    0.16
   2  -6  -1    1.53    0.12
   2  -6  -1    1.32    0.10
   2  -6  -1    1.34    0.08
   2  -6  -1    1.41    0.12
   2  -6  -1    1.51    0.10
   2   6   0    3.42    0.28
  -2   6   0    3.77    0.27
  -2  -6   0    3.36    0.12
   2  -6   0    3.90    0.13
   2  -6   0    3.65    0.14
   2  -6   0    3.69    0.13
  -2   6  -1   15.61    0.52
   2   6   1   15.91    0.53
  -2  -6  -1   15.53    0.38
   2  -6   1   15.94    0.38
  -2  -6  -1   15.62    0.39
  -2  -6  -1   16.30    0.40
   2  -6   1   16.18    0.41
   2   6   2    9.12    0.37
  -2   6  -2    8.86    0.37
  -2  -6  -2    8.38    0.26
  -2  -6  -2    8.12    0.24
  -2  -6  -2    8.35    0.25
   2  -6   2    8.99    0.24
   2  -6   2    9.21    0.27
  -2  -6  -2    8.21    0.24
   2   6   3    5.67    0.31
  -2   6  -3    4.49    0.27
  -2  -6  -3    4.84    0.18
   2  -6   3    5.29    0.16
  -2  -6  -3    5.11    0.20
  -2  -6  -3    4.90    0.23
  -2  -6  -3    4.86    0.18
  -2  -6  -3    5.07    0.20
  -2  -6  -3    4.92    0.18
   2  -6   3    5.39    0.21
   2  -6   3    5.06    0.14
   2  -6   3    5.07    0.15
   2  -6   3    5.12    0.17
  -2  -6  -3    5.09    0.20
   2   6   4   62.76    1.58
   2   6   4   61.16    1.35
  -2   6  -4   62.19    1.56
   2  -6   4   62.05    1.43
  -2  -6  -4   61.95    1.47
  -2  -6  -4   60.59    1.67
  -2  -6  -4   60.23    1.68
  -2  -6  -4   60.56    1.43
   2  -6   4   61.87    1.40
  -2  -6  -4   60.28    1.39
   2  -6   4   61.29    1.36
   2  -6   4   63.11    1.37
  -2  -6  -4   60.66    1.67
  -2  -6  -4   60.80    1.43
   2  -6   4   63.08    1.40
  -2   6  -5    0.46    0.14
   2   6   5    0.26    0.08
   2   6   5    0.44    0.16
   2  -6   5    0.36    0.10
   2  -6   5    0.35    0.08
   2  -6   5    0.34    0.07
  -2  -6  -5    0.21    0.09
  -2  -6  -5    0.35    0.09
  -2  -6  -5    0.38    0.10
   2  -6   5    0.35    0.09
   2  -6   5    0.41    0.07
  -2  -6  -5    0.28    0.10
   2  -6   5    0.47    0.10
   2  -6   5    0.40    0.06
  -2  -6  -5    0.15    0.13
   2   6   6   21.40    0.54
   2   6   6   22.43    0.72
  -2   6  -6   20.74    0.47
   2   6   6   21.87    0.51
   2  -6   6   21.24    0.59
   2  -6   6   20.26    0.63
  -2  -6  -6   21.06    0.60
   2  -6   6   21.23    0.56
  -2  -6  -6   21.56    0.57
   2  -6   6   20.72    0.54
  -2  -6  -6   21.33    0.58
  -2  -6  -6   21.01    0.69
   2  -6   6   20.45    0.65
  -2  -6  -6   21.57    0.68
  -2   6  -7    4.11    0.15
  -2   6  -7    3.60    0.14
   2   6   7    3.45    0.16
   2   6   7    3.80    0.32
   2   6   7    3.45    0.19
  -2  -6  -7    3.59    0.20
   2  -6   7    3.69    0.20
   2  -6   7    3.62    0.22
  -2  -6  -7    3.58    0.27
   2  -6   7    3.57    0.24
   2  -6   7    4.17    0.21
  -2  -6  -7    3.20    0.22
  -2  -6  -7    3.47    0.20
   2  -6   7    4.11    0.21
   2   6   8    0.23    0.08
  -2   6  -8    0.11    0.07
  -2   6  -8    0.09    0.06
   2   6   8    0.37    0.19
   2  -6   8    0.17    0.11
  -2  -6  -8    0.00    0.10
   2  -6   8   -0.03    0.09
  -2  -6  -8    0.05    0.16
   2  -6   8   -0.01    0.14
  -2  -6  -8    0.01    0.09
   2  -6   8    0.15    0.09
  -2  -6  -8    0.11    0.11
   2  -6   8    0.03    0.11
   2  -6   8    0.21    0.11
   2   6   9    0.08    0.08
  -2   6  -9    0.00    0.06
   2   6   9   -0.14    0.19
  -2   6  -9    0.00    0.08
   2   6   9   -0.06    0.08
  -2  -6  -9    0.04    0.10
  -2  -6  -9    0.03    0.10
   2  -6   9    0.17    0.12
  -2  -6  -9    0.07    0.15
   2  -6   9    0.07    0.12
   2  -6   9    0.09    0.12
   2  -6   9    0.06    0.09
   2  -6   9    0.10    0.15
  -2  -6  -9   -0.17    0.10
   2   6  10    4.74    0.41
   2   6  10    4.29    0.21
   2   6  10    4.36    0.22
  -2   6 -10    4.62    0.21
   2  -6  10    4.65    0.27
   2  -6  10    4.57    0.27
  -2  -6 -10    4.65    0.27
  -2  -6 -10    4.32    0.24
   2  -6  10    4.46    0.29
  -2  -6 -10    4.20    0.28
   2  -6  10    4.48    0.27
   2  -6  10    4.52    0.25
  -2  -6 -10    4.18    0.33
   2   6  11    9.92    0.36
  -2   6 -11    9.19    0.32
   2   6  11   10.31    0.52
   2   6  11    9.17    0.33
   2  -6  11    9.41    0.45
  -2  -6 -11    9.28    0.45
   2  -6  11    9.23    0.38
   2  -6  11    9.11    0.39
   2  -6  11    9.47    0.42
   2  -6  11    8.95    0.39
  -2  -6 -11    9.21    0.38
  -2  -6 -11    9.44    0.39
   2   6  12   13.39    0.48
   2   6  12   12.87    0.42
  -2   6 -12   12.38    0.41
   2   6  12   13.39    0.63
   2  -6  12   13.10    0.49
  -2  -6 -12   12.79    0.48
  -2  -6 -12   13.07    0.56
  -2  -6 -12   12.76    0.48
   2  -6  12   13.45    0.48
   2  -6  12   12.76    0.53
   2  -6  12   13.05    0.48
   2  -6  12   12.46    0.55
   2   6  13    0.09    0.22
   2   6  13    0.03    0.10
  -2   6 -13    0.08    0.11
   2  -6  13    0.17    0.16
   2  -6  13    0.37    0.17
   2  -6  13    0.00    0.18
  -2  -6 -13   -0.06    0.12
  -2  -6 -13    0.07    0.12
   2  -6  13   -0.06    0.13
  -2   6 -14    2.23    0.20
  -2  -6 -14    1.95    0.23
  -2  -6 -14    2.10    0.24
   2  -6  14    2.25    0.25
   2  -6  14    1.79    0.27
   2  -6  14    2.17    0.25
   2  -6  14    1.92    0.23
  -2   6 -15    0.03    0.13
  -2  -6 -15   -0.06    0.14
   2  -6  15    0.01    0.16
   2  -6  15   -0.05    0.16
   2  -6  15    0.04    0.19
  -2  -6 -15    0.06    0.14
  -2   6 -16    4.93    0.29
  -2  -6 -16    4.70    0.34
  -2  -6 -16    4.64    0.32
   2  -6  16    4.44    0.35
   2  -6  16    4.48    0.37
   2  -6  16    3.72    0.32
  -2   6 -17    1.13    0.19
   2  -6  17    1.11    0.26
   2  -6  17    1.70    0.27
  -2  -6 -17    1.57    0.24
  -2  -6 -17    1.73    0.25
   2  -6  17    1.40    0.25
  -2   6 -18    1.07    0.19
  -2  -6 -18    1.16    0.24
   2  -6  18    1.32    0.27
  -2  -6 -18    0.53    0.21
   2  -6  18    1.25    0.27
   2  -6  18    0.99    0.24
  -2   7  17    1.44    0.36
  -2   7  17    2.15    0.27
   2   7 -17    2.10    0.20
  -2  -7  17    1.89    0.27
   2  -7 -17    2.26    0.28
  -2  -7  17    2.30    0.30
   2  -7 -17    2.44    0.29
  -2  -7  17    1.95    0.29
  -2   7  16    0.13    0.26
  -2   7  16    0.14    0.19
   2   7 -16    0.25    0.13
  -2  -7  16    0.33    0.20
   2  -7 -16    0.52    0.19
   2  -7 -16    0.23    0.16
  -2  -7  16    0.23    0.21
  -2   7  15   14.07    0.54
   2   7 -15   12.90    0.42
  -2   7  15   12.22    0.65
   2  -7 -15   12.95    0.53
  -2  -7  15   12.83    0.54
   2  -7 -15   13.42    0.56
  -2  -7  15   14.08    0.56
  -2  -7  15   12.63    0.62
   2   7 -14    4.07    0.22
  -2   7  14    3.07    0.28
  -2   7  14    3.39    0.40
   2  -7 -14    3.71    0.30
  -2  -7  14    3.15    0.33
  -2  -7  14    3.90    0.33
   2  -7 -14    3.77    0.30
  -2  -7  14    3.40    0.30
  -2   7  13    0.27    0.25
   2   7 -13    0.76    0.12
  -2   7  13    0.72    0.18
   2  -7 -13    0.58    0.17
  -2  -7  13    0.60    0.18
  -2  -7  13    0.93    0.22
   2  -7 -13    0.87    0.18
  -2  -7  13    0.72    0.18
   2   7 -12    1.47    0.13
  -2   7  12    1.34    0.19
  -2   7  12    1.43    0.28
  -2  -7  12    1.43    0.20
   2  -7 -12    1.61    0.22
  -2  -7  12    1.34    0.19
   2  -7 -12    1.44    0.19
  -2  -7  12    1.50    0.22
  -2  -7  12    1.62    0.21
   2  -7 -12    1.47    0.19
   2   7 -11    6.30    0.22
  -2   7  11    6.33    0.46
  -2   7  11    6.52    0.32
  -2  -7  11    6.61    0.36
  -2  -7  11    6.80    0.35
  -2  -7  11    6.57    0.33
  -2  -7  11    6.53    0.32
   2  -7 -11    6.55    0.34
   2  -7 -11    6.33    0.37
   2  -7 -11    6.33    0.32
  -2   7  10    7.77    0.33
   2   7 -10    7.45    0.21
  -2   7  10    8.32    0.47
   2   7 -10    7.39    0.22
  -2  -7  10    7.17    0.32
   2  -7 -10    7.44    0.34
  -2  -7  10    7.51    0.37
  -2  -7  10    7.09    0.34
   2  -7 -10    7.44    0.33
   2  -7 -10    7.14    0.38
  -2  -7  10    7.30    0.33
  -2   7   9    2.71    0.30
  -2   7   9    2.87    0.21
  -2  -7   9    3.17    0.22
  -2  -7   9    2.83    0.21
   2  -7  -9    3.32    0.22
   2  -7  -9    3.17    0.25
   2  -7  -9    3.42    0.30
  -2  -7   9    2.82    0.23
  -2  -7   9    3.49    0.23
   2  -7  -9    2.84    0.21
  -2   7   8    5.96    0.41
  -2   7   8    5.14    0.24
  -2  -7   8    5.10    0.25
  -2  -7   8    5.31    0.27
   2  -7  -8    5.78    0.34
   2  -7  -8    5.26    0.26
  -2  -7   8    5.48    0.26
   2  -7  -8    5.78    0.26
   2  -7  -8    5.42    0.30
  -2  -7   8    5.05    0.25
  -2   7   7   10.42    0.48
  -2   7   7   10.78    0.34
   2  -7  -7   10.16    0.42
   2  -7  -7   10.59    0.47
  -2  -7   7   10.69    0.34
  -2  -7   7   10.68    0.37
  -2  -7   7   10.88    0.37
   2  -7  -7   10.51    0.37
   2  -7  -7   11.20    0.38
  -2  -7   7   10.51    0.33
  -2   7   6    5.24    0.22
  -2   7   6    5.22    0.20
  -2   7   6    5.74    0.36
   2  -7  -6    5.36    0.27
   2  -7  -6    5.68    0.33
   2  -7  -6    5.15    0.24
  -2  -7   6    5.13    0.20
  -2  -7   6    5.02    0.21
   2  -7  -6    5.47    0.24
  -2  -7   6    5.27    0.21
  -2  -7   6    4.74    0.20
  -2   7   5    5.09    0.19
   2   7  -5    5.82    0.35
  -2   7   5    5.44    0.35
  -2   7   5    5.10    0.18
  -2  -7   5    5.25    0.17
   2  -7  -5    4.97    0.26
  -2  -7   5    5.35    0.17
   2  -7  -5    4.53    0.24
   2  -7  -5    4.53    0.21
   2  -7  -5    4.98    0.21
  -2  -7   5    5.17    0.19
   2  -7  -5    5.00    0.31
  -2   7   4    0.60    0.06
  -2   7   4    0.67    0.18
   2   7  -4    0.31    0.15
   2  -7  -4    0.54    0.10
   2  -7  -4    0.45    0.09
  -2  -7   4    0.54    0.07
  -2  -7   4    0.58    0.06
   2  -7  -4    0.65    0.16
   2  -7  -4    0.53    0.10
   2  -7  -4    0.52    0.12
  -2   7   3    7.97    0.42
   2   7  -3    8.72    0.38
   2  -7  -3    8.31    0.26
   2  -7  -3    8.82    0.32
   2  -7  -3    8.53    0.30
   2  -7  -3    8.11    0.26
  -2  -7   3    7.86    0.21
   2  -7  -3    8.29    0.29
   2   7  -2   36.95    1.01
  -2   7   2   36.54    1.02
   2  -7  -2   35.90    0.85
   2  -7  -2   36.10    0.97
   2  -7  -2   35.70    0.89
   2  -7  -2   35.95    0.97
  -2  -7   2   35.69    0.83
   2  -7  -2   35.72    0.83
   2  -7  -2   35.77    0.84
   2  -7  -2   35.46    0.92
  -2   7   1    6.07    0.34
   2   7  -1    5.25    0.32
   2  -7  -1    6.31    0.18
   2  -7  -1    6.41    0.22
   2  -7  -1    6.26    0.24
   2  -7  -1    6.24    0.20
   2  -7  -1    6.37    0.20
   2   7   0   23.47    0.72
  -2   7   0   22.48    0.71
  -2  -7   0   22.60    0.52
   2  -7   0   23.40    0.65
   2  -7   0   23.31    0.56
  -2  -7   0   22.22    0.51
   2  -7   0   21.91    0.53
  -2   7  -1   34.00    0.97
   2   7   1   34.39    0.97
  -2  -7  -1   35.47    0.82
   2  -7   1   34.21    0.78
  -2  -7  -1   34.53    0.78
   2  -7   1   34.73    0.80
  -2  -7  -1   33.68    0.78
   2   7   2   13.49    0.52
  -2   7  -2   13.53    0.50
  -2  -7  -2   13.52    0.36
  -2  -7  -2   13.87    0.38
   2  -7   2   14.03    0.37
  -2  -7  -2   13.68    0.36
  -2  -7  -2   13.37    0.35
  -2  -7  -2   13.52    0.35
   2  -7   2   13.17    0.34
   2   7   3    0.64    0.18
  -2   7  -3    0.64    0.17
   2  -7   3    0.76    0.07
   2  -7   3    0.84    0.08
  -2  -7  -3    0.64    0.12
  -2  -7  -3    0.60    0.08
   2  -7   3    0.81    0.10
  -2  -7  -3    0.50    0.10
  -2  -7  -3    0.59    0.09
  -2  -7  -3    0.74    0.09
  -2   7  -4    4.33    0.29
   2   7   4    5.01    0.32
   2  -7   4    4.47    0.17
  -2  -7  -4    4.60    0.19
   2  -7   4    4.75    0.16
   2  -7   4    4.46    0.18
   2  -7   4    4.63    0.16
  -2  -7  -4    4.43    0.25
  -2  -7  -4    4.75    0.19
  -2  -7  -4    4.52    0.21
  -2  -7  -4    4.46    0.22
   2  -7   4    4.34    0.21
   2   7   5    6.10    0.40
   2   7   5    6.20    0.20
   2   7   5    6.58    0.21
  -2   7  -5    5.98    0.34
  -2  -7  -5    6.71    0.27
  -2  -7  -5    6.07    0.24
   2  -7   5    6.25    0.22
  -2  -7  -5    6.38    0.24
  -2  -7  -5    6.32    0.27
   2  -7   5    6.11    0.24
   2  -7   5    6.16    0.22
   2  -7   5    6.66    0.26
  -2  -7  -5    6.18    0.31
   2  -7   5    6.58    0.22
   2   7   6    3.26    0.17
   2   7   6    3.52    0.30
   2   7   6    3.08    0.17
   2  -7   6    3.73    0.19
  -2  -7  -6    3.26    0.21
   2  -7   6    3.65    0.21
   2  -7   6    3.67    0.21
  -2  -7  -6    3.48    0.19
  -2  -7  -6    3.42    0.26
   2  -7   6    3.89    0.19
   2  -7   6    3.67    0.18
  -2  -7  -6    3.46    0.20
   2   7   7   24.20    0.81
   2  -7   7   23.98    0.74
  -2  -7  -7   23.92    0.79
  -2  -7  -7   23.26    0.77
   2  -7   7   23.94    0.62
  -2  -7  -7   23.54    0.64
   2  -7   7   23.75    0.67
   2  -7   7   24.21    0.73
   2  -7   7   24.40    0.63
  -2  -7  -7   24.11    0.66
   2   7   8   18.42    0.68
  -2  -7  -8   18.63    0.67
  -2  -7  -8   17.52    0.55
  -2  -7  -8   19.24    0.66
   2  -7   8   18.90    0.61
  -2  -7  -8   17.19    0.54
   2  -7   8   18.84    0.55
   2  -7   8   19.66    0.54
   2  -7   8   19.21    0.57
   2  -7   8   18.21    0.62
   2   7   9    1.14    0.24
  -2   7  -9    1.40    0.10
  -2   7  -9    1.32    0.10
  -2  -7  -9    1.41    0.17
  -2  -7  -9    1.12    0.17
   2  -7   9    1.20    0.16
   2  -7   9    1.32    0.16
   2  -7   9    0.97    0.16
  -2  -7  -9    1.31    0.16
   2  -7   9    1.17    0.19
   2  -7   9    1.45    0.16
  -2  -7  -9    1.09    0.21
  -2   7 -10    0.91    0.10
   2   7  10    0.71    0.23
   2  -7  10    1.00    0.16
  -2  -7 -10    0.90    0.17
  -2  -7 -10    0.99    0.16
   2  -7  10    0.89    0.17
   2  -7  10    1.13    0.16
  -2  -7 -10    0.86    0.16
   2  -7  10    0.92    0.16
   2  -7  10    0.85    0.18
  -2   7 -11    0.73    0.10
   2   7  11    0.35    0.22
   2  -7  11    0.63    0.19
  -2  -7 -11    0.31    0.13
   2  -7  11    0.74    0.17
   2  -7  11    0.56    0.14
   2  -7  11    0.70    0.16
   2  -7  11    0.61    0.16
  -2  -7 -11    0.81    0.17
  -2  -7 -11    0.63    0.15
  -2   7 -12    1.77    0.15
   2   7  12    2.02    0.31
   2  -7  12    2.09    0.25
   2  -7  12    1.65    0.21
  -2  -7 -12    2.18    0.23
   2  -7  12    2.16    0.23
   2  -7  12    1.82    0.22
   2  -7  12    1.93    0.22
  -2  -7 -12    1.68    0.23
  -2  -7 -12    1.86    0.21
   2   7  13    0.33    0.25
  -2   7 -13    0.34    0.11
   2  -7  13    0.14    0.18
  -2  -7 -13    0.34    0.15
   2  -7  13    0.42    0.16
  -2  -7 -13    0.20    0.14
   2  -7  13    0.23    0.17
   2  -7  13    0.05    0.15
   2   7  14    0.14    0.24
  -2   7 -14    0.28    0.12
   2  -7  14    0.57    0.19
   2  -7  14    0.65    0.19
   2  -7  14    0.39    0.19
   2  -7  14    0.30    0.22
  -2  -7 -14    0.45    0.18
  -2  -7 -14    0.04    0.14
  -2   7 -15    0.07    0.12
   2   7  15    0.29    0.28
   2  -7  15    0.24    0.18
   2  -7  15   -0.04    0.16
   2  -7  15    0.17    0.18
  -2  -7 -15   -0.20    0.16
  -2  -7 -15   -0.14    0.14
  -2   7 -16    0.18    0.13
   2   7  16   -0.36    0.27
  -2  -7 -16   -0.01    0.16
   2  -7  16   -0.06    0.19
   2  -7  16    0.12    0.20
  -2  -7 -16    0.24    0.17
   2  -7  16    0.00    0.18
   2   7  17   -0.22    0.28
  -2   7 -17   -0.01    0.13
   2  -7  17    0.34    0.22
   2  -7  17    0.28    0.20
  -2  -7 -17   -0.21    0.14
  -2  -7 -17    0.08    0.17
   2  -7  17    0.34    0.20
  -2   8  16    0.28    0.29
   2   8 -16    0.29    0.11
  -2   8  16    0.43    0.19
   2  -8 -16    0.29    0.19
   2  -8 -16    0.23    0.17
  -2  -8  16    0.55    0.22
  -2  -8  16    0.39    0.19
  -2  -8  16    0.61    0.21
  -2   8  15    0.09    0.17
  -2   8  15    0.29    0.28
   2   8 -15   -0.01    0.09
  -2  -8  15    0.24    0.19
  -2  -8  15    0.26    0.21
   2  -8 -15    0.08    0.16
  -2  -8  15   -0.06    0.21
  -2  -8  15    0.19    0.17
   2  -8 -15   -0.02    0.16
  -2   8  14    4.05    0.30
   2   8 -14    3.87    0.17
  -2   8  14    3.28    0.40
   2  -8 -14    3.43    0.30
  -2  -8  14    4.13    0.37
  -2  -8  14    4.24    0.34
   2  -8 -14    3.27    0.27
  -2  -8  14    3.70    0.30
  -2  -8  14    4.18    0.31
  -2   8  13    0.51    0.26
  -2   8  13    0.89    0.18
  -2  -8  13    0.86    0.20
   2  -8 -13    0.51    0.18
  -2  -8  13    0.63    0.22
   2  -8 -13    0.55    0.17
  -2  -8  13    0.97    0.21
  -2  -8  13    0.59    0.18
  -2   8  12    1.89    0.21
  -2   8  12    1.08    0.26
  -2  -8  12    1.76    0.21
   2  -8 -12    1.72    0.22
  -2  -8  12    2.25    0.26
   2  -8 -12    1.58    0.23
  -2  -8  12    1.31    0.20
   2  -8 -12    1.55    0.21
  -2  -8  12    1.80    0.22
  -2   8  11    3.81    0.25
  -2   8  11    3.56    0.37
   2  -8 -11    3.65    0.30
   2  -8 -11    3.42    0.25
  -2  -8  11    3.62    0.26
   2  -8 -11    3.45    0.27
  -2  -8  11    3.65    0.28
  -2  -8  11    3.62    0.26
  -2  -8  11    3.55    0.26
  -2   8  10   -0.12    0.19
  -2   8  10    0.20    0.13
  -2  -8  10    0.09    0.13
  -2  -8  10    0.30    0.13
   2  -8 -10    0.20    0.13
   2  -8 -10   -0.02    0.12
   2  -8 -10    0.13    0.12
  -2  -8  10    0.16    0.15
  -2  -8  10    0.10    0.11
  -2   8   9    1.49    0.25
  -2   8   9    1.59    0.16
  -2  -8   9    1.38    0.16
   2  -8  -9    1.61    0.18
   2  -8  -9    1.61    0.20
  -2  -8   9    1.34    0.16
  -2  -8   9    1.38    0.17
   2  -8  -9    1.35    0.23
  -2  -8   9    1.45    0.16
   2  -8  -9    1.22    0.16
  -2   8   8    1.06    0.25
  -2   8   8    1.10    0.13
   2  -8  -8    1.26    0.18
  -2  -8   8    1.19    0.14
   2  -8  -8    1.33    0.22
  -2  -8   8    1.19    0.13
   2  -8  -8    0.73    0.14
  -2  -8   8    1.28    0.14
  -2  -8   8    1.18    0.15
   2  -8  -8    1.18    0.15
  -2   8   7    8.12    0.44
  -2   8   7    7.78    0.26
   2  -8  -7    7.03    0.30
  -2  -8   7    7.31    0.29
  -2  -8   7    7.78    0.27
   2  -8  -7    7.16    0.34
   2  -8  -7    7.84    0.40
  -2  -8   7    7.37    0.29
  -2  -8   7    7.35    0.28
   2  -8  -7    8.15    0.31
  -2   8   6    4.12    0.16
  -2   8   6    4.33    0.37
  -2   8   6    3.99    0.17
  -2  -8   6    3.98    0.18
   2  -8  -6    4.28    0.22
  -2  -8   6    4.34    0.21
   2  -8  -6    4.32    0.22
  -2  -8   6    3.92    0.19
  -2  -8   6    3.65    0.17
   2  -8  -6    4.19    0.30
   2  -8  -6    3.82    0.23
   2   8  -5    0.75    0.19
  -2   8   5    0.76    0.19
   2  -8  -5    0.87    0.18
  -2  -8   5    0.95    0.08
   2  -8  -5    0.90    0.12
   2  -8  -5    1.11    0.12
  -2  -8   5    0.87    0.09
  -2  -8   5    0.87    0.11
   2  -8  -5    0.84    0.13
   2   8  -4    7.04    0.39
  -2   8   4    7.11    0.40
  -2  -8   4    6.77    0.20
   2  -8  -4    7.09    0.28
   2  -8  -4    7.33    0.26
   2  -8  -4    7.31    0.26
   2  -8  -4    7.11    0.33
  -2  -8   4    6.71    0.24
   2   8  -3    7.42    0.38
  -2   8   3    7.71    0.42
   2  -8  -3    7.50    0.25
  -2  -8   3    7.54    0.23
   2  -8  -3    7.17    0.28
   2  -8  -3    7.40    0.25
   2  -8  -3    7.25    0.27
   2  -8  -3    7.08    0.30
  -2   8   2    0.96    0.20
   2   8  -2    0.82    0.19
   2  -8  -2    1.12    0.11
   2  -8  -2    1.06    0.10
   2  -8  -2    1.42    0.11
   2  -8  -2    1.07    0.12
   2  -8  -2    0.96    0.09
  -2   8   1   31.47    0.92
   2   8  -1   30.01    0.91
   2  -8  -1   30.95    0.82
   2  -8  -1   30.68    0.76
   2  -8  -1   29.81    0.71
   2  -8  -1   30.13    0.72
  -2   8   0    0.12    0.15
   2   8   0    0.04    0.14
  -2  -8   0    0.26    0.05
   2  -8   0    0.24    0.09
   2  -8   0    0.27    0.07
  -2  -8   0    0.23    0.05
   2  -8   0    0.20    0.07
   2   8   1    0.82    0.19
  -2   8  -1    0.76    0.18
  -2  -8  -1    0.75    0.08
  -2  -8  -1    0.76    0.07
   2  -8   1    0.88    0.08
   2  -8   1    0.81    0.07
   2   8   2    7.49    0.40
  -2   8  -2    7.27    0.38
   2  -8   2    7.49    0.22
   2  -8   2    8.02    0.25
  -2  -8  -2    7.42    0.23
  -2  -8  -2    7.57    0.23
  -2  -8  -2    7.93    0.25
  -2   8  -3    0.07    0.15
   2   8   3    0.24    0.16
   2  -8   3    0.30    0.05
  -2  -8  -3    0.02    0.07
  -2  -8  -3    0.06    0.07
  -2  -8  -3   -0.06    0.07
  -2  -8  -3    0.14    0.09
   2  -8   3    0.30    0.07
  -2  -8  -3   -0.08    0.11
   2  -8   3    0.33    0.09
  -2   8  -4    3.55    0.31
   2   8   4    3.46    0.30
   2  -8   4    3.13    0.15
   2  -8   4    3.33    0.15
  -2  -8  -4    3.31    0.17
   2  -8   4    3.49    0.19
  -2  -8  -4    3.45    0.23
  -2  -8  -4    3.07    0.18
  -2  -8  -4    3.38    0.17
   2   8   5    2.63    0.27
  -2   8  -5    3.09    0.28
  -2  -8  -5    2.46    0.17
  -2  -8  -5    2.66    0.23
   2  -8   5    2.64    0.15
   2  -8   5    2.85    0.15
  -2  -8  -5    2.51    0.18
   2  -8   5    2.64    0.13
   2  -8   5    2.80    0.18
   2  -8   5    2.50    0.16
  -2  -8  -5    2.69    0.17
   2   8   6    5.88    0.41
   2   8   6    5.50    0.18
   2   8   6    5.55    0.18
  -2  -8  -6    5.71    0.31
   2  -8   6    5.59    0.23
   2  -8   6    5.73    0.22
   2  -8   6    6.03    0.23
  -2  -8  -6    5.64    0.24
  -2  -8  -6    5.97    0.25
  -2  -8  -6    5.38    0.27
   2  -8   6    5.29    0.25
   2  -8   6    5.88    0.26
   2   8   7    5.06    0.37
   2   8   7    5.46    0.21
  -2  -8  -7    5.05    0.25
  -2  -8  -7    5.53    0.32
  -2  -8  -7    5.01    0.25
  -2  -8  -7    5.41    0.29
   2  -8   7    4.72    0.27
   2  -8   7    5.65    0.27
   2  -8   7    5.65    0.24
   2  -8   7    5.37    0.23
   2  -8   7    5.48    0.24
   2   8   8    1.09    0.13
   2   8   8    0.76    0.23
   2  -8   8    0.88    0.13
  -2  -8  -8    0.79    0.15
  -2  -8  -8    0.61    0.13
  -2  -8  -8    0.89    0.19
  -2  -8  -8    0.91    0.14
   2  -8   8    0.84    0.16
   2  -8   8    0.82    0.13
   2  -8   8    0.98    0.15
   2  -8   8    1.13    0.14
   2   8   9    2.46    0.19
   2   8   9    2.24    0.29
   2  -8   9    2.65    0.21
   2  -8   9    2.43    0.24
   2  -8   9    2.65    0.23
  -2  -8  -9    2.49    0.23
  -2  -8  -9    2.07    0.20
  -2  -8  -9    2.35    0.20
  -2  -8  -9    2.43    0.26
   2  -8   9    2.88    0.23
   2  -8   9    2.70    0.20
   2   8  10    0.04    0.19
   2   8  10   -0.18    0.11
   2  -8  10   -0.16    0.14
  -2  -8 -10    0.04    0.12
   2  -8  10    0.19    0.14
   2  -8  10    0.04    0.10
   2  -8  10    0.05    0.12
  -2  -8 -10    0.17    0.13
   2  -8  10    0.08    0.13
  -2  -8 -10    0.01    0.12
   2   8  11    6.31    0.44
   2   8  11    5.88    0.29
   2  -8  11    5.61    0.35
   2  -8  11    6.34    0.33
  -2  -8 -11    5.09    0.30
   2  -8  11    6.56    0.32
   2  -8  11    5.60    0.31
  -2  -8 -11    6.05    0.37
   2  -8  11    5.68    0.32
  -2  -8 -11    6.11    0.33
   2   8  12    1.95    0.31
  -2  -8 -12    1.90    0.24
   2  -8  12    1.90    0.22
   2  -8  12    2.27    0.24
  -2  -8 -12    1.61    0.21
  -2  -8 -12    1.95    0.22
   2  -8  12    1.80    0.25
   2  -8  12    1.97    0.22
   2  -8  12    1.72    0.21
   2   8  13    0.64    0.27
  -2   8 -13    0.41    0.09
   2  -8  13    0.62    0.21
   2  -8  13    0.56    0.18
   2  -8  13    0.42    0.19
  -2  -8 -13    0.76    0.18
   2  -8  13    0.61    0.18
  -2  -8 -13    0.52    0.17
   2   8  14    0.26    0.27
  -2   8 -14    0.65    0.11
  -2  -8 -14    0.79    0.19
   2  -8  14    0.75    0.23
  -2  -8 -14    0.66    0.19
   2  -8  14    0.82    0.19
   2  -8  14    0.68    0.21
   2  -8  14    0.83    0.21
  -2   8 -15    7.78    0.28
   2   8  15    6.04    0.54
   2  -8  15    7.52    0.47
   2  -8  15    7.97    0.43
  -2  -8 -15    7.14    0.40
   2  -8  15    7.14    0.41
  -2  -8 -15    6.62    0.40
   2  -8  15    7.44    0.42
  -2   8 -16   -0.04    0.10
   2   8  16   -0.05    0.28
  -2  -8 -16    0.23    0.18
   2  -8  16    0.06    0.16
   2  -8  16   -0.17    0.18
  -2  -8 -16    0.29    0.17
  -2   9  15    2.19    0.37
  -2   9  15    2.22    0.25
   2  -9 -15    2.32    0.28
  -2  -9  15    2.31    0.31
   2  -9 -15    2.87    0.30
  -2  -9  15    2.61    0.29
  -2  -9  15    2.95    0.30
  -2   9  14    1.81    0.22
  -2   9  14    1.94    0.35
  -2  -9  14    2.35    0.27
  -2  -9  14    1.99    0.29
   2  -9 -14    1.78    0.25
  -2  -9  14    2.12    0.27
   2  -9 -14    1.53    0.24
  -2  -9  14    1.65    0.24
  -2   9  13    8.34    0.37
  -2   9  13    7.84    0.55
  -2  -9  13    8.01    0.42
  -2  -9  13    7.74    0.45
  -2  -9  13    7.79    0.39
  -2  -9  13    8.68    0.41
   2  -9 -13    8.30    0.42
   2  -9 -13    7.25    0.40
  -2   9  12    0.47    0.15
  -2   9  12    0.37    0.24
  -2  -9  12    0.48    0.17
  -2  -9  12    0.34    0.17
  -2  -9  12    0.30    0.16
   2  -9 -12    0.22    0.15
  -2  -9  12    0.10    0.13
  -2  -9  12    0.35    0.19
   2  -9 -12    0.32    0.16
  -2   9  11    6.47    0.47
  -2   9  11    6.59    0.29
   2  -9 -11    6.24    0.39
  -2  -9  11    5.94    0.32
   2  -9 -11    5.98    0.33
  -2  -9  11    5.41    0.33
  -2  -9  11    5.58    0.30
  -2  -9  11    5.78    0.35
  -2  -9  11    5.92    0.32
   2  -9 -11    6.02    0.34
  -2   9  10    1.41    0.16
  -2   9  10    1.42    0.28
   2  -9 -10    1.28    0.21
  -2  -9  10    2.00    0.19
   2  -9 -10    1.75    0.20
  -2  -9  10    1.85    0.19
   2  -9 -10    1.64    0.20
  -2  -9  10    1.45    0.20
  -2  -9  10    1.83    0.19
  -2   9   9    1.39    0.14
  -2   9   9    1.70    0.27
  -2  -9   9    1.68    0.17
  -2  -9   9    1.46    0.18
   2  -9  -9    1.41    0.18
   2  -9  -9    1.88    0.20
  -2  -9   9    1.74    0.17
  -2  -9   9    1.55    0.17
   2  -9  -9    1.73    0.21
  -2   9   8    1.00    0.11
  -2   9   8    1.23    0.26
   2  -9  -8    0.89    0.15
   2  -9  -8    0.99    0.22
   2  -9  -8    1.02    0.17
  -2  -9   8    0.80    0.12
   2  -9  -8    1.01    0.15
  -2  -9   8    0.96    0.14
  -2  -9   8    1.06    0.13
  -2  -9   8    0.83    0.14
  -2   9   7    2.14    0.29
  -2   9   7    2.43    0.11
  -2  -9   7    2.39    0.17
   2  -9  -7    2.32    0.19
  -2  -9   7    2.63    0.18
  -2  -9   7    2.66    0.16
  -2  -9   7    2.68    0.17
   2  -9  -7    2.37    0.26
   2  -9  -7    2.45    0.21
   2  -9  -7    2.27    0.19
  -2   9   6    0.30    0.19
  -2  -9   6    0.29    0.09
   2  -9  -6    0.30    0.18
  -2  -9   6    0.24    0.08
   2  -9  -6    0.23    0.11
   2  -9  -6    0.35    0.11
   2  -9  -6   -0.02    0.09
   2   9  -5    5.17    0.35
  -2   9   5    4.36    0.35
   2  -9  -5    4.46    0.30
   2  -9  -5    4.52    0.22
   2  -9  -5    4.79    0.23
   2  -9  -5    3.97    0.24
  -2  -9   5    3.96    0.16
  -2  -9   5    3.90    0.17
  -2   9   4    0.52    0.18
   2   9  -4    0.57    0.20
   2  -9  -4    0.17    0.15
   2  -9  -4    0.59    0.11
   2  -9  -4    0.48    0.10
   2  -9  -4    0.41    0.11
  -2   9   3    0.25    0.17
   2   9  -3    0.50    0.19
   2  -9  -3    0.37    0.09
   2  -9  -3    0.50    0.09
   2  -9  -3    0.57    0.10
   2  -9  -3    0.53    0.14
  -2   9   2    0.96    0.20
   2   9  -2    1.03    0.21
   2  -9  -2    0.95    0.10
   2  -9  -2    1.05    0.12
   2  -9  -2    0.94    0.10
   2  -9  -2    0.98    0.10
  -2   9   1    1.21    0.21
   2   9  -1    1.27    0.22
   2  -9  -1    1.23    0.10
   2  -9  -1    1.30    0.10
   2   9   0    0.94    0.21
  -2   9   0    1.03    0.20
   2  -9   0    0.99    0.09
   2  -9   0    0.80    0.10
   2  -9   0    0.86    0.07
   2   9   1   16.38    0.63
  -2   9  -1   17.32    0.63
   2  -9   1   17.51    0.45
  -2  -9  -1   17.63    0.45
   2  -9   1   17.76    0.55
   2  -9   1   16.48    0.42
  -2  -9  -1   17.03    0.42
  -2  -9  -1   17.10    0.42
   2   9   2    1.43    0.24
  -2   9  -2    1.49    0.22
  -2  -9  -2    1.72    0.11
   2  -9   2    1.73    0.11
   2  -9   2    1.58    0.10
  -2  -9  -2    1.38    0.11
  -2   9  -3    0.53    0.17
   2   9   3    0.63    0.20
  -2  -9  -3    0.73    0.10
  -2  -9  -3    0.67    0.09
   2  -9   3    0.68    0.07
  -2  -9  -3    0.74    0.13
   2  -9   3    0.69    0.08
  -2  -9  -3    0.52    0.09
  -2   9  -4    2.93    0.29
   2   9   4    2.78    0.30
  -2  -9  -4    2.95    0.22
   2  -9   4    3.01    0.14
   2  -9   4    3.08    0.15
  -2  -9  -4    2.95    0.16
  -2  -9  -4    2.80    0.17
  -2  -9  -4    2.87    0.16
  -2   9  -5   -0.06    0.16
   2   9   5    0.32    0.19
  -2  -9  -5    0.08    0.09
  -2  -9  -5    0.01    0.14
  -2  -9  -5   -0.03    0.08
   2  -9   5    0.04    0.08
   2  -9   5    0.14    0.08
  -2  -9  -5   -0.03    0.09
   2  -9   5   -0.01    0.07
   2   9   6    0.20    0.19
  -2  -9  -6    0.22    0.10
   2  -9   6    0.26    0.07
  -2  -9  -6    0.43    0.11
   2  -9   6    0.25    0.11
  -2  -9  -6    0.22    0.11
   2  -9   6    0.33    0.09
  -2  -9  -6    0.22    0.16
   2  -9   6    0.18    0.09
   2   9   7    5.40    0.42
   2  -9   7    4.78    0.27
   2  -9   7    5.41    0.24
  -2  -9  -7    4.63    0.29
  -2  -9  -7    5.13    0.26
  -2  -9  -7    5.29    0.26
   2  -9   7    4.93    0.23
  -2  -9  -7    5.07    0.32
   2   9   8    0.11    0.08
   2   9   8    0.03    0.21
  -2  -9  -8    0.14    0.11
   2  -9   8    0.20    0.12
   2  -9   8    0.13    0.11
   2  -9   8    0.32    0.10
  -2  -9  -8    0.15    0.11
   2  -9   8    0.16    0.14
  -2  -9  -8    0.21    0.17
   2  -9   8    0.19    0.11
  -2  -9  -8    0.15    0.12
   2   9   9    0.06    0.09
   2   9   9    0.04    0.19
  -2  -9  -9    0.64    0.19
   2  -9   9    0.25    0.13
  -2  -9  -9    0.11    0.12
  -2  -9  -9   -0.08    0.11
   2  -9   9    0.14    0.10
   2  -9   9    0.09    0.15
  -2  -9  -9   -0.06    0.12
   2  -9   9    0.05    0.12
   2  -9   9    0.01    0.12
   2   9  10    0.53    0.13
   2   9  10    0.37    0.24
   2  -9  10    1.00    0.20
  -2  -9 -10    0.59    0.15
   2  -9  10    0.59    0.14
   2  -9  10    0.59    0.16
  -2  -9 -10    0.63    0.17
  -2  -9 -10    0.58    0.16
   2  -9  10    0.51    0.14
   2  -9  10    0.42    0.14
   2   9  11    0.08    0.12
   2   9  11   -0.20    0.20
  -2  -9 -11    0.00    0.13
   2  -9  11    0.11    0.12
   2  -9  11    0.09    0.14
   2  -9  11    0.15    0.15
  -2  -9 -11    0.17    0.14
   2  -9  11    0.18    0.17
  -2  -9 -11    0.04    0.14
   2  -9  11    0.01    0.14
   2   9  12    0.20    0.14
   2   9  12    0.20    0.23
   2  -9  12    0.17    0.19
   2  -9  12    0.23    0.15
   2  -9  12    0.28    0.15
  -2  -9 -12    0.13    0.15
   2  -9  12    0.00    0.16
  -2  -9 -12    0.08    0.14
   2   9  13    4.04    0.27
   2   9  13    3.36    0.41
   2  -9  13    4.04    0.35
   2  -9  13    3.78    0.29
   2  -9  13    3.28    0.28
   2  -9  13    3.85    0.33
  -2  -9 -13    3.74    0.31
  -2  -9 -13    3.53    0.29
   2   9  14    0.15    0.27
   2   9  14    0.00    0.15
   2  -9  14    0.20    0.17
   2  -9  14    0.10    0.17
   2  -9  14    0.25    0.20
  -2  -9 -14    0.01    0.15
  -2  -9 -14    0.11    0.16
   2  -9  14    0.32    0.21
   2   9  15   -0.17    0.26
   2  -9  15    0.21    0.17
  -2  10  13    0.19    0.14
  -2  10  13   -0.09    0.24
  -2 -10  13    0.38    0.19
   2 -10 -13    0.13    0.17
   2 -10 -13    0.01    0.15
  -2 -10  13    0.25    0.18
  -2 -10  13    0.08    0.19
  -2  10  12    0.58    0.25
  -2  10  12    0.85    0.15
  -2 -10  12    0.55    0.17
   2 -10 -12    0.63    0.18
   2 -10 -12    0.64    0.18
  -2 -10  12    0.67    0.21
  -2 -10  12    0.82    0.19
  -2 -10  12    0.57    0.17
  -2  10  11   -0.05    0.23
  -2  10  11    0.10    0.11
  -2 -10  11    0.14    0.13
  -2 -10  11    0.00    0.16
   2 -10 -11   -0.04    0.14
   2 -10 -11    0.07    0.13
  -2 -10  11    0.15    0.15
   2 -10 -11   -0.11    0.14
  -2 -10  11    0.03    0.14
  -2  10  10    0.46    0.11
  -2  10  10    0.63    0.25
  -2 -10  10    0.74    0.14
  -2 -10  10    0.84    0.18
   2 -10 -10    0.55    0.17
  -2 -10  10    0.53    0.15
   2 -10 -10    0.33    0.15
   2 -10 -10    0.73    0.16
  -2 -10  10    0.56    0.14
  -2  10   9    0.26    0.22
  -2 -10   9    0.27    0.12
  -2 -10   9    0.19    0.14
   2 -10  -9    0.21    0.14
  -2 -10   9    0.09    0.10
  -2 -10   9    0.09    0.12
   2 -10  -9    0.18    0.13
   2 -10  -9    0.05    0.13
  -2  10   8    4.28    0.38
  -2 -10   8    4.21    0.24
   2 -10  -8    4.55    0.30
  -2 -10   8    4.15    0.24
   2 -10  -8    4.26    0.36
   2 -10  -8    4.70    0.26
  -2 -10   8    4.40    0.23
   2 -10  -8    4.40    0.27
  -2 -10   8    3.87    0.22
  -2  10   7    4.68    0.41
   2 -10  -7    4.33    0.28
   2 -10  -7    4.50    0.25
  -2 -10   7    4.09    0.21
  -2 -10   7    4.12    0.21
   2 -10  -7    4.14    0.35
   2 -10  -7    4.31    0.25
  -2 -10   7    4.74    0.22
  -2 -10   7    4.41    0.21
  -2  10   6   -0.30    0.18
  -2 -10   6    0.08    0.08
   2 -10  -6    0.09    0.10
   2 -10  -6    0.08    0.11
   2 -10  -6    0.01    0.10
   2 -10  -6    0.13    0.17
  -2 -10   6    0.12    0.08
  -2  10   5    1.54    0.25
   2  10  -5    1.83    0.26
   2 -10  -5    2.06    0.18
   2 -10  -5    1.54    0.22
  -2 -10   5    2.11    0.13
   2 -10  -5    1.98    0.17
   2 -10  -5    2.03    0.18
  -2  10   4    0.45    0.20
   2  10  -4    0.61    0.19
   2 -10  -4    0.74    0.11
   2 -10  -4    0.68    0.17
   2 -10  -4    0.82    0.12
   2 -10  -4    0.65    0.12
   2  10  -3    0.07    0.18
  -2  10   3    0.33    0.18
   2 -10  -3    0.28    0.09
   2 -10  -3    0.24    0.09
   2 -10  -3    0.19    0.09
   2 -10  -3    0.05    0.14
  -2  10   2    0.70    0.22
   2  10  -2    0.63    0.21
   2 -10  -2    0.79    0.14
   2 -10  -2    0.74    0.10
   2 -10  -2    0.77    0.09
   2 -10  -2    0.80    0.10
  -2  10   1    6.80    0.40
   2  10  -1    5.62    0.38
   2 -10  -1    5.97    0.21
   2 -10  -1    5.63    0.20
   2 -10  -1    5.87    0.21
   2  10   0    0.21    0.17
  -2  10   0    0.40    0.19
   2 -10   0    0.32    0.07
   2 -10   0    0.29    0.07
   2  10   1    2.63    0.29
  -2  10  -1    2.82    0.30
  -2 -10  -1    3.02    0.13
   2 -10   1    3.03    0.13
  -2 -10  -1    3.04    0.13
   2 -10   1    2.70    0.13
   2  10   2    0.17    0.19
  -2  10  -2    0.05    0.16
  -2 -10  -2   -0.05    0.07
  -2 -10  -2    0.18    0.11
  -2 -10  -2    0.10    0.07
  -2 -10  -2   -0.09    0.06
   2 -10   2    0.29    0.06
   2  10   3    0.60    0.20
  -2  10  -3    0.52    0.20
  -2 -10  -3    0.46    0.09
  -2 -10  -3    0.57    0.09
   2 -10   3    0.70    0.07
  -2 -10  -3    0.44    0.09
   2 -10   3    0.56    0.08
  -2 -10  -3    0.61    0.14
   2 -10   3    0.48    0.15
   2  10   4    0.50    0.21
  -2  10  -4    0.34    0.18
  -2 -10  -4    0.67    0.11
  -2 -10  -4    0.45    0.14
  -2 -10  -4    0.45    0.10
   2 -10   4    0.64    0.08
   2 -10   4    0.66    0.09
  -2 -10  -4    0.40    0.10
   2  10   5    0.46    0.20
  -2  10  -5    0.27    0.19
  -2 -10  -5    0.56    0.16
   2 -10   5    0.23    0.06
  -2 -10  -5    0.25    0.10
  -2 -10  -5    0.17    0.10
   2 -10   5    0.07    0.07
   2 -10   5    0.12    0.08
   2 -10   5    0.21    0.09
  -2 -10  -5    0.12    0.10
   2  10   6   -0.03    0.18
  -2 -10  -6    0.16    0.10
   2 -10   6    0.10    0.07
   2 -10   6    0.20    0.10
  -2 -10  -6    0.20    0.10
  -2 -10  -6    0.03    0.10
   2 -10   6    0.28    0.12
  -2 -10  -6    0.35    0.17
   2  10   7    1.71    0.28
  -2 -10  -7    1.35    0.21
  -2 -10  -7    1.51    0.17
   2 -10   7    1.40    0.14
  -2 -10  -7    1.28    0.18
  -2 -10  -7    1.39    0.16
   2 -10   7    1.50    0.15
   2 -10   7    1.59    0.15
   2 -10   7    1.34    0.17
   2  10   8    0.38    0.24
  -2 -10  -8    0.37    0.14
   2 -10   8    0.20    0.15
  -2 -10  -8    0.18    0.12
   2 -10   8    0.20    0.11
  -2 -10  -8    0.36    0.14
   2 -10   8    0.23    0.10
  -2 -10  -8    0.53    0.20
   2 -10   8    0.40    0.12
   2  10   9    2.32    0.33
  -2 -10  -9    2.40    0.24
   2 -10   9    2.01    0.23
   2 -10   9    2.89    0.21
   2 -10   9    2.56    0.21
   2 -10   9    2.86    0.23
  -2 -10  -9    2.28    0.21
  -2 -10  -9    2.37    0.22
   2  10  10    0.08    0.23
   2  10  10    0.32    0.09
  -2 -10 -10   -0.11    0.12
   2 -10  10    0.05    0.13
  -2 -10 -10    0.00    0.13
   2 -10  10    0.13    0.12
   2 -10  10    0.22    0.15
  -2 -10 -10    0.03    0.13
   2 -10  10    0.08    0.17
   2  10  11    0.80    0.30
   2  10  11    0.93    0.13
   2 -10  11    0.51    0.20
   2 -10  11    0.77    0.16
  -2 -10 -11    0.97    0.19
   2 -10  11    1.05    0.18
  -2 -10 -11    1.26    0.19
  -2 -10 -11    0.74    0.18
   2 -10  11    1.15    0.19
   2  10  12    3.31    0.22
   2  10  12    2.43    0.37
   2 -10  12    2.80    0.25
   2 -10  12    2.46    0.29
  -2 -10 -12    2.86    0.27
  -2 -10 -12    3.06    0.27
   2 -10  12    3.49    0.29
   2  10  13    6.77    0.30
   2  10  13    6.45    0.49
  -2 -10 -13    5.59    0.34
  -2 -10 -13    5.91    0.37
   2 -10  13    5.13    0.39
   2 -10  13    6.67    0.37
   2 -10  13    5.43    0.34
  -2  11  11    0.39    0.24
   2 -11 -11    0.44    0.18
  -2 -11  11    0.45    0.18
  -2 -11  11    0.44    0.17
   2 -11 -11    0.56    0.18
   2 -11 -11    0.25    0.16
  -2 -11  11    0.15    0.13
  -2 -11  11    0.45    0.16
  -2  11  10    0.30    0.23
  -2 -11  10    0.28    0.16
  -2 -11  10    0.37    0.13
  -2 -11  10    0.27    0.14
   2 -11 -10    0.31    0.15
  -2 -11  10    0.50    0.16
   2 -11 -10    0.08    0.15
   2 -11 -10    0.45    0.15
  -2  11   9    1.74    0.31
  -2 -11   9    1.84    0.18
  -2 -11   9    1.45    0.17
  -2 -11   9    1.61    0.17
   2 -11  -9    1.58    0.22
   2 -11  -9    1.34    0.19
   2 -11  -9    1.39    0.20
  -2 -11   9    1.45    0.18
  -2  11   8    2.99    0.36
   2 -11  -8    2.77    0.25
  -2 -11   8    2.89    0.21
  -2 -11   8    2.79    0.19
   2 -11  -8    2.68    0.23
  -2 -11   8    3.55    0.22
  -2 -11   8    2.58    0.21
   2 -11  -8    3.02    0.25
  -2  11   7    2.24    0.31
   2 -11  -7    2.43    0.28
  -2 -11   7    2.50    0.18
   2 -11  -7    2.48    0.22
   2 -11  -7    1.91    0.22
  -2 -11   7    2.39    0.18
   2 -11  -7    2.12    0.20
  -2 -11   7    1.99    0.16
  -2 -11   7    2.11    0.17
  -2  11   6    0.13    0.21
   2 -11  -6    0.17    0.12
  -2 -11   6    0.18    0.09
  -2 -11   6    0.10    0.09
   2 -11  -6    0.29    0.19
   2 -11  -6    0.20    0.11
   2 -11  -6    0.20    0.12
  -2  11   5    2.04    0.31
   2  11  -5    1.56    0.29
  -2 -11   5    1.79    0.12
   2 -11  -5    2.00    0.18
   2 -11  -5    1.68    0.23
   2 -11  -5    1.41    0.17
   2 -11  -5    1.63    0.16
  -2  11   4    3.33    0.34
   2  11  -4    3.44    0.36
   2 -11  -4    4.01    0.30
   2 -11  -4    4.50    0.22
   2 -11  -4    4.26    0.21
   2 -11  -4    3.74    0.23
   2  11  -3    0.19    0.20
  -2  11   3    0.26    0.20
   2 -11  -3    0.23    0.10
   2 -11  -3    0.23    0.09
   2 -11  -3    0.01    0.16
   2 -11  -3    0.16    0.10
  -2  11   2    1.93    0.28
   2  11  -2    1.69    0.27
   2 -11  -2    1.59    0.18
   2 -11  -2    1.40    0.13
   2 -11  -2    1.76    0.14
   2 -11  -2    1.81    0.15
   2  11  -1    0.90    0.23
  -2  11   1    0.78    0.21
   2 -11  -1    1.43    0.11
   2 -11  -1    1.03    0.11
   2 -11  -1    1.00    0.14
  -2  11   0    1.99    0.27
   2  11   0    1.64    0.28
   2 -11   0    1.95    0.13
   2  11   1    0.52    0.22
  -2  11  -1    0.63    0.20
  -2 -11  -1    0.27    0.07
   2 -11   1    0.58    0.08
   2  11   2    0.37    0.21
  -2  11  -2    0.56    0.21
  -2 -11  -2    0.86    0.13
  -2 -11  -2    0.71    0.09
  -2 -11  -2    0.81    0.10
  -2 -11  -2    0.64    0.09
   2  11   3    1.17    0.26
  -2  11  -3    1.05    0.24
  -2 -11  -3    1.15    0.16
  -2 -11  -3    1.18    0.11
   2 -11   3    1.31    0.10
  -2 -11  -3    0.81    0.12
  -2 -11  -3    1.07    0.12
   2  11   4    1.15    0.25
  -2  11  -4    0.85    0.23
  -2 -11  -4    0.96    0.13
   2 -11   4    0.88    0.10
  -2 -11  -4    0.99    0.12
  -2 -11  -4    1.04    0.17
  -2 -11  -4    0.86    0.12
  -2  11  -5    1.10    0.25
   2  11   5    1.31    0.27
  -2 -11  -5    1.38    0.16
  -2 -11  -5    1.42    0.20
   2 -11   5    1.26    0.14
   2 -11   5    1.57    0.13
  -2 -11  -5    1.58    0.16
  -2 -11  -5    1.59    0.15
   2  11   6    0.26    0.23
   2 -11   6    0.50    0.09
  -2 -11  -6    0.74    0.19
   2 -11   6    0.66    0.21
  -2 -11  -6    0.79    0.14
   2 -11   6    0.55    0.13
  -2 -11  -6    0.57    0.13
   2 -11   6    0.83    0.12
  -2 -11  -6    0.50    0.14
   2  11   7    2.23    0.32
   2 -11   7    2.42    0.19
   2 -11   7    2.08    0.21
  -2 -11  -7    2.68    0.22
  -2 -11  -7    2.59    0.23
   2 -11   7    2.57    0.20
   2 -11   7    2.53    0.18
  -2 -11  -7    2.46    0.20
   2 -11   7    2.43    0.29
  -2 -11  -7    2.63    0.27
   2  11   8    1.85    0.31
  -2 -11  -8    1.93    0.19
  -2 -11  -8    1.74    0.22
  -2 -11  -8    1.86    0.21
   2 -11   8    1.81    0.21
   2 -11   8    1.67    0.17
   2 -11   8    2.09    0.19
   2 -11   8    2.16    0.19
   2  11   9    1.97    0.32
   2 -11   9    2.38    0.21
   2 -11   9    2.05    0.23
  -2 -11  -9    2.05    0.23
  -2 -11  -9    1.95    0.20
   2 -11   9    3.09    0.24
  -2 -11  -9    2.23    0.25
   2 -11   9    2.37    0.21
   2  11  10    4.04    0.43
  -2 -11 -10    5.07    0.35
   2 -11  10    5.60    0.30
  -2 -11 -10    4.63    0.29
   2 -11  10    5.29    0.34
   2 -11  10    4.59    0.29
  -2 -11 -10    4.70    0.30
   2 -11  10    5.11    0.28
   2  11  11    1.17    0.31
  -2 -11 -11    0.96    0.18
   2 -11  11    1.12    0.19
   2 -11  11    1.24    0.27
   2 -11  11    1.00    0.18
  -2 -11 -11    0.97    0.20
  -2  12   8    0.02    0.21
  -2 -12   8    0.30    0.13
   2 -12  -8    0.36    0.14
  -2 -12   8    0.59    0.13
   2 -12  -8    0.33    0.15
   2 -12  -8    0.29    0.14
  -2 -12   8    0.38    0.11
  -2 -12   8    0.61    0.13
  -2  12   7    0.18    0.22
   2 -12  -7    0.49    0.16
  -2 -12   7    0.49    0.12
  -2 -12   7    0.62    0.10
  -2 -12   7    0.82    0.12
   2 -12  -7    0.89    0.16
   2 -12  -7    1.05    0.17
  -2  12   6    0.36    0.22
   2 -12  -6    0.42    0.14
   2 -12  -6    0.85    0.21
   2 -12  -6    0.36    0.14
   2 -12  -6    0.65    0.14
   2  12  -5    0.09    0.21
  -2  12   5   -0.02    0.18
   2 -12  -5    0.13    0.12
   2 -12  -5    0.19    0.12
   2 -12  -5    0.19    0.11
   2 -12  -5    0.22    0.19
   2  12  -4    0.25    0.23
  -2  12   4    0.06    0.21
   2 -12  -4    0.32    0.19
   2 -12  -4    0.04    0.11
   2 -12  -4   -0.07    0.10
  -2  12   3    0.31    0.21
   2  12  -3    0.27    0.22
   2 -12  -3    0.05    0.10
   2 -12  -3    0.13    0.10
   2 -12  -3    0.14    0.18
  -2  12   2    0.02    0.20
   2  12  -2    0.36    0.22
   2 -12  -2    0.03    0.09
   2 -12  -2   -0.08    0.09
   2 -12  -2   -0.08    0.16
   2  12  -1    0.02    0.20
  -2  12   1    0.01    0.18
   2 -12  -1   -0.27    0.13
   2 -12  -1    0.14    0.08
   2 -12  -1    0.12    0.09
   2  12   0    0.51    0.24
  -2  12   0    0.58    0.22
   2 -12   0    0.37    0.08
   2 -12   0    0.68    0.10
  -2  12  -1    0.63    0.21
   2  12   1    0.09    0.22
  -2 -12  -1    0.54    0.08
  -2  12  -2    0.21    0.21
   2  12   2    0.36    0.21
  -2 -12  -2    0.50    0.13
  -2 -12  -2    0.28    0.09
  -2 -12  -2    0.38    0.09
  -2  12  -3    0.94    0.25
   2  12   3    0.59    0.24
  -2 -12  -3    0.66    0.12
  -2 -12  -3    0.63    0.15
  -2 -12  -3    0.66    0.11
   2  12   4    7.57    0.51
  -2  12  -4    6.39    0.45
  -2 -12  -4    5.85    0.30
  -2 -12  -4    6.40    0.34
  -2 -12  -4    7.08    0.28
  -2  12  -5    0.92    0.26
   2  12   5    0.94    0.27
   2 -12   5    0.83    0.13
   2 -12   5    0.93    0.10
  -2 -12  -5    1.49    0.21
  -2 -12  -5    1.40    0.16
  -2 -12  -5    0.92    0.15
   2  12   6    2.75    0.35
   2 -12   6    2.77    0.23
   2 -12   6    3.79    0.20
  -2 -12  -6    3.35    0.23
  -2 -12  -6    3.92    0.31
  -2 -12  -6    3.75    0.22
  -2 -12  -6    2.99    0.25
   2 -12   6    3.38    0.19
   2 -12   6    3.69    0.19
   2  12   7   -0.19    0.19
   2 -12   7    0.25    0.10
   2 -12   7    0.34    0.12
  -2 -12  -7    0.10    0.13
   2 -12   7    0.07    0.15
  -2 -12  -7    0.38    0.19
  -2 -12  -7    0.11    0.12
  -2 -12  -7    0.31    0.13
   2 -12   7    0.22    0.10
   2  12   8    1.76    0.32
   2 -12   8    2.49    0.20
  -2 -12  -8    2.66    0.22
   2  13  -2    5.54    0.47
  -2  13   2    5.91    0.46
   2  13  -1    0.12    0.23
  -2  13   1   -0.08    0.21
  -2  13   0    0.38    0.22
   2  13   0    0.40    0.25
   2 -13   0    0.62    0.10
   2  13   1    0.46    0.23
  -2  13  -1    0.88    0.26
   2  13   2    0.29    0.22
  -2  13  -2    0.15    0.22
  -3   0  20    8.12    0.54
   3   0 -20    8.06    0.45
   3   0 -19   -0.19    0.15
  -3   0  19    0.20    0.25
   3   0 -19    0.07    0.16
  -3   0  19    0.45    0.25
  -3   0  18    0.68    0.25
  -3   0  18    0.94    0.24
   3   0 -18    0.43    0.18
   3   0 -18    0.90    0.19
  -3   0  17    0.04    0.21
   3   0 -17    0.08    0.16
   3   0 -17   -0.29    0.11
  -3   0  17    0.10    0.20
   3   0 -16    5.48    0.32
  -3   0  16    6.21    0.42
  -3   0  16    6.53    0.41
   3   0 -16    6.14    0.33
   3   0 -16    6.47    0.33
  -3   0  15    0.09    0.19
  -3   0  15    0.00    0.18
   3   0 -15    0.05    0.11
   3   0 -15    0.09    0.13
   3   0 -15   -0.24    0.11
   3   0 -14    5.72    0.31
  -3   0  14    5.71    0.35
   3   0 -14    5.99    0.30
   3   0 -14    5.31    0.31
  -3   0  14    5.67    0.37
  -3   0  13   -0.10    0.17
   3   0 -13   -0.03    0.13
   3   0 -13   -0.02    0.11
   3   0 -13   -0.13    0.09
  -3   0  13   -0.10    0.17
  -3   0  12    4.42    0.33
   3   0 -12    4.63    0.26
   3   0 -12    4.44    0.26
   3   0 -12    4.48    0.27
  -3   0  12    3.92    0.33
  -3   0  12    4.90    0.38
  -3   0  11    0.07    0.15
  -3   0  11   -0.16    0.15
   3   0 -11   -0.01    0.11
   3   0 -11   -0.03    0.10
  -3   0  11    0.07    0.18
  -3   0  11    0.02    0.11
   3   0 -11    0.10    0.10
   3   0 -11    0.08    0.10
  -3   0  10    9.04    0.40
   3   0 -10    9.35    0.34
   3   0 -10   10.93    0.41
  -3   0  10    9.66    0.44
   3   0 -10    9.39    0.34
  -3   0  10    9.40    0.39
  -3   0  10    9.63    0.41
   3   0 -10    9.78    0.35
   3   0  -9    0.01    0.08
   3   0  -9    0.00    0.08
  -3   0   9    0.08    0.14
  -3   0   9    0.01    0.09
   3   0  -9   -0.02    0.08
  -3   0   9    0.10    0.12
   3   0  -9   -0.01    0.10
  -3   0   9   -0.03    0.12
   3   0  -8  106.17    2.79
   3   0  -8   97.69    2.35
  -3   0   8  102.22    2.79
  -3   0   8  100.45    2.37
  -3   0   8  102.64    2.43
   3   0  -8  102.00    2.29
   3   0  -8  101.72    2.28
  -3   0   8  104.66    2.79
   3   0  -7   -0.03    0.07
  -3   0   7    0.06    0.10
  -3   0   7    0.04    0.10
   3   0  -7    0.02    0.08
   3   0  -7    0.05    0.08
  -3   0   7    0.10    0.12
  -3   0   7    0.06    0.08
   3   0  -7    0.08    0.07
   3   0  -7    0.07    0.10
   3   0  -6   68.15    1.83
  -3   0   6   65.18    1.56
   3   0  -6   66.36    1.83
   3   0  -6   68.91    1.52
  -3   0   6   67.17    1.84
  -3   0   6   66.24    1.60
  -3   0   6   66.69    1.84
   3   0  -6   67.77    1.50
   3   0  -6   64.44    1.55
   3   0  -5    0.06    0.09
  -3   0   5    0.01    0.11
  -3   0   5    0.06    0.07
   3   0  -5   -0.05    0.06
  -3   0   5   -0.05    0.09
  -3   0   5   -0.05    0.09
   3   0  -5    0.02    0.06
   3   0  -5    0.00    0.07
   3   0  -5    0.09    0.06
   3   0  -5    0.09    0.08
  -3   0   4    0.01    0.06
  -3   0   4    0.05    0.11
   3   0  -4    0.08    0.06
   3   0  -4   -0.03    0.07
   3   0  -4   -0.04    0.09
   3   0  -4    0.04    0.06
  -3   0   4    0.02    0.09
   3   0  -4    0.04    0.07
  -3   0   4    0.13    0.08
  -3   0   3   -0.23    0.06
  -3   0   3   -0.13    0.08
   3   0  -3   -0.12    0.06
   3   0  -3   -0.12    0.05
  -3   0   3   -0.08    0.08
   3   0  -3   -0.13    0.06
   3   0  -3   -0.11    0.09
   3   0  -3   -0.04    0.07
  -3   0   3   -0.15    0.08
   3   0  -3   -0.07    0.03
  -3   0   3   -0.04    0.10
  -3   0   2  166.34    3.54
  -3   0   2  161.09    3.68
  -3   0   2  169.57    4.34
   3   0  -2  166.93    4.34
   3   0  -2  159.57    3.67
   3   0  -2  162.68    3.56
  -3   0   2  166.17    3.80
  -3   0   2  166.40    4.34
   3   0  -2  164.49    3.54
   3   0  -2  167.61    3.77
   3   0  -1   -0.06    0.01
  -3   0   1   -0.02    0.05
   3   0  -1   -0.13    0.03
   3   0  -1   -0.06    0.04
  -3   0   1   -0.05    0.05
   3   0  -1   -0.11    0.04
  -3   0   1   -0.06    0.04
   3   0  -1   -0.18    0.04
  -3   0   1   -0.13    0.04
   3   0  -1   -0.05    0.04
   3   0  -1   -0.08    0.02
  -3   0   1   -0.04    0.04
  -3   0   1   -0.04    0.03
  -3   0   1   -0.03    0.04
  -3   0   1   -0.06    0.04
   3   0   0    5.52    0.18
  -3   0   0    5.94    0.17
   3   0   0    6.09    0.17
  -3   0   0    6.16    0.18
   3   0   0    6.18    0.18
   3   0   0    5.85    0.17
  -3   0   0    5.87    0.17
   3   0   1    0.03    0.04
   3   0   1    0.07    0.06
  -3   0  -1    0.05    0.04
   3   0   1    0.03    0.04
  -3   0  -1   -0.01    0.03
   3   0   1    0.00    0.04
   3   0   1    0.00    0.04
  -3   0  -1    0.04    0.04
   3   0   1   -0.07    0.04
  -3   0  -1   -0.01    0.03
   3   0   1    0.05    0.05
   3   0   1   -0.05    0.04
  -3   0  -1    0.01    0.04
  -3   0  -1   -0.03    0.04
  -3   0  -2   93.73    2.01
   3   0   2   92.26    2.40
   3   0   2   90.33    1.96
  -3   0  -2   88.63    2.04
   3   0   2   87.58    2.24
   3   0   2   88.04    2.04
  -3   0  -2   91.95    1.97
  -3   0  -2   89.28    1.97
  -3   0  -2   90.69    2.04
  -3   0  -2   93.47    2.41
  -3   0  -3   -0.01    0.06
   3   0   3   -0.01    0.06
   3   0   3    0.02    0.06
  -3   0  -3    0.09    0.06
  -3   0  -3    0.06    0.05
   3   0   3   -0.04    0.05
  -3   0  -3   -0.14    0.10
   3   0   3    0.18    0.09
   3   0   3   -0.13    0.07
   3   0   3    0.09    0.07
  -3   0  -3    0.03    0.06
   3   0   3   -0.06    0.06
   3   0   4   50.82    1.37
   3   0   4   48.83    1.29
  -3   0  -4   51.12    1.38
  -3   0  -4   49.56    1.16
   3   0   4   50.09    1.38
   3   0   4   49.79    1.16
   3   0   4   49.35    1.17
  -3   0  -4   51.08    1.13
  -3   0  -4   49.61    1.13
   3   0   4   49.91    1.14
   3   0   5    0.00    0.07
   3   0   5   -0.02    0.07
   3   0   5   -0.03    0.09
   3   0   5    0.05    0.08
  -3   0  -5    0.02    0.06
   3   0   5    0.01    0.08
   3   0   5    0.07    0.07
  -3   0  -5    0.01    0.06
  -3   0  -5   -0.06    0.08
   3   0   5    0.00    0.06
  -3   0  -5    0.08    0.06
  -3   0  -6   28.02    0.68
  -3   0  -6   27.84    0.82
  -3   0  -6   26.72    0.67
   3   0   6   27.06    0.69
   3   0   6   26.65    0.68
   3   0   6   27.85    0.82
  -3   0  -6   26.61    0.69
   3   0   6   28.34    0.73
   3   0   6   26.89    0.70
   3   0   6   26.81    0.76
   3   0   6   28.61    0.82
   3   0   7    0.01    0.07
  -3   0  -7    0.08    0.08
   3   0   7   -0.02    0.11
   3   0   7    0.02    0.08
  -3   0  -7   -0.06    0.11
  -3   0  -7    0.08    0.07
   3   0   7   -0.11    0.08
   3   0   7   -0.11    0.08
   3   0   7   -0.06    0.09
  -3   0  -7   -0.02    0.06
  -3   0  -7    0.02    0.07
  -3   0  -8    3.38    0.19
   3   0   8    3.41    0.21
   3   0   8    3.36    0.25
   3   0   8    3.38    0.22
   3   0   8    3.56    0.24
   3   0   8    3.87    0.23
  -3   0  -8    3.48    0.21
  -3   0  -8    3.67    0.20
  -3   0  -8    3.77    0.20
   3   0   8    3.69    0.22
  -3   0  -9    0.07    0.08
   3   0   9   -0.02    0.12
  -3   0  -9    0.13    0.09
  -3   0  -9    0.04    0.08
   3   0   9    0.08    0.12
   3   0   9    0.11    0.12
   3   0   9   -0.12    0.10
   3   0   9    0.08    0.10
  -3   0  -9   -0.02    0.09
   3   0   9   -0.05    0.08
   3   0  10   32.87    0.92
  -3   0 -10   35.15    0.88
  -3   0 -10   34.86    0.89
  -3   0 -10   34.41    1.04
   3   0  10   33.69    1.04
   3   0  10   33.53    0.90
   3   0  10   33.19    0.90
  -3   0 -10   33.33    0.87
   3   0  10   34.54    1.06
   3   0  10   33.95    0.98
   3   0  11   -0.01    0.14
  -3   0 -11    0.05    0.09
   3   0  11   -0.08    0.12
  -3   0 -11    0.03    0.11
   3   0  11    0.09    0.13
   3   0  11   -0.17    0.14
  -3   0 -11   -0.06    0.09
   3   0  11   -0.14    0.13
  -3   0 -12   10.15    0.38
   3   0  12    9.44    0.43
  -3   0 -12   10.14    0.37
   3   0  12   10.20    0.41
   3   0  12   10.34    0.45
  -3   0 -12    9.72    0.38
   3   0  12   10.08    0.40
   3   0  13   -0.02    0.13
  -3   0 -13   -0.15    0.11
   3   0  13   -0.06    0.13
  -3   0 -13    0.04    0.10
  -3   0 -13    0.04    0.11
   3   0  13   -0.05    0.15
   3   0  13    0.00    0.12
  -3   0 -14    7.30    0.36
   3   0  14    7.90    0.40
   3   0  14    7.48    0.37
   3   0  14    7.62    0.39
  -3   0 -14    7.36    0.34
   3   0  14    7.62    0.41
  -3   0 -14    7.63    0.34
   3   0  15    0.27    0.19
   3   0  15   -0.05    0.15
  -3   0 -15    0.10    0.13
   3   0  15   -0.04    0.17
  -3   0 -15    0.18    0.13
   3   0  15    0.15    0.18
  -3   0 -15   -0.04    0.11
   3   0  16    0.87    0.22
   3   0  16    1.26    0.22
   3   0  16    1.12    0.23
  -3   0 -16    0.68    0.19
   3   0  16    0.87    0.19
  -3   0 -16    0.90    0.16
  -3   0 -16    0.93    0.17
  -3   0 -17    0.06    0.14
  -3   0 -17    0.04    0.16
   3   0  17    0.19    0.17
   3   0  17    0.30    0.19
   3   0  17    0.35    0.21
   3   0  17   -0.08    0.15
  -3   0 -18   26.67    0.83
   3   0  18   23.86    0.84
   3   0  18   26.58    0.92
   3   0  18   23.36    0.87
   3   0  18   27.45    0.89
  -3   0 -18   26.26    0.83
  -3   0 -19    0.25    0.16
   3   0  19    0.21    0.23
   3   0  19    0.54    0.23
  -3   0 -19    0.45    0.19
   3   0  19   -0.01    0.18
  -3   0 -20    2.38    0.30
   3   0  20    2.35    0.33
   3   0  20    2.81    0.35
   3   0  20    2.82    0.33
   3   1 -20    0.23    0.19
  -3   1  20    0.33    0.23
   3  -1 -20    0.19    0.17
   3  -1 -20    0.34    0.20
  -3  -1  20    0.36    0.24
  -3  -1  20    0.24    0.27
  -3   1  19    0.22    0.24
   3   1 -19    0.34    0.17
  -3  -1  19    0.42    0.23
  -3  -1  19   -0.05    0.25
   3  -1 -19    0.35    0.18
   3  -1 -19    0.12    0.16
   3   1 -18   -0.04    0.15
  -3   1  18    0.31    0.23
   3  -1 -18   -0.03    0.16
   3  -1 -18    0.00    0.16
  -3  -1  18    0.47    0.23
  -3  -1  18    0.49    0.25
  -3   1  17    1.56    0.27
   3   1 -17    1.23    0.20
   3   1 -17    1.98    0.23
  -3   1  17    1.60    0.27
   3  -1 -17    1.53    0.23
  -3  -1  17    1.62    0.28
   3  -1 -17    1.70    0.22
   3  -1 -17    1.53    0.22
  -3  -1  17    1.62    0.26
   3   1 -16    2.24    0.23
   3   1 -16    2.10    0.23
  -3   1  16    2.24    0.29
  -3   1  16    2.68    0.30
  -3  -1  16    2.35    0.29
  -3  -1  16    2.53    0.30
   3  -1 -16    2.36    0.24
   3  -1 -16    2.27    0.25
   3  -1 -16    2.44    0.24
  -3   1  15    0.05    0.19
   3   1 -15    0.03    0.12
   3   1 -15   -0.18    0.13
  -3   1  15    0.23    0.18
   3  -1 -15    0.24    0.14
   3  -1 -15    0.07    0.13
  -3  -1  15    0.08    0.19
  -3  -1  15   -0.02    0.18
   3  -1 -15   -0.17    0.11
  -3   1  14    8.33    0.43
  -3   1  14   10.10    0.46
   3   1 -14    8.89    0.36
   3   1 -14    8.37    0.37
   3   1 -14    8.74    0.36
  -3  -1  14    8.47    0.43
   3  -1 -14    8.58    0.39
   3  -1 -14    8.25    0.37
   3  -1 -14    8.20    0.36
  -3  -1  14    8.94    0.44
   3   1 -13    4.91    0.27
  -3   1  13    4.89    0.33
  -3   1  13    5.26    0.37
   3   1 -13    5.71    0.27
   3   1 -13    5.65    0.30
   3  -1 -13    5.15    0.29
   3  -1 -13    5.05    0.28
  -3  -1  13    5.36    0.36
   3  -1 -13    5.48    0.30
  -3  -1  13    5.43    0.35
  -3   1  12   36.62    1.03
   3   1 -12   37.94    0.96
  -3   1  12   38.16    1.02
   3   1 -12   35.61    0.96
   3   1 -12   37.48    0.95
  -3  -1  12   37.32    1.01
  -3  -1  12   37.27    1.18
   3  -1 -12   35.64    0.98
  -3  -1  12   36.45    1.03
   3  -1 -12   36.60    0.95
   3  -1 -12   35.41    0.96
   3   1 -11    4.96    0.26
  -3   1  11    4.51    0.30
  -3   1  11    3.51    0.28
   3   1 -11    4.44    0.24
   3   1 -11    4.51    0.25
  -3   1  11    4.79    0.33
  -3  -1  11    4.68    0.31
   3  -1 -11    4.53    0.25
  -3  -1  11    4.88    0.36
   3  -1 -11    4.91    0.27
  -3  -1  11    4.57    0.29
  -3  -1  11    4.58    0.29
   3  -1 -11    4.64    0.24
   3  -1 -11    4.90    0.26
  -3   1  10    5.35    0.30
  -3   1  10    5.66    0.32
   3   1 -10    6.11    0.27
   3   1 -10    5.64    0.26
   3   1 -10    5.61    0.25
  -3  -1  10    5.45    0.30
   3  -1 -10    5.98    0.27
  -3  -1  10    5.93    0.31
   3  -1 -10    5.64    0.26
   3  -1 -10    5.97    0.26
  -3  -1  10    5.31    0.35
  -3  -1  10    5.67    0.29
   3   1  -9    0.20    0.08
  -3   1   9   -0.17    0.07
  -3   1   9    0.33    0.14
   3   1  -9    0.14    0.09
  -3   1   9    0.11    0.13
   3   1  -9    0.13    0.10
  -3  -1   9   -0.06    0.12
  -3  -1   9    0.17    0.13
   3  -1  -9    0.16    0.09
  -3  -1   9    0.00    0.14
   3  -1  -9    0.17    0.10
   3  -1  -9    0.20    0.09
   3  -1  -9    0.16    0.13
  -3  -1   9    0.18    0.10
   3  -1  -9    0.04    0.05
  -3   1   8    7.55    0.32
   3   1  -8    7.19    0.27
   3   1  -8    7.46    0.26
   3   1  -8    7.22    0.26
  -3   1   8    7.54    0.31
  -3   1   8    7.67    0.31
  -3  -1   8    7.30    0.29
   3  -1  -8    6.59    0.31
  -3  -1   8    7.18    0.35
  -3  -1   8    7.34    0.31
   3  -1  -8    7.15    0.27
   3  -1  -8    7.58    0.28
   3  -1  -8    7.64    0.28
  -3  -1   8    7.67    0.32
   3  -1  -8    7.51    0.33
   3   1  -7    7.25    0.25
  -3   1   7    7.29    0.31
   3   1  -7    6.91    0.25
  -3   1   7    7.45    0.30
   3   1  -7    6.99    0.25
  -3   1   7    6.89    0.29
  -3  -1   7    7.21    0.31
  -3  -1   7    7.16    0.28
   3  -1  -7    7.33    0.31
  -3  -1   7    7.23    0.33
   3  -1  -7    8.96    0.34
   3  -1  -7    7.24    0.26
   3  -1  -7    6.98    0.26
  -3  -1   7    7.06    0.28
   3  -1  -7    6.77    0.25
   3   1  -6   20.18    0.61
   3   1  -6   19.45    0.51
   3   1  -6   19.90    0.51
  -3   1   6   19.03    0.54
   3   1  -6   19.48    0.52
  -3   1   6   20.50    0.56
  -3   1   6   21.27    0.63
   3  -1  -6   19.98    0.53
   3  -1  -6   20.66    0.63
  -3  -1   6   19.78    0.63
   3  -1  -6   20.64    0.53
   3  -1  -6   20.51    0.52
   3  -1  -6   20.99    0.64
  -3  -1   6   19.83    0.62
   3  -1  -6   20.19    0.56
  -3  -1   6   19.75    0.55
  -3  -1   6   20.24    0.54
  -3   1   5    0.75    0.11
  -3   1   5    0.79    0.11
  -3   1   5    1.12    0.13
   3   1  -5    0.93    0.09
   3   1  -5    0.94    0.09
  -3   1   5    0.93    0.11
  -3   1   5    0.71    0.11
   3   1  -5    0.97    0.09
   3   1  -5    0.95    0.10
   3  -1  -5    0.99    0.10
   3  -1  -5    0.99    0.10
   3  -1  -5    0.95    0.10
   3  -1  -5    0.77    0.10
   3  -1  -5    0.73    0.12
  -3  -1   5    1.02    0.11
   3  -1  -5    0.88    0.09
  -3  -1   5    0.79    0.11
  -3  -1   5    0.82    0.12
  -3  -1   5    0.78    0.10
  -3   1   4    3.15    0.17
   3   1  -4    3.00    0.17
   3   1  -4    3.23    0.16
  -3   1   4    3.26    0.15
  -3   1   4    3.23    0.20
   3   1  -4    2.87    0.14
   3   1  -4    3.13    0.15
  -3   1   4    3.10    0.19
   3   1  -4    3.28    0.14
  -3   1   4    3.23    0.18
   3  -1  -4    3.24    0.17
   3  -1  -4    2.77    0.14
   3  -1  -4    3.02    0.21
  -3  -1   4    2.50    0.16
   3  -1  -4    2.94    0.15
  -3  -1   4    2.91    0.17
   3  -1  -4    3.30    0.17
  -3  -1   4    2.87    0.20
  -3  -1   4    2.86    0.17
   3  -1  -4    3.37    0.15
   3   1  -3   31.12    0.75
  -3   1   3   31.75    0.89
  -3   1   3   32.34    0.90
  -3   1   3   31.85    0.86
   3   1  -3   32.79    0.89
  -3   1   3   31.00    0.76
   3   1  -3   32.20    0.88
  -3   1   3   31.52    0.78
   3   1  -3   32.29    0.77
   3   1  -3   31.77    0.73
   3   1  -3   32.67    0.73
  -3   1   3   31.23    0.74
  -3  -1   3   32.23    0.73
  -3  -1   3   32.46    0.78
   3  -1  -3   30.98    0.86
   3  -1  -3   32.01    0.78
   3  -1  -3   31.37    0.73
   3  -1  -3   31.21    0.74
  -3  -1   3   32.72    0.89
  -3  -1   3   32.69    0.90
   3  -1  -3   31.69    0.91
   3  -1  -3   31.37    0.76
  -3  -1   3   32.65    0.73
   3  -1  -3   31.81    0.90
  -3  -1   3   30.99    0.76
   3   1  -2  124.46    2.73
  -3   1   2  128.36    3.36
   3   1  -2  126.08    2.75
  -3   1   2  127.36    2.74
   3   1  -2  130.08    2.90
   3   1  -2  128.76    3.34
   3   1  -2  124.38    2.83
  -3   1   2  125.64    2.74
   3   1  -2  130.92    3.34
  -3   1   2  126.96    3.35
  -3   1   2  127.70    3.19
  -3   1   2  124.53    2.84
  -3   1   2  124.53    2.91
  -3  -1   2  125.36    2.91
   3  -1  -2  128.28    3.36
   3  -1  -2  127.74    3.20
  -3  -1   2  124.59    2.73
  -3  -1   2  129.44    3.35
   3  -1  -2  123.52    2.84
  -3  -1   2  121.84    2.84
   3  -1  -2  127.13    2.91
   3  -1  -2  130.89    3.36
  -3  -1   2  131.78    3.19
  -3  -1   2  129.14    2.75
   3  -1  -2  125.96    2.74
   3  -1  -2  127.42    2.75
  -3  -1   2  131.22    3.35
  -3   1   1    9.59    0.27
   3   1  -1   10.09    0.29
  -3   1   1    9.71    0.27
  -3   1   1   10.14    0.32
   3   1  -1   10.21    0.30
   3   1  -1   10.29    0.31
   3   1  -1    9.98    0.26
  -3   1   1    9.61    0.26
  -3   1   1   10.38    0.31
   3   1  -1    9.88    0.25
   3   1  -1   10.34    0.26
   3   1  -1   10.31    0.27
   3   1  -1   10.18    0.26
  -3   1   1    9.99    0.26
  -3   1   1    9.75    0.28
  -3  -1   1   10.54    0.26
   3  -1  -1   10.07    0.27
   3  -1  -1    9.82    0.32
   3  -1  -1   10.06    0.31
  -3  -1   1   10.16    0.27
   3  -1  -1    9.60    0.26
  -3  -1   1   10.99    0.27
  -3  -1   1   10.06    0.27
   3  -1  -1   10.18    0.32
   3  -1  -1    9.74    0.26
  -3  -1   1   10.45    0.31
  -3  -1   1    9.89    0.25
  -3  -1   1   10.08    0.30
   3  -1  -1    9.53    0.27
   3  -1  -1   10.31    0.28
  -3  -1   1   10.38    0.32
  -3   1   0   17.78    0.49
   3   1   0   17.90    0.41
  -3   1   0   17.80    0.43
  -3   1   0   17.31    0.42
   3   1   0   17.58    0.49
   3   1   0   17.64    0.40
   3   1   0   17.18    0.41
  -3   1   0   17.77    0.41
  -3   1   0   17.46    0.40
  -3   1   0   16.75    0.42
   3   1   0   17.73    0.43
  -3   1   0   16.67    0.41
   3   1   0   17.80    0.49
   3   1   0   17.16    0.47
   3   1   0   16.90    0.42
  -3   1   0   17.28    0.49
   3   1   0   16.66    0.41
   3  -1   0   16.77    0.42
   3  -1   0   17.51    0.50
   3  -1   0   15.23    0.40
  -3  -1   0   17.33    0.49
   3  -1   0   15.56    0.49
  -3  -1   0   17.09    0.42
   3  -1   0   16.98    0.47
   3  -1   0   17.25    0.42
  -3  -1   0   17.14    0.43
  -3  -1   0   16.89    0.41
   3  -1   0   17.41    0.43
  -3  -1   0   17.94    0.41
  -3  -1   0   17.15    0.42
   3  -1   0   17.45    0.41
  -3  -1   0   17.28    0.49
  -3  -1   0   18.24    0.47
   3   1   1    0.05    0.06
  -3   1  -1    0.00    0.04
   3   1   1    0.01    0.05
   3   1   1    0.08    0.05
   3   1   1    0.11    0.04
   3   1   1   -0.02    0.05
   3   1   1    0.03    0.04
   3   1   1    0.08    0.05
  -3   1  -1   -0.03    0.04
  -3   1  -1    0.03    0.04
  -3   1  -1    0.07    0.05
  -3   1  -1    0.00    0.05
   3   1   1    0.03    0.05
  -3   1  -1    0.08    0.05
  -3   1  -1   -0.04    0.05
   3   1   1   -0.01    0.05
  -3   1  -1    0.03    0.04
  -3   1  -1    0.01    0.04
  -3  -1  -1    0.03    0.05
   3  -1   1   -0.04    0.05
   3  -1   1    0.06    0.05
   3  -1   1    0.04    0.05
   3  -1   1    0.02    0.06
  -3  -1  -1    0.01    0.05
   3  -1   1    0.03    0.06
   3  -1   1    0.01    0.04
  -3  -1  -1    0.01    0.04
  -3  -1  -1    0.08    0.06
   3  -1   1    0.06    0.04
   3  -1   1    0.06    0.05
  -3  -1  -1    0.10    0.05
  -3  -1  -1    0.05    0.06
  -3  -1  -1    0.03    0.05
   3   1   2    0.17    0.05
   3   1   2    0.04    0.05
  -3   1  -2    0.09    0.05
  -3   1  -2    0.05    0.06
  -3   1  -2    0.10    0.05
   3   1   2    0.18    0.06
  -3   1  -2    0.12    0.05
   3   1   2    0.17    0.06
  -3   1  -2   -0.04    0.07
   3   1   2   -0.06    0.07
   3   1   2    0.10    0.05
   3   1   2    0.10    0.09
   3   1   2    0.10    0.06
   3   1   2    0.19    0.06
  -3   1  -2    0.12    0.05
  -3   1  -2    0.05    0.06
  -3  -1  -2    0.09    0.05
   3  -1   2    0.10    0.07
   3  -1   2    0.09    0.05
  -3  -1  -2    0.16    0.05
  -3  -1  -2    0.16    0.06
   3  -1   2    0.08    0.06
  -3  -1  -2    0.19    0.06
  -3  -1  -2    0.10    0.05
   3  -1   2    0.02    0.06
   3  -1   2    0.06    0.06
   3  -1   2    0.10    0.05
   3  -1   2    0.13    0.06
   3  -1   2    0.08    0.05
  -3  -1  -2    0.15    0.07
  -3   1  -3   47.22    1.06
   3   1   3   47.74    1.30
   3   1   3   48.59    1.30
   3   1   3   47.65    1.13
  -3   1  -3   48.60    1.30
   3   1   3   46.33    1.21
  -3   1  -3   47.47    1.29
   3   1   3   47.44    1.07
  -3   1  -3   46.35    1.06
   3   1   3   46.65    1.10
   3   1   3   47.72    1.09
  -3   1  -3   47.34    1.06
  -3   1  -3   47.66    1.09
  -3  -1  -3   48.37    1.07
   3  -1   3   48.01    1.30
   3  -1   3   47.41    1.07
   3  -1   3   46.05    1.22
   3  -1   3   47.74    1.31
  -3  -1  -3   49.14    1.09
  -3  -1  -3   46.70    1.07
  -3  -1  -3   48.12    1.30
  -3  -1  -3   46.88    1.10
   3  -1   3   46.07    1.10
  -3  -1  -3   48.86    1.31
   3  -1   3   47.97    1.10
   3  -1   3   46.72    1.06
   3   1   4   11.75    0.34
   3   1   4   11.84    0.38
   3   1   4   11.33    0.37
  -3   1  -4   11.27    0.31
   3   1   4   10.91    0.32
   3   1   4   11.42    0.32
  -3   1  -4   11.46    0.31
   3   1   4   10.79    0.35
   3   1   4   11.33    0.32
  -3   1  -4   11.90    0.37
  -3   1  -4   11.53    0.31
   3   1   4   10.86    0.38
  -3  -1  -4   11.45    0.38
   3  -1   4   11.02    0.37
  -3  -1  -4   11.12    0.32
   3  -1   4   11.13    0.33
   3  -1   4   11.85    0.37
   3  -1   4   11.21    0.32
   3  -1   4   11.39    0.31
  -3  -1  -4   11.23    0.32
   3  -1   4   11.23    0.32
  -3  -1  -4   11.43    0.32
   3  -1   4   11.55    0.38
  -3  -1  -4   11.77    0.38
   3   1   5   30.78    0.77
   3   1   5   31.81    0.76
   3   1   5   31.32    0.79
   3   1   5   30.48    0.84
   3   1   5   31.91    0.91
  -3   1  -5   31.44    0.89
   3   1   5   31.56    0.90
  -3   1  -5   30.76    0.74
   3   1   5   31.68    0.75
  -3   1  -5   30.12    0.76
  -3   1  -5   31.63    0.74
  -3  -1  -5   33.00    0.75
   3  -1   5   29.53    0.85
  -3  -1  -5   31.85    0.91
   3  -1   5   30.66    0.75
  -3  -1  -5   32.71    0.91
   3  -1   5   30.78    0.91
   3  -1   5   32.10    0.90
   3  -1   5   29.86    0.77
  -3  -1  -5   31.39    0.77
  -3  -1  -5   32.01    0.75
   3   1   6   15.99    0.49
   3   1   6   15.86    0.45
  -3   1  -6   16.67    0.44
  -3   1  -6   16.32    0.52
  -3   1  -6   16.36    0.44
   3   1   6   16.89    0.48
  -3   1  -6   16.61    0.45
   3   1   6   16.14    0.52
   3   1   6   16.38    0.45
   3   1   6   16.51    0.54
  -3  -1  -6   16.55    0.45
  -3  -1  -6   16.76    0.55
  -3  -1  -6   16.77    0.45
  -3  -1  -6   16.40    0.45
   3  -1   6   16.37    0.46
  -3  -1  -6   16.48    0.53
   3  -1   6   16.63    0.53
   3  -1   6   16.54    0.46
   3  -1   6   16.79    0.46
   3  -1   6   16.41    0.47
   3  -1   6   16.21    0.54
  -3   1  -7    4.86    0.20
   3   1   7    4.51    0.24
   3   1   7    4.53    0.21
   3   1   7    4.08    0.21
  -3   1  -7    5.07    0.21
   3   1   7    4.63    0.24
  -3   1  -7    4.76    0.22
  -3   1  -7    4.77    0.20
   3   1   7    3.96    0.22
   3   1   7    3.92    0.22
  -3  -1  -7    4.52    0.26
  -3  -1  -7    4.43    0.23
   3  -1   7    4.74    0.22
   3  -1   7    4.44    0.26
   3  -1   7    4.46    0.21
  -3  -1  -7    4.20    0.20
   3  -1   7    5.14    0.23
  -3  -1  -7    5.00    0.21
   3  -1   7    4.98    0.24
  -3  -1  -7    4.18    0.20
   3  -1   7    4.58    0.22
   3   1   8   20.96    0.68
  -3   1  -8   20.78    0.56
  -3   1  -8   20.50    0.56
  -3   1  -8   19.91    0.56
   3   1   8   19.75    0.61
   3   1   8   20.91    0.58
   3   1   8   20.49    0.60
   3   1   8   21.62    0.58
   3  -1   8   21.18    0.59
   3  -1   8   20.76    0.67
  -3  -1  -8   21.06    0.57
   3  -1   8   20.02    0.68
   3  -1   8   21.03    0.59
  -3  -1  -8   21.23    0.57
  -3  -1  -8   21.85    0.69
  -3  -1  -8   21.34    0.68
   3  -1   8   20.78    0.61
  -3  -1  -8   21.04    0.58
   3   1   9    6.15    0.28
  -3   1  -9    6.33    0.26
  -3   1  -9    5.85    0.25
  -3   1  -9    5.69    0.23
   3   1   9    6.27    0.27
   3   1   9    5.89    0.31
   3   1   9    5.99    0.27
   3   1   9    5.54    0.27
  -3  -1  -9    5.35    0.28
   3  -1   9    5.46    0.27
   3  -1   9    5.92    0.30
   3  -1   9    5.69    0.28
  -3  -1  -9    6.14    0.25
  -3  -1  -9    5.63    0.32
   3  -1   9    5.98    0.33
  -3  -1  -9    6.41    0.26
   3  -1   9    6.20    0.28
  -3  -1  -9    6.12    0.27
  -3   1 -10    1.02    0.14
   3   1  10    1.23    0.17
   3   1  10    1.21    0.17
   3   1  10    1.27    0.16
   3   1  10    1.24    0.19
  -3   1 -10    1.05    0.13
   3   1  10    1.14    0.17
  -3   1 -10    1.24    0.14
   3  -1  10    1.13    0.16
  -3  -1 -10    1.15    0.15
  -3  -1 -10    1.25    0.15
   3  -1  10    1.12    0.17
  -3  -1 -10    1.15    0.19
   3  -1  10    1.19    0.16
  -3  -1 -10    1.47    0.16
   3  -1  10    1.49    0.18
   3  -1  10    1.20    0.19
  -3   1 -11    2.58    0.19
  -3   1 -11    2.68    0.21
  -3   1 -11    2.30    0.18
   3   1  11    2.60    0.26
   3   1  11    2.65    0.24
   3   1  11    2.54    0.22
   3   1  11    2.89    0.25
   3   1  11    2.46    0.22
   3  -1  11    3.24    0.28
  -3  -1 -11    2.64    0.21
   3  -1  11    2.53    0.23
  -3  -1 -11    3.18    0.22
   3  -1  11    2.70    0.22
  -3  -1 -11    2.30    0.19
   3  -1  11    2.67    0.24
   3  -1  11    2.72    0.24
  -3   1 -12    3.13    0.23
  -3   1 -12    3.54    0.22
   3   1  12    2.61    0.24
   3   1  12    3.10    0.27
   3   1  12    3.03    0.24
  -3   1 -12    3.27    0.22
   3   1  12    3.06    0.25
   3  -1  12    2.82    0.25
  -3  -1 -12    2.66    0.21
   3  -1  12    2.71    0.25
   3  -1  12    3.71    0.32
   3  -1  12    2.73    0.24
  -3  -1 -12    3.09    0.25
  -3  -1 -12    3.18    0.23
   3   1  13    3.14    0.28
  -3   1 -13    3.21    0.22
  -3   1 -13    2.99    0.22
   3   1  13    2.92    0.24
  -3   1 -13    2.90    0.23
   3   1  13    3.09    0.26
   3   1  13    3.38    0.27
   3  -1  13    2.84    0.24
  -3  -1 -13    2.98    0.23
   3  -1  13    3.28    0.27
  -3  -1 -13    3.39    0.27
   3  -1  13    3.16    0.30
   3  -1  13    3.48    0.29
  -3  -1 -13    3.52    0.24
   3   1  14   10.22    0.46
   3   1  14   10.50    0.45
  -3   1 -14   10.67    0.42
   3   1  14   11.02    0.47
  -3   1 -14   10.98    0.42
   3   1  14    9.99    0.43
  -3   1 -14   10.70    0.40
   3  -1  14   10.06    0.45
   3  -1  14   10.25    0.44
  -3  -1 -14   10.71    0.43
  -3  -1 -14   10.22    0.41
   3  -1  14   10.72    0.48
   3  -1  14   10.59    0.47
  -3  -1 -14   10.34    0.43
   3   1  15    0.13    0.17
  -3   1 -15    0.17    0.12
   3   1  15    0.46    0.17
   3   1  15    0.06    0.16
   3   1  15    0.23    0.18
  -3   1 -15    0.28    0.15
  -3  -1 -15    0.15    0.13
   3  -1  15    0.37    0.19
  -3  -1 -15   -0.12    0.14
   3  -1  15    0.28    0.16
   3  -1  15   -0.03    0.18
   3  -1  15    0.20    0.18
  -3  -1 -15    0.36    0.15
   3   1  16    3.42    0.32
   3   1  16    4.28    0.36
  -3   1 -16    3.38    0.25
   3   1  16    2.82    0.30
   3   1  16    3.56    0.31
  -3   1 -16    3.17    0.26
   3  -1  16    3.70    0.33
   3  -1  16    2.76    0.28
  -3  -1 -16    3.10    0.27
  -3  -1 -16    2.77    0.26
   3  -1  16    3.13    0.31
   3  -1  16    3.63    0.35
  -3  -1 -16    3.36    0.26
   3   1  17    0.05    0.15
   3   1  17   -0.02    0.20
   3   1  17    0.12    0.18
  -3   1 -17    0.22    0.14
  -3   1 -17    0.00    0.15
   3   1  17   -0.09    0.16
   3  -1  17   -0.03    0.17
  -3  -1 -17   -0.03    0.13
   3  -1  17    0.11    0.19
  -3  -1 -17    0.18    0.15
  -3  -1 -17    0.25    0.16
   3  -1  17    0.05    0.18
   3  -1  17   -0.04    0.15
   3   1  18    0.58    0.24
  -3   1 -18    0.32    0.18
   3   1  18    0.45    0.21
   3   1  18    0.03    0.16
  -3  -1 -18   -0.02    0.18
   3  -1  18    0.33    0.22
   3  -1  18    0.28    0.18
   3  -1  18    0.34    0.22
   3  -1  18    0.04    0.22
  -3  -1 -18    0.20    0.16
   3   1  19    2.02    0.31
   3   1  19    1.65    0.27
   3   1  19    2.38    0.30
  -3   1 -19    1.11    0.23
  -3  -1 -19    1.83    0.25
  -3  -1 -19    1.79    0.26
   3  -1  19    2.24    0.33
   3  -1  19    1.51    0.27
   3  -1  19    1.64    0.31
   3  -1  19    1.67    0.27
  -3   1 -20    2.01    0.28
   3   1  20    1.85    0.28
   3   1  20    2.25    0.31
   3  -1  20    1.97    0.30
   3  -1  20    1.96    0.33
   3  -1  20    2.27    0.33
  -3  -1 -20    1.63    0.28
  -3  -1 -20    1.88    0.26
   3  -1  20    1.97    0.32
   3   2 -20    4.05    0.34
   3  -2 -20    4.20    0.37
  -3  -2  20    4.25    0.42
   3  -2 -20    4.17    0.37
  -3  -2  20    4.51    0.42
   3   2 -19    5.80    0.37
   3  -2 -19    5.66    0.39
  -3  -2  19    5.90    0.45
  -3  -2  19    6.25    0.48
   3  -2 -19    6.26    0.39
   3  -2 -19    5.47    0.37
   3   2 -18    0.07    0.15
   3  -2 -18    0.16    0.16
   3  -2 -18    0.09    0.16
  -3  -2  18    0.10    0.23
  -3  -2  18    0.00    0.19
   3  -2 -18    0.27    0.16
  -3   2  17    1.49    0.25
   3   2 -17    1.76    0.22
   3  -2 -17    1.74    0.24
   3  -2 -17    1.83    0.24
  -3  -2  17    1.14    0.25
  -3  -2  17    1.82    0.29
   3  -2 -17    1.34    0.22
  -3   2  16    0.25    0.20
  -3   2  16   -0.25    0.17
   3   2 -16   -0.24    0.13
   3  -2 -16    0.17    0.14
   3  -2 -16   -0.03    0.15
  -3  -2  16    0.00    0.19
  -3  -2  16    0.12    0.19
   3  -2 -16    0.15    0.15
   3   2 -15    4.14    0.25
   3   2 -15    4.38    0.29
  -3   2  15    4.66    0.35
  -3   2  15    4.41    0.35
  -3  -2  15    4.53    0.37
   3  -2 -15    4.83    0.30
   3  -2 -15    4.77    0.30
   3  -2 -15    4.42    0.29
  -3  -2  15    4.40    0.33
   3   2 -14    1.11    0.16
  -3   2  14    1.54    0.24
   3   2 -14    1.06    0.17
  -3   2  14    1.25    0.22
   3  -2 -14    1.03    0.18
   3  -2 -14    1.17    0.18
  -3  -2  14    0.87    0.20
  -3  -2  14    1.19    0.23
   3  -2 -14    1.35    0.19
  -3   2  13    1.29    0.21
   3   2 -13    1.24    0.16
  -3   2  13    1.31    0.21
   3   2 -13    1.39    0.18
   3  -2 -13    1.42    0.18
  -3  -2  13    1.16    0.21
  -3  -2  13    1.08    0.21
  -3  -2  13    1.44    0.23
   3  -2 -13    1.33    0.18
   3  -2 -13    1.21    0.17
   3   2 -12    4.55    0.26
   3   2 -12    4.85    0.25
  -3   2  12    5.18    0.33
   3   2 -12    4.15    0.22
  -3   2  12    4.22    0.30
   3  -2 -12    4.93    0.27
   3  -2 -12    4.63    0.27
  -3  -2  12    4.60    0.32
   3  -2 -12    4.32    0.28
  -3  -2  12    5.86    0.38
  -3  -2  12    3.93    0.31
  -3   2  11    0.36    0.16
  -3   2  11    0.64    0.18
   3   2 -11    0.21    0.09
   3   2 -11    0.43    0.11
   3   2 -11    0.32    0.13
  -3  -2  11    0.14    0.15
   3  -2 -11    0.40    0.12
  -3  -2  11    0.15    0.12
   3  -2 -11    0.44    0.13
  -3  -2  11    0.23    0.19
   3  -2 -11    0.08    0.11
  -3  -2  11    0.17    0.16
   3  -2 -11    0.31    0.12
   3   2 -10   12.87    0.40
   3   2 -10   12.56    0.40
   3   2 -10   12.37    0.38
  -3   2  10   12.65    0.45
  -3   2  10   11.89    0.52
  -3   2  10   11.72    0.45
   3  -2 -10   12.26    0.42
   3  -2 -10   11.90    0.51
  -3  -2  10   11.79    0.51
   3  -2 -10   11.76    0.48
  -3  -2  10   13.25    0.45
  -3  -2  10   12.46    0.46
  -3  -2  10   12.91    0.49
   3  -2 -10   12.13    0.41
   3  -2 -10   12.32    0.42
  -3   2   9    3.30    0.25
  -3   2   9    3.60    0.31
   3   2  -9    3.32    0.17
   3   2  -9    3.43    0.19
  -3   2   9    3.16    0.24
   3   2  -9    3.33    0.19
  -3  -2   9    3.18    0.23
   3  -2  -9    3.43    0.26
  -3  -2   9    3.24    0.24
   3  -2  -9    3.44    0.22
  -3  -2   9    3.47    0.24
  -3  -2   9    3.23    0.27
   3  -2  -9    3.52    0.21
   3  -2  -9    3.05    0.22
   3  -2  -9    3.43    0.20
   3   2  -8   16.58    0.46
   3   2  -8   16.12    0.45
  -3   2   8   16.77    0.59
  -3   2   8   16.63    0.52
  -3   2   8   16.30    0.50
   3   2  -8   16.91    0.46
  -3   2   8   16.54    0.55
  -3  -2   8   17.06    0.57
   3  -2  -8   16.41    0.57
   3  -2  -8   16.44    0.58
   3  -2  -8   15.89    0.48
   3  -2  -8   16.60    0.48
  -3  -2   8   17.12    0.57
  -3  -2   8   16.80    0.49
   3  -2  -8   16.26    0.48
  -3  -2   8   17.29    0.51
  -3   2   7   27.83    0.75
   3   2  -7   27.95    0.69
   3   2  -7   27.56    0.70
  -3   2   7   27.29    0.73
  -3   2   7   28.76    0.87
   3   2  -7   28.98    0.70
  -3   2   7   28.35    0.83
   3  -2  -7   27.96    0.71
  -3  -2   7   28.75    0.75
  -3  -2   7   28.27    0.85
  -3  -2   7   29.44    0.85
   3  -2  -7   27.77    0.86
  -3  -2   7   28.93    0.73
   3  -2  -7   28.59    0.76
   3  -2  -7   27.86    0.73
   3  -2  -7   28.14    0.86
   3  -2  -7   28.22    0.71
   3   2  -6    5.37    0.20
  -3   2   6    5.27    0.25
   3   2  -6    5.24    0.20
  -3   2   6    5.88    0.29
  -3   2   6    5.52    0.25
  -3   2   6    5.66    0.23
   3   2  -6    5.25    0.19
  -3  -2   6    5.43    0.26
   3  -2  -6    5.98    0.22
  -3  -2   6    5.28    0.24
  -3  -2   6    5.12    0.22
   3  -2  -6    5.89    0.25
   3  -2  -6    5.84    0.29
  -3  -2   6    5.14    0.22
   3  -2  -6    5.85    0.22
   3  -2  -6    5.67    0.22
   3   2  -5   74.95    1.66
  -3   2   5   78.01    2.04
  -3   2   5   74.17    1.68
  -3   2   5   74.00    1.73
  -3   2   5   74.26    1.95
   3   2  -5   74.84    1.66
   3   2  -5   72.45    1.70
  -3   2   5   76.19    1.78
   3  -2  -5   75.49    2.05
   3  -2  -5   75.94    1.78
   3  -2  -5   72.68    1.73
   3  -2  -5   73.48    1.67
  -3  -2   5   72.73    1.72
  -3  -2   5   76.81    2.04
   3  -2  -5   73.69    1.68
  -3  -2   5   76.71    1.77
   3  -2  -5   76.33    2.05
  -3  -2   5   78.01    2.03
   3   2  -4    5.13    0.17
  -3   2   4    4.82    0.21
  -3   2   4    4.92    0.24
  -3   2   4    4.32    0.19
   3   2  -4    5.04    0.17
  -3   2   4    4.28    0.19
  -3   2   4    4.82    0.18
  -3   2   4    4.78    0.21
  -3  -2   4    5.20    0.19
   3  -2  -4    5.11    0.21
   3  -2  -4    4.66    0.21
   3  -2  -4    4.77    0.21
  -3  -2   4    4.73    0.18
  -3  -2   4    5.42    0.21
   3  -2  -4    4.52    0.18
  -3  -2   4    5.21    0.18
  -3  -2   4    5.01    0.21
   3  -2  -4    4.76    0.24
   3  -2  -4    4.85    0.18
   3  -2  -4    4.54    0.18
   3   2  -3    4.86    0.16
  -3   2   3    5.06    0.21
  -3   2   3    4.91    0.19
  -3   2   3    5.11    0.18
  -3   2   3    4.91    0.22
   3   2  -3    4.69    0.16
  -3   2   3    4.79    0.17
  -3   2   3    4.84    0.19
   3   2  -3    4.80    0.16
  -3  -2   3    4.56    0.20
  -3  -2   3    4.74    0.17
   3  -2  -3    4.99    0.18
   3  -2  -3    4.75    0.20
  -3  -2   3    4.82    0.18
   3  -2  -3    4.80    0.17
  -3  -2   3    4.54    0.17
  -3  -2   3    4.76    0.17
  -3  -2   3    4.73    0.19
   3  -2  -3    4.89    0.20
   3  -2  -3    4.75    0.19
   3  -2  -3    4.85    0.18
   3  -2  -3    5.32    0.24
  -3   2   2   71.47    1.67
  -3   2   2   71.73    1.71
  -3   2   2   71.83    1.65
  -3   2   2   73.84    1.96
   3   2  -2   72.61    1.71
   3   2  -2   74.03    1.60
  -3   2   2   72.53    1.61
   3   2  -2   76.25    1.69
  -3  -2   2   75.22    1.61
  -3  -2   2   76.56    1.61
   3  -2  -2   73.24    1.88
   3  -2  -2   73.31    1.97
   3  -2  -2   70.82    1.67
   3  -2  -2   72.86    1.61
  -3  -2   2   74.01    1.66
  -3  -2   2   76.02    1.95
   3  -2  -2   73.26    1.62
   3  -2  -2   73.71    1.72
  -3  -2   2   76.43    1.71
  -3  -2   2   76.83    1.96
   3  -2  -2   73.19    1.98
   3   2  -1   43.75    0.98
  -3   2   1   44.73    1.00
   3   2  -1   43.87    0.98
   3   2  -1   44.57    1.06
  -3   2   1   43.76    1.06
  -3   2   1   43.88    1.02
   3   2  -1   44.92    1.03
  -3  -2   1   45.66    1.05
   3  -2  -1   44.92    1.21
   3  -2  -1   44.73    1.00
   3  -2  -1   44.39    1.02
   3  -2  -1   45.11    0.99
  -3  -2   1   44.98    1.20
  -3  -2   1   44.53    0.99
  -3  -2   1   43.28    1.02
   3  -2  -1   45.97    1.22
  -3  -2   1   44.62    1.14
   3  -2  -1   45.52    1.06
   3  -2  -1   43.49    1.13
   3  -2  -1   43.93    1.03
  -3  -2   1   49.45    1.20
  -3  -2   1   44.57    0.99
   3   2   0   22.17    0.50
  -3   2   0   21.50    0.52
   3   2   0   21.87    0.55
  -3   2   0   21.02    0.54
   3   2   0   21.82    0.50
  -3   2   0   21.53    0.51
   3   2   0   22.83    0.52
   3  -2   0   21.72    0.54
  -3  -2   0   21.52    0.52
   3  -2   0   21.35    0.61
   3  -2   0   21.36    0.58
  -3  -2   0   21.99    0.51
   3  -2   0   21.51    0.51
   3  -2   0   22.53    0.62
  -3  -2   0   22.56    0.58
   3  -2   0   21.75    0.51
  -3  -2   0   22.36    0.52
  -3  -2   0   23.05    0.61
   3  -2   0   21.22    0.53
  -3  -2   0   22.41    0.54
   3  -2   0   21.17    0.52
  -3  -2   0   22.61    0.61
  -3  -2   0   22.06    0.51
   3   2   1  188.60    4.09
  -3   2  -1  189.86    4.19
  -3   2  -1  196.25    4.16
   3   2   1  191.20    4.25
   3   2   1  192.61    4.84
  -3   2  -1  192.54    4.32
  -3   2  -1  198.18    4.20
   3   2   1  191.50    4.37
   3   2   1  185.32    4.09
   3   2   1  189.00    4.33
   3   2   1  191.21    4.16
   3  -2   1  198.46    5.04
  -3  -2  -1  188.66    5.11
   3  -2   1  180.93    4.69
   3  -2   1  188.15    4.09
   3  -2   1  194.89    4.20
  -3  -2  -1  193.45    4.38
  -3  -2  -1  195.65    4.13
  -3  -2  -1  184.85    4.29
  -3  -2  -1  190.61    4.20
   3  -2   1  192.14    4.34
   3  -2   1  197.07    5.11
  -3  -2  -1  192.01    5.09
  -3  -2  -1  188.42    4.12
   3  -2   1  196.19    4.21
   3   2   2   15.25    0.38
  -3   2  -2   16.09    0.38
  -3   2  -2   15.23    0.41
   3   2   2   14.96    0.38
  -3   2  -2   15.84    0.40
  -3   2  -2   15.14    0.37
   3   2   2   15.51    0.40
   3   2   2   14.97    0.42
  -3  -2  -2   15.44    0.46
  -3  -2  -2   15.49    0.38
  -3  -2  -2   15.09    0.38
   3  -2   2   14.94    0.39
  -3  -2  -2   15.70    0.46
   3  -2   2   15.89    0.39
  -3  -2  -2   15.59    0.39
   3  -2   2   15.99    0.45
   3  -2   2   17.15    0.47
   3  -2   2   15.27    0.38
  -3  -2  -2   15.84    0.38
   3  -2   2   15.16    0.45
   3  -2   2   15.48    0.40
   3  -2   2   15.59    0.38
  -3  -2  -2   15.12    0.39
   3   2   3    0.90    0.11
   3   2   3    0.78    0.08
   3   2   3    0.82    0.08
  -3   2  -3    0.66    0.06
   3   2   3    0.91    0.08
  -3   2  -3    0.81    0.08
  -3   2  -3    0.85    0.07
   3   2   3    0.85    0.08
   3   2   3    0.62    0.07
   3  -2   3    0.83    0.10
   3  -2   3    0.81    0.08
  -3  -2  -3    0.68    0.08
  -3  -2  -3    0.82    0.08
   3  -2   3    0.82    0.09
   3  -2   3    0.78    0.07
  -3  -2  -3    0.79    0.08
   3  -2   3    0.94    0.09
  -3  -2  -3    0.74    0.09
  -3  -2  -3    0.90    0.10
   3  -2   3    0.73    0.08
  -3  -2  -3    0.72    0.09
   3  -2   3    0.86    0.11
  -3  -2  -3    0.78    0.08
   3  -2   3    0.76    0.08
  -3  -2  -3    0.73    0.08
  -3   2  -4    7.16    0.21
   3   2   4    6.67    0.25
  -3   2  -4    7.63    0.22
   3   2   4    6.54    0.22
   3   2   4    6.74    0.23
   3   2   4    7.15    0.22
   3   2   4    7.20    0.22
  -3   2  -4    7.13    0.21
   3  -2   4    7.21    0.23
   3  -2   4    7.53    0.28
  -3  -2  -4    7.13    0.28
   3  -2   4    7.34    0.24
  -3  -2  -4    7.16    0.23
   3  -2   4    7.48    0.26
   3  -2   4    6.81    0.24
  -3  -2  -4    6.70    0.23
  -3  -2  -4    6.92    0.24
  -3  -2  -4    6.90    0.26
  -3  -2  -4    6.93    0.23
   3  -2   4    7.13    0.22
  -3   2  -5    0.42    0.06
   3   2   5    0.41    0.08
  -3   2  -5    0.45    0.08
   3   2   5    0.34    0.08
   3   2   5    0.35    0.07
  -3   2  -5    0.37    0.07
  -3   2  -5    0.42    0.07
   3   2   5    0.44    0.10
   3   2   5    0.45    0.09
   3  -2   5    0.41    0.09
   3  -2   5    0.47    0.11
   3  -2   5    0.32    0.08
  -3  -2  -5    0.25    0.08
  -3  -2  -5    0.42    0.08
  -3  -2  -5    0.37    0.07
  -3  -2  -5    0.22    0.08
   3  -2   5    0.51    0.08
   3  -2   5    0.22    0.08
  -3  -2  -5    0.30    0.10
  -3  -2  -5    0.29    0.07
   3   2   6    2.46    0.17
  -3   2  -6    3.14    0.15
  -3   2  -6    3.11    0.15
  -3   2  -6    3.03    0.14
   3   2   6    2.77    0.18
   3   2   6    2.73    0.20
   3   2   6    2.60    0.16
   3   2   6    2.82    0.17
  -3   2  -6    2.92    0.16
  -3  -2  -6    2.93    0.16
  -3  -2  -6    2.90    0.18
   3  -2   6    2.92    0.17
  -3  -2  -6    2.96    0.16
  -3  -2  -6    2.63    0.17
  -3  -2  -6    2.85    0.17
   3  -2   6    2.88    0.21
   3  -2   6    3.34    0.18
   3  -2   6    3.07    0.18
   3  -2   6    3.19    0.18
   3   2   7    7.19    0.26
   3   2   7    7.02    0.32
  -3   2  -7    6.63    0.24
   3   2   7    6.87    0.27
  -3   2  -7    6.91    0.24
   3   2   7    6.74    0.27
   3   2   7    6.77    0.27
  -3   2  -7    7.25    0.26
   3  -2   7    6.86    0.29
   3  -2   7    8.41    0.33
  -3  -2  -7    7.10    0.26
   3  -2   7    6.42    0.26
  -3  -2  -7    6.94    0.30
   3  -2   7    6.53    0.27
  -3  -2  -7    7.25    0.32
  -3  -2  -7    6.76    0.26
  -3  -2  -7    6.58    0.25
   3  -2   7    6.72    0.27
   3  -2   7    6.51    0.26
  -3   2  -8    1.43    0.13
   3   2   8    1.63    0.18
   3   2   8    1.32    0.14
  -3   2  -8    1.55    0.12
  -3   2  -8    1.48    0.13
   3   2   8    1.55    0.15
   3   2   8    1.44    0.14
   3   2   8    1.31    0.15
  -3  -2  -8    1.35    0.13
   3  -2   8    1.51    0.18
   3  -2   8    1.70    0.16
  -3  -2  -8    1.44    0.14
   3  -2   8    1.47    0.15
  -3  -2  -8    1.52    0.18
   3  -2   8    1.55    0.15
  -3  -2  -8    1.32    0.14
  -3  -2  -8    1.66    0.17
   3  -2   8    1.36    0.15
   3  -2   8    1.53    0.16
  -3   2  -9    1.32    0.12
   3   2   9    1.25    0.17
  -3   2  -9    1.26    0.14
   3   2   9    1.23    0.16
   3   2   9    1.50    0.16
   3   2   9    1.35    0.15
  -3   2  -9    1.46    0.14
  -3  -2  -9    1.12    0.14
   3  -2   9    1.06    0.15
   3  -2   9    1.29    0.16
  -3  -2  -9    1.34    0.16
   3  -2   9    1.49    0.16
  -3  -2  -9    1.32    0.18
  -3  -2  -9    1.38    0.15
   3  -2   9    1.35    0.16
   3  -2   9    1.20    0.18
  -3  -2  -9    1.18    0.14
   3   2  10    5.45    0.30
   3   2  10    5.67    0.30
  -3   2 -10    5.81    0.27
  -3   2 -10    6.36    0.26
   3   2  10    4.97    0.27
   3   2  10    5.39    0.27
  -3   2 -10    6.04    0.25
   3  -2  10    5.43    0.28
   3  -2  10    5.20    0.29
  -3  -2 -10    5.78    0.30
  -3  -2 -10    5.40    0.26
   3  -2  10    5.70    0.30
  -3  -2 -10    5.38    0.33
  -3  -2 -10    5.63    0.27
   3  -2  10    5.34    0.28
   3  -2  10    5.34    0.34
  -3  -2 -10    5.51    0.27
   3   2  11    2.53    0.23
  -3   2 -11    2.89    0.20
   3   2  11    2.64    0.22
   3   2  11    2.64    0.23
  -3   2 -11    2.73    0.22
  -3   2 -11    2.91    0.18
   3   2  11    3.22    0.24
  -3  -2 -11    3.04    0.21
   3  -2  11    3.06    0.24
  -3  -2 -11    2.84    0.21
   3  -2  11    2.56    0.22
  -3  -2 -11    2.98    0.24
   3  -2  11    2.92    0.27
   3  -2  11    2.63    0.23
   3  -2  11    2.91    0.23
  -3  -2 -11    2.83    0.24
  -3   2 -12   22.85    0.65
   3   2  12   23.67    0.69
  -3   2 -12   24.25    0.66
   3   2  12   22.81    0.73
  -3   2 -12   22.73    0.67
   3   2  12   22.76    0.72
   3   2  12   23.64    0.69
  -3  -2 -12   23.27    0.69
   3  -2  12   23.96    0.72
   3  -2  12   22.75    0.71
  -3  -2 -12   23.66    0.70
   3  -2  12   22.92    0.72
  -3  -2 -12   24.36    0.69
   3  -2  12   22.95    0.81
   3   2  13   16.16    0.57
   3   2  13   17.38    0.57
   3   2  13   16.03    0.57
   3   2  13   16.94    0.56
  -3   2 -13   16.30    0.53
  -3   2 -13   16.20    0.52
   3  -2  13   15.97    0.57
   3  -2  13   15.67    0.56
  -3  -2 -13   16.89    0.55
   3  -2  13   16.12    0.56
  -3  -2 -13   16.76    0.55
  -3  -2 -13   15.98    0.55
   3   2  14    6.29    0.33
   3   2  14    5.70    0.35
   3   2  14    6.17    0.36
  -3   2 -14    5.85    0.32
  -3   2 -14    5.70    0.29
   3   2  14    6.22    0.33
   3  -2  14    5.76    0.36
  -3  -2 -14    5.35    0.33
  -3  -2 -14    5.61    0.32
   3  -2  14    5.46    0.33
   3  -2  14    5.36    0.32
  -3  -2 -14    6.06    0.32
  -3   2 -15    0.23    0.15
   3   2  15    0.30    0.16
   3   2  15    0.21    0.16
   3   2  15    0.47    0.18
   3   2  15    0.16    0.14
  -3   2 -15    0.01    0.11
  -3  -2 -15    0.00    0.12
  -3  -2 -15   -0.06    0.14
   3  -2  15    0.30    0.20
   3  -2  15    0.20    0.15
   3  -2  15    0.37    0.18
   3  -2  15    0.14    0.19
  -3  -2 -15    0.10    0.13
   3   2  16    0.90    0.20
   3   2  16    0.56    0.18
  -3   2 -16    0.78    0.16
  -3   2 -16    0.82    0.19
   3   2  16    0.78    0.20
   3  -2  16    0.69    0.18
  -3  -2 -16    0.46    0.16
   3  -2  16    0.41    0.19
  -3  -2 -16    0.59    0.19
  -3  -2 -16    0.75    0.18
   3  -2  16    1.18    0.24
   3  -2  16    0.82    0.23
   3   2  17    8.65    0.46
   3   2  17    7.54    0.41
   3   2  17    7.94    0.41
  -3   2 -17    7.31    0.39
  -3  -2 -17    7.72    0.41
  -3  -2 -17    7.75    0.40
   3  -2  17    6.89    0.40
   3  -2  17    6.98    0.48
  -3  -2 -17    7.03    0.41
   3  -2  17    6.33    0.41
   3  -2  17    8.71    0.47
  -3   2 -18   -0.03    0.17
   3   2  18    0.48    0.19
   3   2  18   -0.03    0.16
   3  -2  18   -0.14    0.18
   3  -2  18   -0.05    0.16
  -3  -2 -18   -0.10    0.14
  -3  -2 -18    0.18    0.16
   3  -2  18   -0.04    0.20
   3  -2  18   -0.05    0.22
  -3  -2 -18   -0.16    0.17
  -3   2 -19    0.95    0.22
   3   2  19    1.28    0.24
   3   2  19    1.53    0.25
   3  -2  19    0.97    0.28
  -3  -2 -19    0.91    0.21
   3  -2  19    0.89    0.23
  -3  -2 -19    1.02    0.22
  -3  -2 -19    0.93    0.24
   3  -2  19    0.81    0.24
   3  -2  19    1.55    0.30
   3   2  20    0.68    0.20
  -3   2 -20    0.92    0.23
   3  -2  20    1.19    0.27
   3  -2  20    1.14    0.30
  -3  -2 -20    1.14    0.22
   3  -2  20    0.75    0.28
   3  -2  20    0.98    0.24
  -3  -2 -20    0.56    0.22
   3   3 -20    2.17    0.27
  -3  -3  20    1.85    0.34
   3  -3 -20    2.48    0.30
  -3  -3  20    1.84    0.31
   3  -3 -20    2.21    0.29
   3   3 -19    0.20    0.18
   3  -3 -19    0.54    0.19
  -3  -3  19   -0.32    0.24
   3  -3 -19    0.31    0.18
  -3  -3  19    0.42    0.23
   3   3 -18    0.77    0.19
   3  -3 -18    0.76    0.21
  -3  -3  18    0.64    0.23
  -3  -3  18    0.84    0.27
   3  -3 -18    0.62    0.20
   3   3 -17    1.18    0.20
  -3  -3  17    1.56    0.27
   3  -3 -17    1.65    0.24
  -3  -3  17    1.53    0.27
   3  -3 -17    1.35    0.23
   3  -3 -17    0.78    0.20
   3   3 -16    0.52    0.16
   3  -3 -16    0.49    0.17
  -3  -3  16    0.38    0.20
   3  -3 -16    0.55    0.17
  -3  -3  16    0.65    0.22
   3  -3 -16    0.46    0.18
   3   3 -15    1.32    0.19
  -3   3  15    1.78    0.24
  -3   3  15    1.65    0.25
  -3  -3  15    1.18    0.24
   3  -3 -15    1.42    0.21
  -3  -3  15    0.98    0.21
   3  -3 -15    1.15    0.20
   3  -3 -15    1.42    0.21
   3   3 -14    2.23    0.21
  -3   3  14    2.08    0.25
  -3   3  14    2.34    0.25
  -3   3  14    2.61    0.27
  -3  -3  14    2.21    0.24
   3  -3 -14    2.08    0.23
   3  -3 -14    2.20    0.22
   3  -3 -14    2.76    0.25
  -3  -3  14    2.17    0.25
  -3  -3  14    2.39    0.30
  -3   3  13   22.20    0.68
  -3   3  13   21.70    0.70
  -3   3  13   20.64    0.75
   3   3 -13   20.91    0.61
   3   3 -13   21.40    0.63
   3  -3 -13   21.34    0.66
  -3  -3  13   20.69    0.69
   3  -3 -13   21.49    0.67
  -3  -3  13   21.13    0.68
   3  -3 -13   22.88    0.66
  -3  -3  13   21.12    0.78
   3   3 -12   21.23    0.61
  -3   3  12   19.64    0.73
   3   3 -12   21.35    0.60
  -3   3  12   20.68    0.68
  -3   3  12   21.46    0.67
   3  -3 -12   22.18    0.65
  -3  -3  12   21.77    0.76
   3  -3 -12   22.18    0.66
   3  -3 -12   21.22    0.65
  -3  -3  12   21.76    0.67
  -3  -3  12   21.83    0.78
  -3  -3  12   22.21    0.69
   3   3 -11    1.98    0.17
  -3   3  11    1.97    0.22
   3   3 -11    1.83    0.17
  -3   3  11    1.98    0.23
  -3   3  11    2.34    0.23
   3  -3 -11    2.16    0.21
   3  -3 -11    1.95    0.19
   3  -3 -11    2.42    0.20
  -3  -3  11    2.09    0.25
  -3  -3  11    1.82    0.21
   3  -3 -11    2.06    0.19
  -3  -3  11    1.96    0.22
  -3  -3  11    2.07    0.22
[truncated: 1,734,394 more chars]
