# Supplementary material for: Crystal structure and Hirshfeld surface analysis of 10-hy­droxy-2-(4-meth­oxy­phen­yl)-3-oxo-2,3,3a,4,10,10a-hexa­hydro-1H-9-thia-2-aza­cyclo­penta­[b]fluorene-4-carb­oxy­lic acid dimethyl sulfoxide-d 6 monosolvate
Source: Acta Crystallogr E Crystallogr Commun. 2023 Nov 10;79(Pt 12):1127–31. doi: 10.1107/S2056989023009635 (PMC10833415; doi:10.1107/S2056989023009635)
Supplement: Supplementary file 2 [file e-79-01127-Isup2.hkl]

data_I                                                                          
_shelx_title ' ZV1358_LT_0ma in P2(1)/c'                                        
_shelx_refln_list_code          4                                               
_shelx_F_calc_maximum      261.21                                               
_exptl_crystal_F_000      1024.00                                               
_reflns_d_resolution_high  0.7107                                               
                                                                                
loop_                                                                           
 _space_group_symop_operation_xyz                                               
 'x, y, z'                                                                      
 '-x, y+1/2, -z+1/2'                                                            
 '-x, -y, -z'                                                                   
 'x, -y-1/2, z-1/2'                                                             
                                                                                
_cell_length_a    16.3178                                                       
_cell_length_b     9.2747                                                       
_cell_length_c    14.8720                                                       
_cell_angle_alpha  90.000                                                       
_cell_angle_beta   93.771                                                       
_cell_angle_gamma  90.000                                                       
                                                                                
_shelx_F_squared_multiplier     1.000                                           
                                                                                
loop_                                                                           
 _refln_index_h                                                                 
 _refln_index_k                                                                 
 _refln_index_l                                                                 
 _refln_F_squared_calc                                                          
 _refln_F_squared_meas                                                          
 _refln_F_squared_sigma                                                         
 _refln_observed_status                                                         
   4   0   0          6.66         14.09         1.35 o                         
   5   0   0      15008.31      15795.94       115.59 o                         
   6   0   0        164.53        199.11         3.87 o                         
   7   0   0       7409.21       7012.99        52.85 o                         
   8   0   0         55.72         73.06         3.39 o                         
   9   0   0         37.85         45.56         3.34 o                         
  10   0   0        803.33        807.35         9.24 o                         
  11   0   0        933.25        960.47        11.32 o                         
  12   0   0        504.62        490.85         8.00 o                         
  13   0   0        805.84        791.31        13.55 o                         
  14   0   0       3369.64       3292.55        32.72 o                         
  15   0   0        814.85        855.23        12.81 o                         
  16   0   0        122.90        110.37         5.76 o                         
  17   0   0        180.04        173.24         7.38 o                         
  18   0   0        122.29        118.20         6.90 o                         
  19   0   0         10.04         21.36         5.36 o                         
  20   0   0         17.55         18.38         7.02 o                         
  21   0   0         67.29         75.90         8.63 o                         
  22   0   0        448.61        428.61        17.64 o                         
   3   1   0       1330.75       1295.34         5.69 o                         
   4   1   0      68233.03      71243.37       285.86 o                         
   5   1   0       6991.60       7260.35        32.51 o                         
   6   1   0        145.18        185.37         2.46 o                         
   7   1   0        292.06        271.28         2.87 o                         
   8   1   0        142.24        171.55         3.21 o                         
   9   1   0        579.29        633.30         5.38 o                         
  10   1   0       3754.78       3608.01        19.93 o                         
  11   1   0       2487.44       2440.49        14.82 o                         
  12   1   0          3.01          5.20         2.04 o                         
  13   1   0        161.75        147.27         3.67 o                         
  14   1   0         64.63         64.87         3.19 o                         
  15   1   0        249.79        244.88         5.23 o                         
  16   1   0         38.76         36.97         3.39 o                         
  17   1   0        216.75        225.72         5.69 o                         
  18   1   0        324.46        306.18         6.99 o                         
  19   1   0          0.24          7.98         3.95 o                         
  20   1   0          0.23         10.85         4.40 o                         
  21   1   0          0.28          6.38         4.67 o                         
  22   1   0         14.22          5.29         5.84 o                         
   0   2   0       5085.79       5723.92        90.78 o                         
   1   2   0       1330.84       1411.06        11.40 o                         
   2   2   0         89.96        106.67         1.29 o                         
   3   2   0       1473.97       1645.49         8.43 o                         
   4   2   0        835.66        927.66         5.02 o                         
   5   2   0       2514.68       2669.10        13.31 o                         
   6   2   0        530.61        440.85         3.41 o                         
   7   2   0       1896.43       1910.78        10.27 o                         
   8   2   0       3860.26       4426.11        22.55 o                         
   9   2   0       1055.40       1227.07         8.18 o                         
  10   2   0        393.74        455.90         4.68 o                         
  11   2   0         55.68         61.05         2.56 o                         
  12   2   0          0.06         12.34         2.29 o                         
  13   2   0          2.26         12.73         2.37 o                         
  14   2   0       1292.92       1297.79        10.93 o                         
  15   2   0          0.34          5.65         2.68 o                         
  16   2   0         19.42         33.70         3.53 o                         
  17   2   0         14.85         14.14         3.76 o                         
  18   2   0         60.89         53.33         4.87 o                         
  19   2   0        211.16        197.10         7.58 o                         
  20   2   0         39.11         35.90         5.60 o                         
  21   2   0        161.05        151.36         7.80 o                         
  22   2   0          8.92          4.08         7.03 o                         
   1   3   0        831.99        691.37         8.22 o                         
   2   3   0        205.60        176.94         1.85 o                         
   3   3   0       2034.42       1958.99        10.06 o                         
   4   3   0        159.56        157.86         1.77 o                         
   5   3   0       1174.89       1299.73         7.41 o                         
   6   3   0       2034.83       2022.48        11.36 o                         
   7   3   0       1408.41       1403.26         8.57 o                         
   8   3   0        633.54        631.28         4.92 o                         
   9   3   0       2893.48       3030.33        16.18 o                         
  10   3   0       1222.96       1236.46         8.45 o                         
  11   3   0        744.31        760.08         6.64 o                         
  12   3   0       1585.63       1626.87        11.13 o                         
  13   3   0        247.62        272.45         5.09 o                         
  14   3   0        635.29        617.82         7.87 o                         
  15   3   0          0.04         -1.48         3.24 o                         
  16   3   0        574.20        554.16         9.44 o                         
  17   3   0         11.02          7.83         4.31 o                         
  18   3   0         67.53         63.49         5.89 o                         
  19   3   0         44.13         40.48         6.06 o                         
  20   3   0          4.79         -1.93         5.41 o                         
  21   3   0         23.36         30.05         6.66 o                         
  22   3   0         55.28         64.23         8.01 o                         
   0   4   0       1663.86       1461.63        25.63 o                         
   1   4   0       2830.76       2936.43        34.34 o                         
   2   4   0        138.55        108.12         2.23 o                         
   3   4   0        706.83        773.97         4.91 o                         
   4   4   0        140.72        219.29         2.39 o                         
   6   4   0         29.11         58.24         1.53 o                         
   7   4   0        838.38        794.87         5.62 o                         
   8   4   0        198.00        174.58         3.19 o                         
   9   4   0        107.47        110.17         2.41 o                         
  10   4   0         87.39         80.47         2.39 o                         
  11   4   0        685.67        687.93         6.63 o                         
  12   4   0        489.62        447.56         5.58 o                         
  13   4   0         12.49         29.68         3.08 o                         
  14   4   0        653.72        646.05         9.54 o                         
  15   4   0         39.98         44.18         4.29 o                         
  16   4   0        101.30        112.26         5.86 o                         
  17   4   0         10.01         17.49         4.87 o                         
  18   4   0          9.46          4.35         4.90 o                         
  19   4   0         97.87         87.12         8.57 o                         
  20   4   0        147.63        125.25         7.92 o                         
  21   4   0         41.98         69.22         6.91 o                         
   1   5   0       1833.23       2037.34        25.00 o                         
   2   5   0        361.57        335.62         4.63 o                         
   3   5   0       4707.03       4933.89        31.43 o                         
   4   5   0        520.65        485.11         3.68 o                         
   5   5   0         14.16         30.66         1.26 o                         
   6   5   0        713.51        659.58         6.12 o                         
   7   5   0        132.58        150.44         2.87 o                         
   8   5   0         11.49         13.78         1.81 o                         
   9   5   0        379.02        398.29         4.72 o                         
  10   5   0       1728.54       1638.32        12.23 o                         
  11   5   0       1604.06       1415.43        11.67 o                         
  12   5   0        807.14        776.61         8.09 o                         
  13   5   0        884.78        813.32        12.11 o                         
  14   5   0         17.19         15.64         4.18 o                         
  15   5   0        623.79        604.29        10.56 o                         
  16   5   0        603.66        589.58        11.24 o                         
  17   5   0        311.81        316.76         9.21 o                         
  18   5   0        180.04        176.32         8.38 o                         
  19   5   0         13.47         16.61         5.49 o                         
  20   5   0         91.45         80.32         7.15 o                         
  21   5   0         97.35        110.15         7.82 o                         
   0   6   0        205.79        131.49        13.53 o                         
   1   6   0       2297.64       2220.01        32.95 o                         
   2   6   0        251.68        273.86         5.27 o                         
   3   6   0          0.51         15.87         1.34 o                         
   4   6   0        293.80        334.21         3.24 o                         
   5   6   0       1383.79       1309.57         8.05 o                         
   6   6   0       2327.85       2215.54        13.73 o                         
   7   6   0        327.44        270.86         3.99 o                         
   8   6   0        338.85        327.93         4.60 o                         
   9   6   0        306.15        286.00         5.00 o                         
  10   6   0        141.63        146.08         4.25 o                         
  11   6   0        899.73        845.63         8.79 o                         
  12   6   0        465.95        454.17         6.72 o                         
  13   6   0        666.80        639.40         8.61 o                         
  14   6   0        302.91        289.26         7.26 o                         
  15   6   0        519.99        500.51         9.57 o                         
  16   6   0          6.61          8.83         4.50 o                         
  17   6   0         30.78         33.02         5.48 o                         
  18   6   0        127.42        137.60         8.22 o                         
  19   6   0         19.10         32.97         5.88 o                         
  20   6   0        257.47        246.61         9.84 o                         
   1   7   0        291.46        273.43         8.31 o                         
   2   7   0       1786.75       1705.36        16.57 o                         
   3   7   0       1422.89       1335.06        10.64 o                         
   4   7   0        458.19        425.10         4.79 o                         
   5   7   0         20.95         16.88         1.94 o                         
   6   7   0        241.20        210.42         3.43 o                         
   7   7   0         50.26         45.01         2.41 o                         
   8   7   0        473.05        463.54         5.74 o                         
   9   7   0       1632.08       1587.73        13.59 o                         
  10   7   0        848.07        787.63         8.24 o                         
  11   7   0       1307.41       1267.43        12.20 o                         
  12   7   0         48.21         54.85         3.91 o                         
  13   7   0         47.73         47.19         4.07 o                         
  14   7   0         62.87         72.92         4.90 o                         
  15   7   0          6.47          1.46         4.42 o                         
  16   7   0        112.30        107.89         7.59 o                         
  17   7   0         24.87         25.01         8.69 o                         
  18   7   0         13.05         20.83         6.23 o                         
  19   7   0         52.33         49.93         7.11 o                         
   0   8   0        490.38        443.47        44.33 o                         
   1   8   0        374.17        357.56        13.45 o                         
   2   8   0          4.38         16.89         1.99 o                         
   3   8   0        283.64        308.34         4.45 o                         
   4   8   0         60.42         74.77         3.29 o                         
   5   8   0         34.26         52.71         2.64 o                         
   6   8   0        414.78        369.12         5.27 o                         
   7   8   0        636.99        579.88         7.21 o                         
   8   8   0         12.30          9.74         2.17 o                         
   9   8   0         11.80         19.30         2.77 o                         
  10   8   0          6.12          9.75         2.89 o                         
  11   8   0         30.14         37.11         3.38 o                         
  12   8   0          0.03         -1.64         3.17 o                         
  13   8   0        484.49        472.70         8.84 o                         
  14   8   0         46.96         51.64         4.92 o                         
  15   8   0          0.18         -4.90         4.90 o                         
  16   8   0          6.46          2.02         5.52 o                         
  17   8   0         18.34         18.01         5.79 o                         
  18   8   0         33.87         49.32         6.97 o                         
   1   9   0         13.75         23.90         6.51 o                         
   2   9   0         60.30         67.66         3.45 o                         
   3   9   0        109.51         95.16         3.23 o                         
   4   9   0         69.47         78.61         2.73 o                         
   5   9   0         30.68         64.91         2.76 o                         
   6   9   0         99.00        109.40         3.40 o                         
   7   9   0          0.19         24.68         2.81 o                         
   8   9   0         65.93         69.62         3.59 o                         
   9   9   0         58.45         80.98         3.97 o                         
  10   9   0          0.02          2.08         3.16 o                         
  11   9   0        155.57        170.55         5.30 o                         
  12   9   0          2.86          5.00         3.54 o                         
  13   9   0         43.38         38.62         3.99 o                         
  14   9   0         19.48         17.58         4.01 o                         
  15   9   0          2.51         -4.20         4.20 o                         
  16   9   0          3.01          0.47         4.58 o                         
   0  10   0         68.67         88.66        17.28 o                         
   1  10   0         18.40         26.53         4.12 o                         
   2  10   0         23.89         22.88         3.46 o                         
   3  10   0          3.29          7.68         2.82 o                         
   4  10   0        271.46        273.79         5.06 o                         
   5  10   0         44.27         38.78         2.82 o                         
   6  10   0        172.38        167.56         4.71 o                         
   7  10   0         70.03         66.16         3.36 o                         
   8  10   0          3.37          8.45         2.93 o                         
   9  10   0         35.55         51.55         3.78 o                         
  10  10   0          5.03         11.39         3.40 o                         
  11  10   0         51.45         44.74         4.17 o                         
  12  10   0         57.30         65.95         4.79 o                         
  13  10   0          5.11          6.48         3.93 o                         
  14  10   0         58.64         72.02         5.13 o                         
   1  11   0          2.12          3.32         4.03 o                         
   2  11   0        144.86        144.04         8.12 o                         
   3  11   0        441.07        417.39         9.00 o                         
   4  11   0         24.76         20.30         3.64 o                         
   5  11   0          2.08         13.45         3.93 o                         
   6  11   0         35.90         31.34         3.45 o                         
   7  11   0          3.41          2.28         3.44 o                         
   8  11   0         12.83          5.18         3.24 o                         
   9  11   0        123.54        125.75         5.01 o                         
  10  11   0          0.11          8.56         4.74 o                         
  11  11   0        286.05        299.45         7.64 o                         
  12  11   0        213.36        215.80         7.45 o                         
   0  12   0        147.71        139.01        21.79 o                         
   1  12   0        487.52        503.69        24.67 o                         
   2  12   0         28.50         40.51         4.38 o                         
   3  12   0        107.06        114.53         8.37 o                         
   4  12   0          0.01          1.27         8.06 o                         
   5  12   0          5.14          2.44         4.54 o                         
   6  12   0          0.13         -1.67         4.81 o                         
   7  12   0        311.48        299.98         9.41 o                         
   8  12   0        121.55        119.00         5.74 o                         
   9  12   0          3.11          7.41         4.38 o                         
   1  13   0          5.89         -1.90        10.59 o                         
 -22   1   1         59.03         42.18         7.51 o                         
 -21   1   1          1.32         11.42         5.99 o                         
 -20   1   1         10.89         18.46         5.21 o                         
 -19   1   1         76.55         82.33         5.27 o                         
 -18   1   1         30.87         37.13         4.08 o                         
 -17   1   1         33.50         36.52         3.74 o                         
 -16   1   1         47.20         40.21         3.59 o                         
 -15   1   1        119.00         94.11         4.03 o                         
 -14   1   1         37.31         38.92         3.01 o                         
 -13   1   1        202.83        202.75         4.41 o                         
 -12   1   1        291.17        280.60         4.51 o                         
 -11   1   1        483.27        447.36         4.99 o                         
 -10   1   1          0.10         -1.72         1.72 o                         
  -9   1   1        940.44        947.58         6.51 o                         
  -8   1   1         30.94         46.78         1.69 o                         
  -7   1   1       3770.95       3702.80        18.47 o                         
  -6   1   1         65.65         56.72         1.54 o                         
  -5   1   1       2397.07       2516.74        12.02 o                         
  -4   1   1      58469.73      59630.59       249.49 o                         
  -3   1   1        592.80        756.72         3.76 o                         
   3   1   1          0.16          2.36         0.62 o                         
   4   1   1      13919.41      15748.31        66.90 o                         
   5   1   1        496.78        606.95         5.12 o                         
   6   1   1       7634.19       8247.59        40.77 o                         
   7   1   1       1829.57       1953.50        10.87 o                         
   8   1   1        756.83        778.38         5.91 o                         
   9   1   1        180.28        195.05         3.12 o                         
  10   1   1        241.86        254.06         3.77 o                         
  11   1   1        555.75        571.69         5.63 o                         
  12   1   1          5.13          1.97         2.06 o                         
  13   1   1        175.02        170.25         3.88 o                         
  14   1   1        404.74        369.70         5.65 o                         
  15   1   1        477.26        492.79         7.92 o                         
  16   1   1         58.88         52.05         3.42 o                         
  17   1   1         78.74         76.35         4.09 o                         
  18   1   1         80.67         72.58         4.40 o                         
  19   1   1         74.97         66.32         4.67 o                         
  20   1   1         31.92         33.55         5.13 o                         
  21   1   1         21.37         22.87         4.81 o                         
  22   1   1          1.98          2.04         5.22 o                         
 -22   2   1        626.36        667.66        15.12 o                         
 -21   2   1         27.60         41.27         7.74 o                         
 -20   2   1         27.31         37.83         5.65 o                         
 -19   2   1        330.81        320.56        12.54 o                         
 -18   2   1          6.06         10.13         4.25 o                         
 -17   2   1        243.86        239.66         6.65 o                         
 -16   2   1        105.25        134.75         4.99 o                         
 -15   2   1          0.19          8.94         2.78 o                         
 -14   2   1          0.66          3.51         2.51 o                         
 -13   2   1          2.50          5.56         2.40 o                         
 -12   2   1        931.39        930.91         7.94 o                         
 -11   2   1        714.85        661.84         5.99 o                         
 -10   2   1        530.01        533.71         5.15 o                         
  -9   2   1         45.94         39.75         2.42 o                         
  -8   2   1       8409.07       8965.21        46.19 o                         
  -7   2   1        196.97        225.36         2.71 o                         
  -6   2   1        181.79        258.62         2.73 o                         
  -5   2   1        343.68        318.88         2.71 o                         
  -4   2   1       1183.78       1361.50         6.90 o                         
  -3   2   1       3448.43       3358.92        16.89 o                         
  -2   2   1       3611.93       3527.54        17.51 o                         
  -1   2   1       1738.43       1932.98        12.77 o                         
   0   2   1          6.69          2.00         0.76 o                         
   1   2   1       2000.28       2110.17        11.47 o                         
   2   2   1      22321.00      22734.82        99.38 o                         
   3   2   1      14014.62      14390.89        65.58 o                         
   4   2   1        596.79        730.60         4.50 o                         
   5   2   1       8921.97       8891.36        41.85 o                         
   6   2   1        790.14        848.78         5.25 o                         
   7   2   1       1637.11       1641.71         9.49 o                         
   8   2   1       8639.73       9201.25        47.23 o                         
   9   2   1       2780.22       2826.28        16.05 o                         
  10   2   1       2073.69       2099.25        12.71 o                         
  11   2   1        402.53        417.51         5.03 o                         
  12   2   1          7.76          4.00         2.23 o                         
  13   2   1         65.80         64.17         3.01 o                         
  14   2   1         23.52         21.85         2.74 o                         
  15   2   1         17.74         28.95         3.07 o                         
  16   2   1       1122.90       1120.73        11.90 o                         
  17   2   1        889.84        890.97        13.17 o                         
  18   2   1        214.16        207.76         6.57 o                         
  19   2   1          7.21          0.75         5.23 o                         
  20   2   1         44.08         28.27         5.80 o                         
  21   2   1        109.62         98.86         8.68 o                         
  22   2   1         83.49         79.04         9.13 o                         
 -22   3   1         47.23         54.98         7.05 o                         
 -21   3   1         24.28         29.02         6.41 o                         
 -20   3   1        178.07        201.22         9.19 o                         
 -19   3   1         65.53         76.73         6.78 o                         
 -18   3   1       1078.90       1038.41        20.44 o                         
 -17   3   1        310.63        338.32         9.07 o                         
 -16   3   1          0.02          3.49         3.82 o                         
 -15   3   1        191.52        202.17         5.88 o                         
 -14   3   1         44.45         75.18         3.47 o                         
 -13   3   1         14.38         19.87         2.76 o                         
 -12   3   1       2919.20       2921.13        17.66 o                         
 -11   3   1        646.82        609.69         5.79 o                         
 -10   3   1        399.51        374.95         4.32 o                         
  -9   3   1          0.17          3.47         1.51 o                         
  -8   3   1       3015.55       2986.78        15.91 o                         
  -7   3   1         58.33        138.35         2.46 o                         
  -6   3   1       2246.95       2430.82        13.37 o                         
  -5   3   1       4533.92       4569.66        23.63 o                         
  -4   3   1         32.18         47.60         1.11 o                         
  -3   3   1       3524.75       3552.41        19.43 o                         
  -2   3   1        695.81        780.88         5.28 o                         
  -1   3   1      11923.42      12326.18       102.88 o                         
   0   3   1       1437.88       1299.93        15.95 o                         
   1   3   1        292.75        322.54         3.66 o                         
   2   3   1         32.48         52.45         1.01 o                         
   3   3   1        110.66        107.08         2.17 o                         
   4   3   1         13.76         20.67         0.96 o                         
   5   3   1       2233.07       2238.76        10.87 o                         
   6   3   1        775.43        692.55         4.87 o                         
   7   3   1         79.05         70.70         1.65 o                         
   8   3   1        426.06        304.27         3.31 o                         
   9   3   1        520.76        539.10         4.46 o                         
  10   3   1        805.93        870.28         6.47 o                         
  11   3   1       1292.80       1260.97         9.10 o                         
  12   3   1         30.40         47.43         2.47 o                         
  13   3   1       3501.97       3412.63        23.29 o                         
  14   3   1       1092.89       1077.11         9.96 o                         
  15   3   1         48.07         57.63         4.14 o                         
  16   3   1         22.69         39.73         3.90 o                         
  17   3   1        527.30        491.38        10.65 o                         
  18   3   1         12.30         13.52         4.53 o                         
  19   3   1        181.25        201.01         7.65 o                         
  20   3   1        412.97        427.24        10.99 o                         
  21   3   1          5.16         -5.93         6.13 o                         
  22   3   1          6.01         11.03         6.19 o                         
 -21   4   1         53.54         85.33         8.74 o                         
 -20   4   1         10.05         16.90         5.83 o                         
 -19   4   1         81.51         98.64         7.37 o                         
 -18   4   1        153.17        137.00         7.93 o                         
 -17   4   1        428.88        437.81        10.93 o                         
 -16   4   1       1424.80       1348.19        17.74 o                         
 -15   4   1        515.75        503.41         9.08 o                         
 -14   4   1       1173.57       1164.40        14.14 o                         
 -13   4   1        992.83        967.94         9.70 o                         
 -12   4   1        184.80        174.84         4.03 o                         
 -11   4   1       1437.27       1390.61        10.27 o                         
 -10   4   1          2.82          7.18         1.75 o                         
  -9   4   1        758.35        732.00         5.65 o                         
  -8   4   1        442.58        381.80         4.20 o                         
  -7   4   1        412.81        423.99         3.97 o                         
  -6   4   1        546.35        559.03         4.36 o                         
  -5   4   1          8.02         15.11         1.14 o                         
  -4   4   1       1184.41       1274.95         7.37 o                         
  -3   4   1       2744.73       3222.62        18.91 o                         
  -2   4   1         41.10         45.14         1.36 o                         
  -1   4   1       3186.60       3085.52        36.46 o                         
   0   4   1        937.29       1040.54        19.59 o                         
   1   4   1        102.04        145.16         2.70 o                         
   2   4   1          3.95          4.19         0.99 o                         
   3   4   1        656.51        625.59         4.06 o                         
   4   4   1        873.28       1032.57         5.92 o                         
   5   4   1       1116.14       1322.82         7.97 o                         
   6   4   1       2144.62       2116.27        11.49 o                         
   7   4   1         57.56         41.82         1.56 o                         
   8   4   1         65.79         69.60         1.94 o                         
   9   4   1        472.69        421.47         4.03 o                         
  10   4   1        359.64        370.66         4.23 o                         
  11   4   1         59.64         61.80         2.55 o                         
  12   4   1        203.45        239.30         4.25 o                         
  13   4   1        728.67        733.03         7.94 o                         
  14   4   1         10.56         19.12         4.20 o                         
  15   4   1          0.27          9.77         3.50 o                         
  16   4   1        575.80        572.37        10.37 o                         
  17   4   1        249.06        261.67         8.53 o                         
  18   4   1        321.20        318.32         9.57 o                         
  19   4   1        199.31        202.26         8.47 o                         
  20   4   1         19.06         29.63         5.75 o                         
  21   4   1         59.53         61.81         6.80 o                         
 -21   5   1         11.51          5.78         5.80 o                         
 -20   5   1          1.11          5.26         6.38 o                         
 -19   5   1        107.01        109.84         7.51 o                         
 -18   5   1        482.57        484.28        12.02 o                         
 -17   5   1          5.46          1.60         4.92 o                         
 -16   5   1          9.60         13.94         4.99 o                         
 -15   5   1         67.48         61.26         5.29 o                         
 -14   5   1          6.41          8.52         3.75 o                         
 -13   5   1          1.33          3.61         3.59 o                         
 -12   5   1        169.83        170.56         5.03 o                         
 -11   5   1        111.74         91.11         3.61 o                         
 -10   5   1        534.25        541.28         6.17 o                         
  -9   5   1        173.33        156.67         3.23 o                         
  -8   5   1        853.43        827.46         6.14 o                         
  -7   5   1         34.98         45.91         1.76 o                         
  -6   5   1        833.93        879.55         6.37 o                         
  -5   5   1          0.17          1.52         1.14 o                         
  -4   5   1          0.41          5.48         1.09 o                         
  -3   5   1        757.73        756.18         5.24 o                         
  -2   5   1          0.13          4.45         3.12 o                         
  -1   5   1         39.91         24.51         3.00 o                         
   0   5   1       1060.11       1362.30        19.54 o                         
   1   5   1       1056.38       1074.76        12.54 o                         
   2   5   1        261.03        261.67         4.98 o                         
   3   5   1          7.39          5.23         1.00 o                         
   4   5   1         62.21         42.48         1.68 o                         
   5   5   1        117.25        100.11         1.95 o                         
   6   5   1       2014.13       1978.44        12.25 o                         
   7   5   1        791.10        808.26         6.31 o                         
   8   5   1         19.50         28.18         1.89 o                         
   9   5   1        515.25        499.75         4.68 o                         
  10   5   1        715.64        711.87         6.97 o                         
  11   5   1         36.95         41.46         2.80 o                         
  12   5   1        656.86        630.22         7.64 o                         
  13   5   1        607.42        588.90         8.49 o                         
  14   5   1        943.18        919.52        12.28 o                         
  15   5   1        208.63        194.00         7.08 o                         
  16   5   1         48.26         67.55         5.66 o                         
  17   5   1         28.97         27.21         4.93 o                         
  18   5   1         58.45         65.21         5.99 o                         
  19   5   1         42.31         32.34         6.09 o                         
  20   5   1         94.02        121.75         7.92 o                         
  21   5   1         92.14         73.85         7.15 o                         
 -20   6   1         33.06         29.83         6.19 o                         
 -19   6   1          0.09         -3.70         5.12 o                         
 -18   6   1         15.71         24.99         5.58 o                         
 -17   6   1         94.64         99.10         6.78 o                         
 -16   6   1         28.25         20.98         5.00 o                         
 -15   6   1          0.02         -2.43         4.15 o                         
 -14   6   1        304.49        295.93         7.73 o                         
 -13   6   1        107.12        102.26         4.63 o                         
 -12   6   1         54.75         52.22         3.46 o                         
 -11   6   1         91.75         63.37         3.38 o                         
 -10   6   1         31.44         35.90         2.69 o                         
  -9   6   1        677.98        648.54         6.74 o                         
  -8   6   1        804.24        765.46         7.16 o                         
  -7   6   1        196.66        173.20         3.62 o                         
  -6   6   1        106.13        113.32         2.93 o                         
  -5   6   1        752.02        867.82         6.18 o                         
  -4   6   1        371.85        339.52         3.36 o                         
  -3   6   1         38.78         60.29         1.88 o                         
  -2   6   1         95.04        104.37         3.37 o                         
  -1   6   1         33.12         54.60         2.40 o                         
   0   6   1         26.07         39.33         2.68 o                         
   1   6   1        314.58        287.59         8.17 o                         
   2   6   1       1227.78       1193.21        11.90 o                         
   3   6   1         98.01        108.71         2.05 o                         
   4   6   1         59.06        113.73         2.17 o                         
   5   6   1       1284.21       1309.44         8.08 o                         
   6   6   1        856.24        846.58         6.55 o                         
   7   6   1        541.42        590.01         5.73 o                         
   8   6   1         94.21         92.82         2.84 o                         
   9   6   1          9.26         18.88         2.61 o                         
  10   6   1        551.96        538.73         7.21 o                         
  11   6   1        407.37        398.41         6.73 o                         
  12   6   1        176.76        176.99         5.18 o                         
  13   6   1          2.78         -0.20         2.96 o                         
  14   6   1          5.35          0.69         3.62 o                         
  15   6   1          0.48          1.59         3.91 o                         
  16   6   1         69.48         55.73         5.31 o                         
  17   6   1         13.61         19.01         4.94 o                         
  18   6   1         24.16         30.50         7.60 o                         
  19   6   1         22.55         14.97         4.96 o                         
  20   6   1        104.75        108.82         7.76 o                         
 -19   7   1         93.41         98.40         7.06 o                         
 -18   7   1         22.36         24.57         5.34 o                         
 -17   7   1          0.36         -3.81         4.81 o                         
 -16   7   1        111.21        119.39         7.27 o                         
 -15   7   1         37.78         31.55         4.50 o                         
 -14   7   1         36.25         46.65         4.41 o                         
 -13   7   1         47.69         47.33         4.27 o                         
 -12   7   1         26.30         28.52         3.84 o                         
 -11   7   1         30.90         20.08         3.46 o                         
 -10   7   1         95.05         86.64         3.93 o                         
  -9   7   1        593.90        563.36         8.10 o                         
  -8   7   1        107.91         80.97         3.01 o                         
  -7   7   1        239.99        185.25         3.83 o                         
  -6   7   1        526.81        508.81         5.36 o                         
  -5   7   1       2391.93       2285.13        18.07 o                         
  -4   7   1       1546.67       1580.46        12.92 o                         
  -3   7   1        638.73        619.27         9.49 o                         
  -2   7   1        455.27        468.81         6.80 o                         
  -1   7   1        387.26        405.02         8.27 o                         
   0   7   1        197.49        171.57         6.25 o                         
   1   7   1         11.26         32.35         2.20 o                         
   2   7   1       2663.38       2588.32        23.64 o                         
   3   7   1       1403.67       1441.94         9.96 o                         
   4   7   1         65.76         71.85         2.80 o                         
   5   7   1        365.20        378.25         4.39 o                         
   6   7   1        113.87        101.07         3.08 o                         
   7   7   1        474.68        459.78         5.40 o                         
   8   7   1        487.62        519.85         5.66 o                         
   9   7   1         31.37         35.92         2.60 o                         
  10   7   1         69.21         76.63         3.57 o                         
  11   7   1          7.47          1.48         2.92 o                         
  12   7   1         84.42         79.16         4.04 o                         
  13   7   1         79.88         80.99         4.40 o                         
  14   7   1          7.04         15.30         4.25 o                         
  15   7   1          2.32          5.12         4.47 o                         
  16   7   1         43.86         44.23         5.85 o                         
  17   7   1          4.00         13.30         4.90 o                         
  18   7   1         19.17         38.61         5.86 o                         
  19   7   1          5.46         -0.31         5.92 o                         
 -18   8   1          3.20         -6.49         6.49 o                         
 -17   8   1         13.21          0.05         5.61 o                         
 -16   8   1         23.90         18.34         5.87 o                         
 -15   8   1        238.67        258.32         9.36 o                         
 -14   8   1         44.75         37.19         5.20 o                         
 -13   8   1        259.29        216.91         6.73 o                         
 -12   8   1         78.89         67.12         4.32 o                         
 -11   8   1        235.29        214.25         5.75 o                         
 -10   8   1          4.24          6.65         3.03 o                         
  -9   8   1       1166.76       1064.70        10.83 o                         
  -8   8   1        155.49        159.62         4.29 o                         
  -7   8   1         95.53         81.78         3.54 o                         
  -6   8   1         12.70          7.58         2.38 o                         
  -5   8   1         89.60         97.32         3.36 o                         
  -4   8   1        454.03        370.12         5.66 o                         
  -3   8   1       1129.07       1088.91        13.05 o                         
  -2   8   1       2352.48       2288.18        24.35 o                         
  -1   8   1        256.74        235.71         6.23 o                         
   0   8   1        185.33        163.26         7.37 o                         
   1   8   1          4.75          7.14         2.84 o                         
   2   8   1         55.14         60.12         2.69 o                         
   3   8   1        301.60        302.15         4.29 o                         
   4   8   1        531.37        533.89         7.34 o                         
   5   8   1        392.96        385.93         4.83 o                         
   6   8   1        389.56        340.35         4.86 o                         
   7   8   1         44.99         34.34         2.64 o                         
   8   8   1        348.98        336.14         4.94 o                         
   9   8   1          0.71          3.19         2.42 o                         
  10   8   1          2.72         -1.12         2.55 o                         
  11   8   1        332.78        312.69         7.00 o                         
  12   8   1        138.76        135.05         4.58 o                         
  13   8   1          6.10          8.89         3.33 o                         
  14   8   1        108.54        106.88         5.43 o                         
  15   8   1        167.50        166.75         6.67 o                         
  16   8   1        286.00        295.54         8.77 o                         
  17   8   1         42.83         37.43         6.48 o                         
 -16   9   1         19.95         16.86         5.74 o                         
 -15   9   1         12.28         13.68         5.35 o                         
 -14   9   1         11.17          5.70         7.05 o                         
 -13   9   1        146.88        150.16         5.89 o                         
 -12   9   1         83.68         79.09         4.56 o                         
 -11   9   1        246.34        254.55         6.75 o                         
 -10   9   1        152.64        144.26         4.65 o                         
  -9   9   1         90.70         78.10         4.28 o                         
  -8   9   1        146.02        119.38         4.45 o                         
  -7   9   1        352.51        336.96         6.16 o                         
  -6   9   1        271.27        268.19         6.96 o                         
  -5   9   1       1259.39       1175.07        13.70 o                         
  -4   9   1         61.99         68.82         2.95 o                         
  -3   9   1        221.37        190.60         5.00 o                         
  -2   9   1        108.45         94.77         4.82 o                         
  -1   9   1         55.05         51.57         3.31 o                         
   0   9   1       1472.15       1362.62        22.12 o                         
   1   9   1          1.80          7.87         4.77 o                         
   2   9   1       1396.68       1289.30        12.66 o                         
   3   9   1         16.50         13.38         2.17 o                         
   4   9   1         75.68         70.39         3.27 o                         
   5   9   1        134.12        144.76         4.73 o                         
   6   9   1         36.86         44.12         2.92 o                         
   7   9   1        407.65        378.49         5.99 o                         
   8   9   1        271.00        273.55         5.56 o                         
   9   9   1        236.08        223.02         6.76 o                         
  10   9   1        305.40        305.00         6.41 o                         
  11   9   1         43.98         39.30         3.40 o                         
  12   9   1        850.96        818.57        10.61 o                         
  13   9   1         40.94         40.59         3.97 o                         
  14   9   1         59.46         62.42         5.45 o                         
  15   9   1         94.71        106.06         6.58 o                         
  16   9   1         39.95         39.19         6.05 o                         
 -14  10   1         62.51         69.95         5.34 o                         
 -13  10   1          4.03         -0.93         3.67 o                         
 -12  10   1        111.02        103.03         5.19 o                         
 -11  10   1        133.00        136.87         5.33 o                         
 -10  10   1          3.12         13.93         3.54 o                         
  -9  10   1        723.36        770.72         9.71 o                         
  -8  10   1         30.87         47.33         4.04 o                         
  -7  10   1         24.31         27.70         2.98 o                         
  -6  10   1        239.82        221.25         4.64 o                         
  -5  10   1         16.56         13.75         2.94 o                         
  -4  10   1        173.66        156.43         4.46 o                         
  -3  10   1         19.90         16.39         3.06 o                         
  -2  10   1        470.40        442.53        11.57 o                         
  -1  10   1        346.54        312.28         7.88 o                         
   0  10   1         42.89         50.76         3.70 o                         
   1  10   1          0.60          9.21         3.00 o                         
   2  10   1        230.77        220.58         5.26 o                         
   3  10   1        231.17        233.69         5.88 o                         
   4  10   1        140.29        127.88         4.23 o                         
   5  10   1        541.56        527.32         6.76 o                         
   6  10   1         36.31         46.37         3.07 o                         
   7  10   1        127.98        145.05         4.68 o                         
   8  10   1        591.79        607.20         8.59 o                         
   9  10   1          0.28          6.10         3.32 o                         
  10  10   1         91.21        106.48         5.68 o                         
  11  10   1        374.45        363.82         8.07 o                         
  12  10   1        123.00        125.14         6.05 o                         
  13  10   1          4.49         15.80         4.85 o                         
  14  10   1         15.59         21.53         4.61 o                         
 -12  11   1        113.39        152.78         6.11 o                         
 -11  11   1        207.72        215.54         7.46 o                         
 -10  11   1         26.03         59.16         4.28 o                         
  -9  11   1         46.13         52.32         3.89 o                         
  -8  11   1         68.30         73.98         4.24 o                         
  -7  11   1         73.37         71.46         3.94 o                         
  -6  11   1          1.27         -0.42         3.20 o                         
  -5  11   1        499.18        502.91         8.81 o                         
  -4  11   1         19.79         16.75         3.64 o                         
  -3  11   1          6.05         10.09         3.39 o                         
  -2  11   1         81.06         87.56         9.14 o                         
  -1  11   1         14.32          3.68         4.58 o                         
   0  11   1         45.17         42.08         5.23 o                         
   1  11   1          0.37          8.63         4.12 o                         
   2  11   1         20.30         36.24         5.37 o                         
   3  11   1          1.55         20.25         3.53 o                         
   4  11   1        393.57        417.90         6.24 o                         
   5  11   1        138.28        139.50         4.49 o                         
   6  11   1         24.23         31.20         3.43 o                         
   7  11   1        287.10        330.54         8.01 o                         
   8  11   1         39.13         48.49         3.78 o                         
   9  11   1         31.32         26.58         3.77 o                         
  10  11   1        138.55        141.02         5.71 o                         
  11  11   1          0.15          0.86         3.78 o                         
  12  11   1         43.07         36.22         4.84 o                         
  -9  12   1         96.34        127.96         6.32 o                         
  -8  12   1        178.18        196.57         6.76 o                         
  -7  12   1          5.10          5.79         4.01 o                         
  -6  12   1          2.30         13.45         3.73 o                         
  -5  12   1         38.64         30.96         5.58 o                         
  -4  12   1          0.58          7.88         4.53 o                         
  -3  12   1         26.20         39.91         4.83 o                         
  -2  12   1          0.08          2.09         3.97 o                         
  -1  12   1          1.78         10.57         4.80 o                         
   0  12   1         13.79         16.81         5.19 o                         
   1  12   1          8.51         15.35        10.59 o                         
   2  12   1         40.84         37.33        10.33 o                         
   3  12   1          5.04          5.99         3.09 o                         
   4  12   1          0.10         -1.61         3.59 o                         
   5  12   1          0.24         -2.85         4.69 o                         
   6  12   1         10.98         12.73         4.19 o                         
   7  12   1          0.59         -4.59         4.59 o                         
   8  12   1         80.82         93.33         6.44 o                         
  -1  13   1         46.73         44.29        11.16 o                         
   0  13   1         10.62          7.42         4.30 o                         
   1  13   1        100.60         96.03         6.40 o                         
 -22   0   2         14.37          3.39         8.76 o                         
 -21   0   2        252.47        304.29        13.01 o                         
 -20   0   2        272.54        327.05        11.54 o                         
 -19   0   2         51.40         41.64         5.77 o                         
 -18   0   2        483.84        502.68        11.69 o                         
 -17   0   2         98.26         97.73         7.34 o                         
 -16   0   2        146.98        127.96         6.58 o                         
 -15   0   2          0.03         29.00         4.78 o                         
 -14   0   2          2.87          8.77         3.86 o                         
 -13   0   2        388.65        391.78        14.09 o                         
 -12   0   2        119.65        109.10         5.91 o                         
 -11   0   2        513.21        553.89         8.40 o                         
 -10   0   2          4.81         16.29         3.52 o                         
  -9   0   2        843.39        841.49         9.85 o                         
  -8   0   2         25.34         54.79         3.37 o                         
  -7   0   2       2584.02       2547.23        21.00 o                         
  -6   0   2       4462.53       4456.31        32.91 o                         
  -5   0   2      11227.80      11943.04        84.43 o                         
  -4   0   2       4238.18       4586.73        34.99 o                         
  -3   0   2      11375.16      12388.19        90.76 o                         
   3   0   2       6806.61       6805.35        49.66 o                         
   4   0   2      32891.11      33432.06       221.21 o                         
   5   0   2       9313.24       9516.20        66.16 o                         
   6   0   2       1811.41       1933.85        15.99 o                         
   7   0   2      11682.97      11886.51        92.46 o                         
   8   0   2        368.42        316.41         5.64 o                         
   9   0   2       3683.46       3686.44        31.39 o                         
  10   0   2       4775.03       4887.51        42.13 o                         
  11   0   2        508.82        522.20         8.03 o                         
  12   0   2        104.20        112.97         4.72 o                         
  13   0   2        955.14        855.74        12.36 o                         
  14   0   2        406.21        333.02         8.90 o                         
  15   0   2        679.07        660.77        13.54 o                         
  16   0   2          0.17          1.47         5.15 o                         
  17   0   2        176.50        193.65         8.08 o                         
  18   0   2        325.29        356.65         9.65 o                         
  19   0   2        226.81        259.71         8.97 o                         
  20   0   2        177.76        169.30         8.54 o                         
  21   0   2        263.39        260.44        10.54 o                         
  22   0   2         50.84         65.62         8.80 o                         
 -22   1   2        139.74        139.18         9.65 o                         
 -21   1   2         31.01         22.39         5.53 o                         
 -20   1   2         17.00         35.09         4.99 o                         
 -19   1   2        261.63        274.58         7.52 o                         
 -18   1   2          3.62         -1.78         3.49 o                         
 -17   1   2        639.05        661.94         9.10 o                         
 -16   1   2        546.97        583.41         8.29 o                         
 -15   1   2         41.48         53.30         3.64 o                         
 -14   1   2        155.63        151.94         4.30 o                         
 -13   1   2        107.21        101.85         3.63 o                         
 -12   1   2        119.47        126.86         3.36 o                         
 -11   1   2         46.01         45.10         2.19 o                         
 -10   1   2        516.88        438.23         4.87 o                         
  -9   1   2       3982.88       3967.79        22.00 o                         
  -8   1   2       2945.93       2929.75        16.40 o                         
  -7   1   2        583.90        573.11         4.53 o                         
  -6   1   2       1866.51       2014.21        11.18 o                         
  -5   1   2        405.79        466.69         3.56 o                         
  -4   1   2       2346.30       2735.23        13.10 o                         
  -3   1   2       8752.83       9540.48        43.09 o                         
  -2   1   2      27565.15      28062.12       242.11 o                         
   2   1   2        122.87        114.16         1.22 o                         
   3   1   2         21.40          7.66         0.77 o                         
   4   1   2       5276.64       6028.15        27.46 o                         
   5   1   2      15159.12      15402.19        67.71 o                         
   6   1   2       3210.54       3557.85        17.82 o                         
   7   1   2       1140.56       1315.80         8.11 o                         
   8   1   2        202.79        196.87         3.44 o                         
   9   1   2         22.15         31.07         1.66 o                         
  10   1   2       2551.68       2446.58        14.69 o                         
  11   1   2       1979.82       1810.08        11.60 o                         
  12   1   2        519.16        440.36         5.21 o                         
  13   1   2        719.70        739.58         7.89 o                         
  14   1   2        149.83        149.14         4.28 o                         
  15   1   2        605.24        642.32         9.06 o                         
  16   1   2          1.99         -1.32         2.93 o                         
  17   1   2        147.62        129.18         4.76 o                         
  18   1   2         35.85         33.09         3.75 o                         
  19   1   2        262.44        249.65         6.12 o                         
  20   1   2         33.20         30.52         4.44 o                         
  21   1   2         14.30         21.58         4.59 o                         
  22   1   2         47.78         61.67         6.41 o                         
 -22   2   2         71.16         55.82         7.02 o                         
 -21   2   2         48.18         35.54         7.28 o                         
 -20   2   2         68.65         81.44         6.52 o                         
 -19   2   2        210.27        226.82         8.55 o                         
 -18   2   2         19.99         14.37         4.22 o                         
 -17   2   2        100.40         96.18         5.27 o                         
 -16   2   2         15.32         20.35         3.40 o                         
 -15   2   2         36.92         44.76         3.47 o                         
 -14   2   2         24.68         18.82         2.84 o                         
 -13   2   2        644.41        666.84         7.25 o                         
 -12   2   2       2480.17       2492.65        15.96 o                         
 -11   2   2       1162.48       1244.47         9.22 o                         
 -10   2   2         60.65         50.60         2.35 o                         
  -9   2   2        461.86        563.87         5.02 o                         
  -8   2   2       6364.96       6386.68        33.01 o                         
  -7   2   2         59.43         72.31         1.81 o                         
  -6   2   2        908.57       1007.65         6.54 o                         
  -5   2   2       3458.88       3609.45        18.71 o                         
  -4   2   2       1251.40       1371.64         7.21 o                         
  -3   2   2       5403.66       5544.64        28.29 o                         
  -2   2   2        820.06        862.62         5.56 o                         
  -1   2   2       2308.39       2393.42        13.07 o                         
   0   2   2        490.74        556.78         3.45 o                         
   1   2   2       6337.89       6562.74        32.05 o                         
   2   2   2       2864.04       2983.72        14.82 o                         
   3   2   2       1063.16       1164.47         6.28 o                         
   4   2   2        726.68        669.25         4.10 o                         
   5   2   2       1187.77       1204.68         6.66 o                         
   6   2   2       3170.72       3562.25        18.41 o                         
   7   2   2        237.84        232.67         3.39 o                         
   8   2   2        554.74        789.39         5.67 o                         
   9   2   2       2865.04       3029.32        16.63 o                         
  10   2   2       1377.60       1493.30         9.49 o                         
  11   2   2        231.49        243.09         3.81 o                         
  12   2   2         28.89         24.15         2.34 o                         
  13   2   2        322.94        325.35         5.05 o                         
  14   2   2          0.03          3.00         2.41 o                         
  15   2   2         94.31        103.65         3.66 o                         
  16   2   2        153.76        158.17         4.68 o                         
  17   2   2         10.67         15.41         3.70 o                         
  18   2   2          0.36          2.00         3.94 o                         
  19   2   2        226.14        217.87         7.09 o                         
  20   2   2        110.19        116.75         6.95 o                         
  21   2   2         91.81         75.99         6.31 o                         
  22   2   2         10.21          2.35         5.78 o                         
 -22   3   2          8.38          6.94         6.00 o                         
 -21   3   2         63.56         71.80         7.34 o                         
 -20   3   2        151.78        128.73         8.10 o                         
 -19   3   2         12.17          7.30         5.55 o                         
 -18   3   2         14.60          8.04         5.53 o                         
 -17   3   2        172.81        149.59         8.81 o                         
 -16   3   2         60.88         45.04         4.54 o                         
 -15   3   2        177.40        164.77         5.37 o                         
 -14   3   2         51.16         54.27         3.43 o                         
 -13   3   2       1117.00       1084.41        10.49 o                         
 -12   3   2        730.35        712.02         6.79 o                         
 -11   3   2        119.54        137.13         3.19 o                         
 -10   3   2        457.67        425.79         6.39 o                         
  -9   3   2        199.24        208.46         3.25 o                         
  -8   3   2       5134.61       5440.84        29.59 o                         
  -7   3   2       1903.89       2122.24        12.20 o                         
  -6   3   2       1566.07       1621.36         9.25 o                         
  -5   3   2         57.25         85.64         1.72 o                         
  -4   3   2       2804.04       2900.83        15.67 o                         
  -3   3   2        925.06       1052.23         6.28 o                         
  -2   3   2       3622.86       3826.53        21.58 o                         
  -1   3   2         92.75        107.56         1.69 o                         
   0   3   2        899.91        826.34         5.70 o                         
   1   3   2       4348.68       4188.79        23.78 o                         
   2   3   2        230.01        304.33         2.33 o                         
   3   3   2       5888.96       6123.66        28.15 o                         
   4   3   2        281.44        367.98         3.08 o                         
   5   3   2       1029.68        960.36         7.04 o                         
   6   3   2       2322.09       2717.08        14.49 o                         
   7   3   2         52.43         68.89         1.66 o                         
   8   3   2          7.48         30.63         1.67 o                         
   9   3   2        347.55        411.61         4.19 o                         
  10   3   2       1168.44       1172.00         7.98 o                         
  11   3   2        464.39        522.92         5.08 o                         
  12   3   2        303.48        290.32         4.52 o                         
  13   3   2          4.76         14.99         2.41 o                         
  14   3   2        117.52        117.66         4.00 o                         
  15   3   2        634.78        588.79         8.52 o                         
  16   3   2         75.09         69.02         4.19 o                         
  17   3   2         68.87         63.40         4.81 o                         
  18   3   2          6.21          4.36         4.70 o                         
  19   3   2         17.58         12.75         5.22 o                         
  20   3   2         95.62        113.36         7.36 o                         
  21   3   2          1.22         -3.30         5.27 o                         
  22   3   2         33.78         25.65         6.45 o                         
 -21   4   2          9.50         17.64         6.16 o                         
 -20   4   2          0.99         -0.50         5.59 o                         
 -19   4   2        209.99        199.47         9.11 o                         
 -18   4   2         20.77         21.34         5.67 o                         
 -17   4   2         26.66         35.52         5.66 o                         
 -16   4   2         52.16         40.71         5.75 o                         
 -15   4   2        163.59        125.82         6.33 o                         
 -14   4   2         92.69         82.36         5.06 o                         
 -13   4   2        331.80        302.89         5.85 o                         
 -12   4   2        385.38        421.13         6.49 o                         
 -11   4   2          0.04         -2.06         2.06 o                         
 -10   4   2         33.18         39.50         2.23 o                         
  -9   4   2        104.71         96.13         2.39 o                         
  -8   4   2         85.60         82.88         2.15 o                         
  -7   4   2        205.07        240.42         3.42 o                         
  -6   4   2       3445.40       3534.56        18.92 o                         
  -5   4   2        587.05        616.64         5.19 o                         
  -4   4   2       1017.15       1274.11         7.53 o                         
  -3   4   2       2844.46       3235.84        19.98 o                         
  -2   4   2          0.65          3.26         0.94 o                         
  -1   4   2        151.38        163.56         3.02 o                         
   0   4   2        769.09        824.97         7.29 o                         
   1   4   2       9285.14       9927.92        69.36 o                         
   2   4   2       4333.97       4507.88        27.80 o                         
   3   4   2          9.51          9.93         0.87 o                         
   4   4   2       2656.82       2886.67        14.79 o                         
   5   4   2        196.58        241.61         2.74 o                         
   6   4   2         82.40         89.04         1.74 o                         
   7   4   2        100.32         81.64         2.31 o                         
   8   4   2        598.20        554.87         4.54 o                         
   9   4   2         87.15         67.81         1.97 o                         
  10   4   2          4.05         27.17         2.05 o                         
  11   4   2        273.55        268.88         4.32 o                         
  12   4   2        338.15        333.98         4.95 o                         
  13   4   2          1.45          1.31         2.40 o                         
  14   4   2         41.49         37.57         3.43 o                         
  15   4   2        603.78        615.89         9.71 o                         
  16   4   2        214.56        206.18         7.55 o                         
  17   4   2        202.33        198.47         7.89 o                         
  18   4   2        165.60        168.46         7.70 o                         
  19   4   2         41.98         26.59         5.44 o                         
  20   4   2         87.42         88.12         6.79 o                         
  21   4   2         22.93         28.63         5.83 o                         
 -21   5   2        122.09        110.76         8.03 o                         
 -20   5   2         87.52         87.07         8.08 o                         
 -19   5   2         14.77         12.45         5.66 o                         
 -18   5   2         86.16         82.32         8.01 o                         
 -17   5   2        120.47        120.72         7.01 o                         
 -16   5   2         13.32          7.13         5.02 o                         
 -15   5   2        208.18        169.53         6.95 o                         
 -14   5   2          9.05          3.32         4.12 o                         
 -13   5   2        438.00        427.36         7.46 o                         
 -12   5   2        377.04        368.41         6.86 o                         
 -11   5   2        118.09        132.96         4.61 o                         
 -10   5   2       2232.25       2162.58        15.37 o                         
  -9   5   2       1500.74       1421.48        10.57 o                         
  -8   5   2        154.58        144.87         2.84 o                         
  -7   5   2        665.80        660.69         5.72 o                         
  -6   5   2       1753.74       1686.91        10.27 o                         
  -5   5   2         29.58         42.33         1.56 o                         
  -4   5   2       1490.31       1658.85        10.68 o                         
  -3   5   2       6604.07       6551.11        39.38 o                         
  -2   5   2         70.85         49.45         1.75 o                         
  -1   5   2        121.17        148.56         5.02 o                         
   0   5   2        202.35        241.61         3.67 o                         
   1   5   2       3304.01       3569.59        27.37 o                         
   2   5   2          9.78         30.42         1.65 o                         
   3   5   2        210.08        209.13         2.84 o                         
   4   5   2       3186.97       3286.10        16.81 o                         
   5   5   2       4067.64       4231.89        22.64 o                         
   6   5   2         24.30         29.69         1.50 o                         
   7   5   2        132.19        108.90         2.37 o                         
   8   5   2        622.94        603.07         5.04 o                         
   9   5   2         30.43         31.32         1.98 o                         
  10   5   2         84.30         66.60         2.90 o                         
  11   5   2       2203.78       2085.19        15.08 o                         
  12   5   2        761.31        706.33         9.28 o                         
  13   5   2        225.42        226.32         5.46 o                         
  14   5   2        130.40        166.57         5.35 o                         
  15   5   2        113.54        122.78         5.56 o                         
  16   5   2        724.21        706.52        11.45 o                         
  17   5   2         13.94         35.08         4.31 o                         
  18   5   2        159.33        152.65         7.36 o                         
  19   5   2        199.98        189.63         8.31 o                         
  20   5   2         51.00         48.88         6.15 o                         
 -20   6   2        159.52        171.39         8.82 o                         
 -19   6   2        158.99        178.39         8.55 o                         
 -18   6   2         22.28         22.01         5.57 o                         
 -17   6   2         57.45         72.60         6.22 o                         
 -16   6   2          0.17          6.47         4.71 o                         
 -15   6   2         67.43         66.16         5.47 o                         
 -14   6   2        154.78        132.73         5.93 o                         
 -13   6   2        575.53        568.62         8.88 o                         
 -12   6   2        257.21        246.32         6.07 o                         
 -11   6   2        136.81        119.21         4.09 o                         
 -10   6   2         14.59         15.12         2.65 o                         
  -9   6   2         11.41         16.70         2.65 o                         
  -8   6   2        792.66        763.55         7.66 o                         
  -7   6   2         34.40         50.19         2.53 o                         
  -6   6   2       7297.21       7132.52        39.17 o                         
  -5   6   2       1179.70       1096.62         9.04 o                         
  -4   6   2        497.22        483.65         4.31 o                         
  -3   6   2         30.69         32.17         1.55 o                         
  -2   6   2         17.11         27.58         1.81 o                         
  -1   6   2        474.84        470.60         6.59 o                         
   0   6   2       2105.92       2206.89        19.34 o                         
   1   6   2       4875.29       5050.40        36.70 o                         
   2   6   2        710.88        646.63        11.08 o                         
   3   6   2         69.29         86.30         2.10 o                         
   4   6   2         57.12         57.08         1.69 o                         
   5   6   2        152.01        173.61         2.45 o                         
   6   6   2        918.48        935.54         6.94 o                         
   7   6   2       1615.99       1525.88        10.59 o                         
   8   6   2       3809.13       3636.57        23.18 o                         
   9   6   2        383.33        390.06         6.09 o                         
  10   6   2        538.90        571.84         7.38 o                         
  11   6   2        435.19        413.83         6.54 o                         
  12   6   2         26.49         31.60         3.33 o                         
  13   6   2         62.22         53.03         4.06 o                         
  14   6   2         37.46         40.02         4.21 o                         
  15   6   2        103.81        108.89         5.73 o                         
  16   6   2         77.13         69.29         5.75 o                         
  17   6   2        269.01        245.29         8.27 o                         
  18   6   2         10.76         14.84         4.95 o                         
  19   6   2          5.79          3.92         4.87 o                         
  20   6   2         92.92         96.94        11.20 o                         
 -19   7   2          5.14          0.57         5.17 o                         
 -18   7   2          3.95          7.60         5.03 o                         
 -17   7   2        208.70        202.81         8.20 o                         
 -16   7   2        386.54        367.18        10.58 o                         
 -15   7   2         83.53         72.44         5.41 o                         
 -14   7   2          3.26         -2.18         3.72 o                         
 -13   7   2         23.34         20.60         3.45 o                         
 -12   7   2         78.78         77.79         3.95 o                         
 -11   7   2          9.09          5.66         3.20 o                         
 -10   7   2        436.97        417.82         6.84 o                         
  -9   7   2         31.55         46.96         3.32 o                         
  -8   7   2       1033.30        942.21         9.05 o                         
  -7   7   2       1287.22       1231.77        10.58 o                         
  -6   7   2        120.34        126.51         4.26 o                         
  -5   7   2         53.71         54.83         2.33 o                         
  -4   7   2         24.06         42.10         2.39 o                         
  -3   7   2        313.17        315.17         4.84 o                         
  -2   7   2       2851.01       2700.20        21.50 o                         
  -1   7   2         10.45         14.87         1.89 o                         
   0   7   2         27.59         34.43         2.31 o                         
   1   7   2        302.74        311.11         4.14 o                         
   2   7   2       1021.86       1019.93         9.52 o                         
   3   7   2        882.30        900.99         7.31 o                         
   4   7   2       2656.61       2532.52        17.50 o                         
   5   7   2        349.44        357.92         4.81 o                         
   6   7   2        679.87        660.84         6.43 o                         
   7   7   2         14.33         12.07         1.79 o                         
   8   7   2        119.31        144.32         3.19 o                         
   9   7   2          9.82          8.96         2.20 o                         
  10   7   2        239.43        245.61         4.99 o                         
  11   7   2        460.01        481.16         6.77 o                         
  12   7   2        221.67        218.12         5.27 o                         
  13   7   2        116.90        112.60         4.80 o                         
  14   7   2          0.27          8.11         3.73 o                         
  15   7   2         88.49         96.30         5.97 o                         
  16   7   2         41.36         61.05         6.04 o                         
  17   7   2        135.14        126.32         7.57 o                         
  18   7   2        198.91        218.31         9.80 o                         
  19   7   2         12.23         18.23         6.11 o                         
 -18   8   2         35.01         33.78         8.68 o                         
 -17   8   2          0.17         -6.18         6.18 o                         
 -16   8   2          6.98         -5.23         5.23 o                         
 -15   8   2          9.92          1.61         5.37 o                         
 -14   8   2        147.35        134.50         7.23 o                         
 -13   8   2          1.94          3.81         4.00 o                         
 -12   8   2        191.46        170.84         5.65 o                         
 -11   8   2         15.02         13.62         3.51 o                         
 -10   8   2          0.56          0.99         3.13 o                         
  -9   8   2        115.82        111.05         4.18 o                         
  -8   8   2        105.24         95.19         3.29 o                         
  -7   8   2          1.51          5.34         2.00 o                         
  -6   8   2        330.47        283.83         5.17 o                         
  -5   8   2          6.71         16.78         2.77 o                         
  -4   8   2        786.84        695.70         9.43 o                         
  -3   8   2         11.67         20.54         2.71 o                         
  -2   8   2         27.91         83.55         4.41 o                         
  -1   8   2        430.77        451.06         9.59 o                         
   0   8   2        334.73        311.09         7.44 o                         
   1   8   2         17.24         16.24         2.51 o                         
   2   8   2        605.10        573.66         7.38 o                         
   3   8   2         50.74         48.27         2.11 o                         
   4   8   2          1.26         10.94         1.63 o                         
   5   8   2          5.03         14.18         2.04 o                         
   6   8   2         54.36         61.28         2.83 o                         
   7   8   2        439.60        464.00         6.38 o                         
   8   8   2        829.22        824.66         8.30 o                         
   9   8   2         74.42         82.48         4.85 o                         
  10   8   2         11.98          9.75         2.85 o                         
  11   8   2         12.85         18.95         3.23 o                         
  12   8   2         13.10         18.22         3.44 o                         
  13   8   2          4.18          5.83         3.73 o                         
  14   8   2        233.39        270.15         8.07 o                         
  15   8   2         27.77         26.79         5.08 o                         
  16   8   2          0.42         -5.01         5.01 o                         
  17   8   2         15.87         11.26         5.47 o                         
 -16   9   2        100.39        103.31         9.58 o                         
 -15   9   2         11.20          1.23         5.11 o                         
 -14   9   2          6.63         -0.62         4.91 o                         
 -13   9   2          1.88          3.31         4.12 o                         
 -12   9   2         21.47         10.47         5.03 o                         
 -11   9   2         35.39         33.54         3.81 o                         
 -10   9   2          4.92          4.66         3.04 o                         
  -9   9   2        133.39        134.41         4.98 o                         
  -8   9   2        270.97        267.38         6.15 o                         
  -7   9   2        267.41        270.07         6.01 o                         
  -6   9   2         34.74         45.96         3.10 o                         
  -5   9   2          8.10          9.05         3.01 o                         
  -4   9   2         45.83         66.08         3.53 o                         
  -3   9   2        103.87         77.10         4.26 o                         
  -2   9   2         66.72         73.49         3.68 o                         
  -1   9   2         27.31         29.03         3.28 o                         
   0   9   2        132.83        111.02         5.25 o                         
   1   9   2         72.52         68.69         4.14 o                         
   2   9   2        106.52        120.20         4.31 o                         
   3   9   2         76.11         64.38         2.48 o                         
   4   9   2          7.09         12.53         2.00 o                         
   5   9   2          9.31         13.35         2.14 o                         
   6   9   2        174.02        185.58         4.48 o                         
   7   9   2         55.57         66.23         3.42 o                         
   8   9   2         95.32         88.92         3.91 o                         
   9   9   2         13.96         14.12         3.15 o                         
  10   9   2          0.05         14.87         4.22 o                         
  11   9   2         14.29         15.40         3.18 o                         
  12   9   2          0.10          3.01         3.40 o                         
  13   9   2          0.02          0.98         3.93 o                         
  14   9   2         30.14         30.87         4.87 o                         
  15   9   2        174.31        175.30         7.69 o                         
  16   9   2          0.37          3.88         5.19 o                         
 -14  10   2        316.13        332.89        12.05 o                         
 -13  10   2        108.99        104.56         5.32 o                         
 -12  10   2         54.27         65.96         6.96 o                         
 -11  10   2         35.19         39.18         4.62 o                         
 -10  10   2          0.37          4.87         4.07 o                         
  -9  10   2         76.49         65.66         4.44 o                         
  -8  10   2        108.78        107.53         4.61 o                         
  -7  10   2         78.34         60.70         3.75 o                         
  -6  10   2        389.24        348.73         6.14 o                         
  -5  10   2         89.26         84.41         3.66 o                         
  -4  10   2        164.78        157.08         5.00 o                         
  -3  10   2         25.62         19.27         3.40 o                         
  -2  10   2         58.60         57.38         3.68 o                         
  -1  10   2          1.58          4.97         2.58 o                         
   0  10   2         13.71         23.83         5.81 o                         
   1  10   2        945.00        905.55        15.23 o                         
   2  10   2          3.23          7.98         3.23 o                         
   3  10   2         40.70         47.56         3.30 o                         
   4  10   2        116.11        102.91         3.65 o                         
   5  10   2        101.72        108.59         3.98 o                         
   6  10   2        450.90        436.20         6.67 o                         
   7  10   2        106.03         94.27         3.98 o                         
   8  10   2        371.42        348.58         6.73 o                         
   9  10   2         52.70         43.72         3.89 o                         
  10  10   2         46.23         42.63         4.08 o                         
  11  10   2         31.14         39.54         4.39 o                         
  12  10   2          0.08          6.85         4.15 o                         
  13  10   2         89.69         76.96         5.92 o                         
  14  10   2        219.56        201.34         9.18 o                         
 -12  11   2        131.91        124.41         5.90 o                         
 -11  11   2         24.44         33.87         4.28 o                         
 -10  11   2        741.78        749.77        13.69 o                         
  -9  11   2        137.34        156.32         5.38 o                         
  -8  11   2          1.07         -3.31         3.31 o                         
  -7  11   2         51.51         48.15         3.73 o                         
  -6  11   2         15.37          9.97         2.96 o                         
  -5  11   2          1.07         -3.36         3.36 o                         
  -4  11   2         22.43         17.65         3.90 o                         
  -3  11   2        231.35        204.65         6.41 o                         
  -2  11   2        123.46        125.46         5.16 o                         
  -1  11   2          0.61         -0.87         3.24 o                         
   0  11   2          4.10          3.86         5.17 o                         
   1  11   2          2.95          6.02         3.24 o                         
   2  11   2         52.04         54.08         4.65 o                         
   3  11   2          2.79          8.01         3.05 o                         
   4  11   2        250.13        242.64         5.57 o                         
   5  11   2        583.74        507.03         7.02 o                         
   6  11   2          6.64          7.10         2.58 o                         
   7  11   2         71.88         76.77         3.82 o                         
   8  11   2         60.27         62.21         5.20 o                         
   9  11   2         89.30         81.93         4.51 o                         
  10  11   2         47.17         70.09         6.58 o                         
  11  11   2        321.41        320.40         8.25 o                         
  -8  12   2         40.16         44.39         4.84 o                         
  -7  12   2         55.60         65.35         6.52 o                         
  -6  12   2        607.25        584.86        10.45 o                         
  -5  12   2        110.63        112.56         9.00 o                         
  -4  12   2          3.09          3.43         4.50 o                         
  -3  12   2          2.56          5.63         4.45 o                         
  -2  12   2          0.00          1.35         4.15 o                         
  -1  12   2         14.49         13.17         6.43 o                         
   0  12   2        510.35        496.51        10.58 o                         
   1  12   2        219.73        198.45         7.90 o                         
   2  12   2         26.03         27.14         4.01 o                         
   3  12   2         66.75         70.16         3.39 o                         
   4  12   2         34.24         34.34         3.09 o                         
   5  12   2        116.04        123.68         4.77 o                         
   6  12   2         19.45         17.42         3.71 o                         
   7  12   2        231.62        216.80         6.74 o                         
   8  12   2        204.66        222.39         7.30 o                         
 -22   1   3          6.98         14.03         7.05 o                         
 -21   1   3         68.08         87.12         7.39 o                         
 -20   1   3          1.33         -0.82         4.39 o                         
 -19   1   3        104.45        111.08         5.70 o                         
 -18   1   3         42.95         45.52         4.24 o                         
 -17   1   3          2.58          4.22         3.30 o                         
 -16   1   3         34.55         32.91         3.59 o                         
 -15   1   3        396.84        397.24         6.81 o                         
 -14   1   3         96.65        109.81         3.90 o                         
 -13   1   3          0.12          6.98         2.59 o                         
 -12   1   3        935.91        879.45         7.76 o                         
 -11   1   3       1065.77       1017.59         8.29 o                         
 -10   1   3         20.06         18.69         2.11 o                         
  -9   1   3          0.10          4.34         1.84 o                         
  -8   1   3        388.45        415.73         4.17 o                         
  -7   1   3         17.58          1.57         1.36 o                         
  -6   1   3       1654.27       1659.79         9.36 o                         
  -5   1   3        656.07        689.54         4.87 o                         
  -4   1   3        402.77        344.33         5.05 o                         
  -3   1   3       2201.81       2393.28        11.98 o                         
  -2   1   3         17.50         15.93         1.04 o                         
  -1   1   3        802.12        788.69         4.64 o                         
   0   1   3      15084.41      15789.89        80.90 o                         
   1   1   3          1.45          0.74         0.71 o                         
   2   1   3        112.40         93.14         1.64 o                         
   3   1   3       3432.70       3565.91        16.91 o                         
   4   1   3         15.45         16.71         1.00 o                         
   5   1   3        218.27        285.10         2.76 o                         
   6   1   3       3670.38       4094.53        20.90 o                         
   7   1   3       1682.40       1711.01         9.63 o                         
   8   1   3         41.35         43.59         1.86 o                         
   9   1   3        367.56        352.34         3.74 o                         
  10   1   3         20.68          5.72         1.57 o                         
  11   1   3        402.44        395.39         4.57 o                         
  12   1   3        145.05        149.00         3.69 o                         
  13   1   3         38.20         39.52         2.79 o                         
  14   1   3       2111.49       2084.65        16.64 o                         
  15   1   3         68.02         90.94         4.65 o                         
  16   1   3        166.92        169.34         4.61 o                         
  17   1   3         84.37         94.86         4.01 o                         
  18   1   3         45.06         42.27         3.74 o                         
  19   1   3          0.03         -3.67         3.85 o                         
  20   1   3          0.03         -0.63         3.67 o                         
  21   1   3          6.02          2.25         3.92 o                         
  22   1   3         72.43         91.46         6.20 o                         
 -22   2   3         11.66          2.68         6.60 o                         
 -21   2   3        236.41        239.41        10.26 o                         
 -20   2   3        141.87        168.32         8.14 o                         
 -19   2   3         56.43         53.86         5.95 o                         
 -18   2   3         88.11         95.22         5.43 o                         
 -17   2   3        733.43        710.35        10.79 o                         
 -16   2   3         24.12         26.93         3.83 o                         
 -15   2   3        831.34        786.25         9.49 o                         
 -14   2   3         18.96         27.46         3.03 o                         
 -13   2   3        472.69        472.32         6.20 o                         
 -12   2   3         43.54         39.11         2.53 o                         
 -11   2   3         29.92         18.52         2.22 o                         
 -10   2   3        335.83        351.93         4.43 o                         
  -9   2   3       1631.79       1752.08        11.01 o                         
  -8   2   3          3.21          0.50         2.11 o                         
  -7   2   3        212.63        232.97         3.18 o                         
  -6   2   3        793.56        834.36         5.77 o                         
  -5   2   3         26.32         31.09         1.40 o                         
  -4   2   3       3178.04       3244.06        17.22 o                         
  -3   2   3        325.24        362.84         2.92 o                         
  -2   2   3       1334.14       1393.74         8.26 o                         
  -1   2   3         18.55         37.94         1.59 o                         
   0   2   3       1201.40       1208.24         8.02 o                         
   1   2   3       4273.68       4142.81        26.06 o                         
   2   2   3       1205.63       1357.45         7.92 o                         
   3   2   3         84.39         59.51         1.22 o                         
   4   2   3        171.52        159.43         2.54 o                         
   5   2   3        130.31         88.72         2.06 o                         
   6   2   3        476.27        615.19         4.61 o                         
   7   2   3        231.98        327.68         3.58 o                         
   8   2   3        554.27        527.45         4.63 o                         
   9   2   3          0.26         25.88         1.88 o                         
  10   2   3       2509.22       2498.80        14.72 o                         
  11   2   3        730.75        726.57         6.24 o                         
  12   2   3        725.29        745.97         6.67 o                         
  13   2   3          0.05          7.18         2.22 o                         
  14   2   3         25.92         40.35         2.77 o                         
  15   2   3        213.22        186.86         4.54 o                         
  16   2   3        147.90        154.58         4.67 o                         
  17   2   3        106.90        101.15         4.66 o                         
  18   2   3        515.71        495.67         8.77 o                         
  19   2   3         44.77         51.16         4.64 o                         
  20   2   3          3.36         14.09         4.79 o                         
  21   2   3        225.17        242.80         8.94 o                         
  22   2   3         64.77         62.49         6.24 o                         
 -22   3   3         35.61         30.29         6.73 o                         
 -21   3   3          1.13         -0.62         8.62 o                         
 -20   3   3         65.60         75.26         7.17 o                         
 -19   3   3         10.11         -5.75         6.85 o                         
 -18   3   3          2.98         -0.84         5.10 o                         
 -17   3   3        458.64        417.25        12.21 o                         
 -16   3   3        507.74        526.36        12.21 o                         
 -15   3   3        256.30        224.75         7.66 o                         
 -14   3   3        657.56        638.59         8.80 o                         
 -13   3   3         12.43         45.40         3.55 o                         
 -12   3   3        271.14        269.56         4.88 o                         
 -11   3   3       3383.97       3320.53        20.14 o                         
 -10   3   3        264.57        286.64         4.82 o                         
  -9   3   3         18.77         36.89         2.00 o                         
  -8   3   3        343.38        358.64         4.18 o                         
  -7   3   3        957.51       1000.94         7.21 o                         
  -6   3   3       1526.13       1523.95         9.09 o                         
  -5   3   3        453.07        445.82         3.81 o                         
  -4   3   3        227.82        173.37         2.45 o                         
  -3   3   3        619.72        613.54         4.25 o                         
  -2   3   3       1215.18       1311.41         7.84 o                         
  -1   3   3       6422.33       6591.20        36.40 o                         
   0   3   3        250.81        158.12         1.89 o                         
   1   3   3         48.96         83.00         1.29 o                         
   2   3   3       3935.52       4124.17        19.97 o                         
   3   3   3       1700.64       1854.60         9.81 o                         
   4   3   3       4298.33       4657.54        24.53 o                         
   5   3   3        553.27        576.31         4.98 o                         
   6   3   3       1596.31       1770.53        10.10 o                         
   7   3   3        483.41        460.30         3.72 o                         
   8   3   3         86.08         98.26         2.14 o                         
   9   3   3         15.30         15.56         1.70 o                         
  10   3   3        227.51        251.57         3.71 o                         
  11   3   3        571.97        603.57         5.46 o                         
  12   3   3        976.52        959.67         7.53 o                         
  13   3   3         57.14         48.26         2.80 o                         
  14   3   3       1424.35       1376.52        12.31 o                         
  15   3   3        199.95        196.00         5.68 o                         
  16   3   3        117.57        126.95         5.27 o                         
  17   3   3         26.98         25.31         4.28 o                         
  18   3   3         69.60         80.92         5.37 o                         
  19   3   3          7.54          7.26         4.78 o                         
  20   3   3         13.80         16.14         5.46 o                         
  21   3   3        419.29        430.59        11.48 o                         
 -21   4   3         95.19         94.51         7.66 o                         
 -20   4   3         87.72         97.96         7.57 o                         
 -19   4   3          8.17         -1.78         5.55 o                         
 -18   4   3        375.63        365.79        10.68 o                         
 -17   4   3         32.87         18.31         5.49 o                         
 -16   4   3        433.13        403.86        10.56 o                         
 -15   4   3        363.21        374.40         9.48 o                         
 -14   4   3        609.17        609.54        10.85 o                         
 -13   4   3         71.49         69.82         4.44 o                         
 -12   4   3        876.38        848.41         8.53 o                         
 -11   4   3         36.80         45.43         2.59 o                         
 -10   4   3        332.27        330.01         4.40 o                         
  -9   4   3         47.16         50.93         2.22 o                         
  -8   4   3       2414.76       2456.73        14.12 o                         
  -7   4   3       1460.15       1475.95        10.29 o                         
  -6   4   3       3654.54       3726.12        21.78 o                         
  -5   4   3        446.41        503.28         4.17 o                         
  -4   4   3         65.06        123.89         2.07 o                         
  -3   4   3       4744.22       4755.88        26.06 o                         
  -2   4   3         17.34         34.15         1.29 o                         
  -1   4   3       8829.28       9177.69        58.18 o                         
   0   4   3        714.97        587.23         4.87 o                         
   1   4   3        226.02        222.85         2.21 o                         
   2   4   3       1481.88       1796.76        10.32 o                         
   3   4   3        463.49        470.95         3.29 o                         
   4   4   3        138.50         89.68         1.64 o                         
   5   4   3        296.07        309.39         3.00 o                         
   6   4   3        305.96        217.30         2.67 o                         
   7   4   3         18.63         21.94         1.47 o                         
   8   4   3        489.45        445.33         4.42 o                         
   9   4   3          2.66          3.02         1.43 o                         
  10   4   3        652.74        616.02         6.07 o                         
  11   4   3       1238.23       1104.18         8.19 o                         
  12   4   3        164.31        168.82         3.86 o                         
  13   4   3        398.16        352.70         6.19 o                         
  14   4   3         97.71        100.32         4.24 o                         
  15   4   3        178.75        176.22         5.96 o                         
  16   4   3        105.10         93.77         5.75 o                         
  17   4   3        119.46        114.06         6.07 o                         
  18   4   3          8.25         17.21         5.16 o                         
  19   4   3         72.32         73.48         6.46 o                         
  20   4   3          0.18          4.31         5.26 o                         
  21   4   3          1.80          2.94         6.09 o                         
 -21   5   3         21.04         18.44         6.31 o                         
 -20   5   3         46.27         36.99         6.61 o                         
 -19   5   3         63.41         43.63         6.46 o                         
 -18   5   3         77.83         74.83         6.78 o                         
 -17   5   3          0.55         -1.08         4.89 o                         
 -16   5   3        239.51        219.67         8.51 o                         
 -15   5   3         20.23         10.11         4.62 o                         
 -14   5   3          1.37          0.03         4.10 o                         
 -13   5   3        130.17        133.53         4.97 o                         
 -12   5   3         61.66         58.03         3.78 o                         
 -11   5   3        651.13        613.69         7.82 o                         
 -10   5   3        602.00        555.54         6.60 o                         
  -9   5   3        344.14        366.35         5.17 o                         
  -8   5   3        182.37        212.24         3.45 o                         
  -7   5   3        156.36        190.64         3.22 o                         
  -6   5   3         56.38         85.15         2.04 o                         
  -5   5   3         74.15         60.65         1.80 o                         
  -4   5   3        464.25        465.03         4.23 o                         
  -3   5   3         90.39         70.45         2.09 o                         
  -2   5   3        891.16        901.29         6.79 o                         
  -1   5   3        671.94        685.04         5.93 o                         
   0   5   3       1207.22       1478.53        10.07 o                         
   1   5   3        790.24        781.71         6.17 o                         
   2   5   3          0.05          7.13         1.03 o                         
   3   5   3       1278.82       1358.50         7.85 o                         
   4   5   3         99.73         94.91         1.91 o                         
   5   5   3        288.39        327.25         3.25 o                         
   6   5   3        155.50        182.53         2.98 o                         
   7   5   3         22.33         32.17         1.71 o                         
   8   5   3         69.49         86.56         2.27 o                         
   9   5   3          3.08         10.30         1.86 o                         
  10   5   3        205.81        202.97         3.91 o                         
  11   5   3         30.76         30.55         2.78 o                         
  12   5   3         89.67         86.01         3.81 o                         
  13   5   3       1502.55       1427.06        13.05 o                         
  14   5   3        390.98        343.67         6.82 o                         
  15   5   3         51.75         52.26         4.52 o                         
  16   5   3         75.78         66.75         5.15 o                         
  17   5   3          1.95          2.08         4.46 o                         
  18   5   3        105.27        117.57         6.99 o                         
  19   5   3        271.90        254.50        13.59 o                         
  20   5   3        193.91        222.35         9.07 o                         
 -20   6   3        162.02        158.92         8.73 o                         
 -19   6   3         11.59          8.60         5.58 o                         
 -18   6   3         14.26         12.81         5.51 o                         
 -17   6   3          0.10         -4.71         4.71 o                         
 -16   6   3          5.87         -2.08         4.65 o                         
 -15   6   3          0.44          0.08         4.22 o                         
 -14   6   3         71.96         54.78         5.01 o                         
 -13   6   3          1.35         -0.87         3.26 o                         
 -12   6   3        151.92        134.80         4.92 o                         
 -11   6   3         35.88         31.22         3.29 o                         
 -10   6   3        559.12        471.83         6.92 o                         
  -9   6   3         16.23         27.82         3.14 o                         
  -8   6   3        236.35        213.23         4.23 o                         
  -7   6   3        260.08        261.13         4.39 o                         
  -6   6   3        904.68        861.73         7.24 o                         
  -5   6   3        311.26        324.84         4.31 o                         
  -4   6   3        812.30        866.80         6.72 o                         
  -3   6   3        262.91        325.91         5.22 o                         
  -2   6   3        166.36        240.10         3.41 o                         
  -1   6   3        765.35        728.31         7.19 o                         
   0   6   3         42.71         43.20         1.65 o                         
   1   6   3        136.18        160.94         2.97 o                         
   2   6   3        394.70        380.73         3.88 o                         
   3   6   3         27.14         27.23         1.58 o                         
   4   6   3        453.46        505.26         4.57 o                         
   5   6   3        521.02        557.96         5.06 o                         
   6   6   3         31.39         22.85         1.90 o                         
   7   6   3        434.82        376.20         4.53 o                         
   8   6   3        258.46        278.44         4.55 o                         
   9   6   3       3072.27       2956.26        22.28 o                         
  10   6   3        951.92        881.67         9.36 o                         
  11   6   3        115.03        133.42         4.52 o                         
  12   6   3          3.35          5.19         3.18 o                         
  13   6   3        145.36        143.44         5.35 o                         
  14   6   3        184.73        171.84         6.40 o                         
  15   6   3          0.59         -2.49         4.48 o                         
  16   6   3         90.64         83.46         6.34 o                         
  17   6   3         54.41         46.47         6.26 o                         
  18   6   3          3.01         -3.62         5.35 o                         
  19   6   3         10.22         13.21         5.90 o                         
 -19   7   3          3.99          2.82         5.24 o                         
 -18   7   3          6.02          8.26         5.31 o                         
 -17   7   3          0.37         -4.65         4.65 o                         
 -16   7   3          3.10         -4.43         4.43 o                         
 -15   7   3         31.33         32.87         5.84 o                         
 -14   7   3         55.28         56.79         5.01 o                         
 -13   7   3          5.23          7.40         3.40 o                         
 -12   7   3         23.74         23.86         3.41 o                         
 -11   7   3        193.53        172.10         4.91 o                         
 -10   7   3          0.05          2.04         3.06 o                         
  -9   7   3         46.51         76.58         3.65 o                         
  -8   7   3         70.41         71.22         3.41 o                         
  -7   7   3        147.84        165.58         4.15 o                         
  -6   7   3        148.49        122.05         3.85 o                         
  -5   7   3          6.62          7.73         2.05 o                         
  -4   7   3        492.60        479.20         4.77 o                         
  -3   7   3         33.84         23.78         2.80 o                         
  -2   7   3        644.35        621.42         7.77 o                         
  -1   7   3        166.86        145.82         5.26 o                         
   0   7   3       2588.29       2543.49        18.96 o                         
   1   7   3       1249.11       1204.73        10.09 o                         
   2   7   3         23.20         53.35         2.40 o                         
   3   7   3          7.02          8.52         1.68 o                         
   4   7   3        419.15        414.76         5.44 o                         
   5   7   3       2096.73       1990.30        15.30 o                         
   6   7   3       1959.06       1871.96        14.69 o                         
   7   7   3         19.09         23.32         2.01 o                         
   8   7   3         52.55         49.69         2.42 o                         
   9   7   3          0.34         16.05         2.69 o                         
  10   7   3         14.04         12.71         2.80 o                         
  11   7   3         32.21         31.50         3.22 o                         
  12   7   3        149.34        163.96         5.48 o                         
  13   7   3        196.98        200.33         6.12 o                         
  14   7   3        273.36        266.79         7.52 o                         
  15   7   3         45.23         40.29         5.38 o                         
  16   7   3          4.34         11.00         5.69 o                         
  17   7   3          2.81          6.79         5.40 o                         
  18   7   3         46.77         42.45         6.36 o                         
 -18   8   3         72.43         75.36        12.26 o                         
 -17   8   3        138.17        168.53         9.14 o                         
 -16   8   3         13.66          1.47         6.84 o                         
 -15   8   3        183.21        179.16        10.97 o                         
 -14   8   3        138.92        142.01         7.51 o                         
 -13   8   3         25.77         31.95         4.57 o                         
 -12   8   3          1.40          5.43         3.79 o                         
 -11   8   3        525.77        512.21         8.94 o                         
 -10   8   3          9.07          9.17         3.28 o                         
  -9   8   3         77.91         81.39         3.99 o                         
  -8   8   3        108.19        116.05         4.06 o                         
  -7   8   3          0.04          0.88         2.17 o                         
  -6   8   3        129.07        101.71         3.17 o                         
  -5   8   3        189.89        181.43         4.93 o                         
  -4   8   3        914.17        923.58        15.37 o                         
  -3   8   3        152.69        147.37         6.26 o                         
  -2   8   3        640.04        554.56         7.47 o                         
  -1   8   3       1158.50       1123.70        12.82 o                         
   0   8   3       2549.19       2435.54        22.58 o                         
   1   8   3       1271.40       1162.42        10.63 o                         
   2   8   3          5.19         12.87         3.41 o                         
   3   8   3        794.94        745.74         7.57 o                         
   4   8   3        892.10        877.75         8.21 o                         
   5   8   3         73.65         67.04         2.73 o                         
   6   8   3        241.96        255.37         4.56 o                         
   7   8   3          0.25          5.88         3.15 o                         
   8   8   3        580.77        608.74         7.01 o                         
   9   8   3          4.98          5.27         2.28 o                         
  10   8   3       1204.93       1157.95        11.33 o                         
  11   8   3        370.47        382.26         6.78 o                         
  12   8   3         17.00         12.51         3.60 o                         
  13   8   3         35.11         39.25         4.19 o                         
  14   8   3        160.72        159.00         6.43 o                         
  15   8   3          6.69          3.03         5.48 o                         
  16   8   3        143.42        118.50         7.29 o                         
  17   8   3        183.30        172.65        10.87 o                         
 -16   9   3         15.10         16.77         5.80 o                         
 -15   9   3        208.95        208.01        11.00 o                         
 -14   9   3         97.42         88.82         6.65 o                         
 -13   9   3         84.13         87.81         5.49 o                         
 -12   9   3        312.50        314.94         9.44 o                         
 -11   9   3        325.73        329.45         7.47 o                         
 -10   9   3        149.41        151.17         4.95 o                         
  -9   9   3         45.43         42.51         3.43 o                         
  -8   9   3         72.70         74.87         4.14 o                         
  -7   9   3         95.67         92.53         4.06 o                         
  -6   9   3        772.67        735.28         9.39 o                         
  -5   9   3        366.28        351.60         6.63 o                         
  -4   9   3        408.10        435.89         7.70 o                         
  -3   9   3         16.83         40.61         7.01 o                         
  -2   9   3         48.64         35.72         3.50 o                         
  -1   9   3        294.84        267.49         6.50 o                         
   0   9   3        503.93        466.87        11.50 o                         
   1   9   3        164.97        139.29         4.82 o                         
   2   9   3         63.72         50.09         2.61 o                         
   3   9   3        560.27        556.13         7.16 o                         
   4   9   3        310.42        299.79         5.11 o                         
   5   9   3        113.47        114.55         3.35 o                         
   6   9   3         16.35         32.51         2.68 o                         
   7   9   3        905.44        894.86        13.37 o                         
   8   9   3         64.32         76.15         3.80 o                         
   9   9   3        229.96        242.32         5.88 o                         
  10   9   3        338.99        309.07         6.66 o                         
  11   9   3          1.80          5.33         3.06 o                         
  12   9   3         91.84        108.92         5.08 o                         
  13   9   3        352.81        362.11         8.15 o                         
  14   9   3        210.07        218.19         7.73 o                         
  15   9   3          3.74         -0.57         4.99 o                         
  16   9   3          9.38         13.59         5.48 o                         
 -14  10   3        235.79        237.26         8.71 o                         
 -13  10   3        186.47        180.18         6.71 o                         
 -12  10   3         12.80         -1.11         4.50 o                         
 -11  10   3         14.53         10.69         4.47 o                         
 -10  10   3        151.65        150.28         5.94 o                         
  -9  10   3        152.45        134.11         5.39 o                         
  -8  10   3        305.66        308.81         6.74 o                         
  -7  10   3         42.41         65.31         3.85 o                         
  -6  10   3         12.25         14.22         2.85 o                         
  -5  10   3         17.41         34.79         3.42 o                         
  -4  10   3        390.61        380.84         7.75 o                         
  -3  10   3         28.27         27.26         3.75 o                         
  -2  10   3         11.06         15.29         3.42 o                         
  -1  10   3         21.23         30.86         3.64 o                         
   0  10   3         33.76         41.92         3.47 o                         
   1  10   3        335.69        300.74         6.70 o                         
   2  10   3         33.92         43.35         2.54 o                         
   3  10   3        556.53        552.37         6.93 o                         
   4  10   3          0.14          0.39         2.08 o                         
   5  10   3         44.74         51.86         2.84 o                         
   6  10   3         89.20         80.88         3.42 o                         
   7  10   3         31.07         24.57         2.93 o                         
   8  10   3          0.50          3.57         2.89 o                         
   9  10   3          0.17         -0.52         2.99 o                         
  10  10   3        309.17        341.99         7.46 o                         
  11  10   3         35.62         45.49         4.64 o                         
  12  10   3         11.29          4.05         4.46 o                         
  13  10   3          5.44         11.13         5.09 o                         
  14  10   3         95.47         86.63         7.12 o                         
 -12  11   3          9.34         16.26         5.05 o                         
 -11  11   3         13.18         33.95         6.35 o                         
 -10  11   3        163.99        150.97         6.16 o                         
  -9  11   3         76.43         62.74         4.81 o                         
  -8  11   3          2.20         -0.67         3.51 o                         
  -7  11   3         61.35         51.84         4.31 o                         
  -6  11   3         19.15          8.90         3.02 o                         
  -5  11   3          0.11         -3.30         3.30 o                         
  -4  11   3          6.24          6.92         3.93 o                         
  -3  11   3        102.89        108.55         5.35 o                         
  -2  11   3         13.77         13.91         3.70 o                         
  -1  11   3          0.01         16.02         3.49 o                         
   0  11   3        255.48        268.80         8.12 o                         
   1  11   3         20.65         27.36         3.59 o                         
   2  11   3         74.92         85.96         3.79 o                         
   3  11   3          1.01          4.30         2.89 o                         
   4  11   3          2.17          4.23         2.31 o                         
   5  11   3          3.53          7.61         2.47 o                         
   6  11   3         98.55        109.67         4.08 o                         
   7  11   3         22.76         33.23         3.46 o                         
   8  11   3         50.92         57.02         4.00 o                         
   9  11   3        100.16         98.15         4.53 o                         
  10  11   3         50.75         56.07         4.46 o                         
  11  11   3          1.65          7.32         3.90 o                         
  -8  12   3         80.91         82.62         4.73 o                         
  -7  12   3        198.28        218.79         9.99 o                         
  -6  12   3        237.69        216.83         6.62 o                         
  -5  12   3         47.28         62.40         5.04 o                         
  -4  12   3          2.28         10.92         5.37 o                         
  -3  12   3         16.51         25.31         5.21 o                         
  -2  12   3          3.55         11.38         4.54 o                         
  -1  12   3         26.07         25.91         4.75 o                         
   0  12   3         52.34         55.51         4.93 o                         
   1  12   3         35.31         30.39         4.50 o                         
   2  12   3         46.76         50.79         4.96 o                         
   3  12   3         88.89         92.38         4.19 o                         
   4  12   3        127.65        125.74         4.75 o                         
   5  12   3        119.62        145.70         5.69 o                         
   6  12   3         92.93         82.77         5.61 o                         
   7  12   3         17.25         18.52         4.17 o                         
   8  12   3         19.09         20.22         4.07 o                         
 -22   0   4        101.01         84.18        10.83 o                         
 -21   0   4         14.44         32.83        10.85 o                         
 -20   0   4         48.18         42.50         7.08 o                         
 -19   0   4        649.46        634.27        16.16 o                         
 -18   0   4          0.52         -4.60         4.60 o                         
 -17   0   4         13.10         11.49         4.76 o                         
 -16   0   4          2.62          7.58         4.50 o                         
 -15   0   4          5.53         11.30         4.54 o                         
 -14   0   4        175.36        181.62         6.52 o                         
 -13   0   4        523.81        528.91         9.68 o                         
 -12   0   4       2162.44       1968.73        18.74 o                         
 -11   0   4        423.50        351.43         7.14 o                         
 -10   0   4          9.99         38.84         3.01 o                         
  -9   0   4        246.99        279.25         5.55 o                         
  -8   0   4        736.60        781.38         9.86 o                         
  -7   0   4        308.14        301.20         7.19 o                         
  -6   0   4       3203.84       3354.92        25.90 o                         
  -5   0   4       3675.27       3766.04        28.45 o                         
  -4   0   4       2113.12       2081.92        16.33 o                         
  -3   0   4          4.92          2.56         1.81 o                         
  -2   0   4        192.82        236.78         4.02 o                         
  -1   0   4       1724.21       1608.43        13.93 o                         
   0   0   4       2378.20       2499.02        21.97 o                         
   1   0   4       5326.17       5536.33        46.76 o                         
   2   0   4      12911.30      13466.83        94.38 o                         
   3   0   4       3725.50       3756.39        28.95 o                         
   4   0   4       3722.30       3568.90        25.45 o                         
   5   0   4         42.94         43.02         3.01 o                         
   6   0   4        411.79        436.01         5.64 o                         
   7   0   4        346.20        390.32         5.37 o                         
   8   0   4       3001.02       2892.31        22.49 o                         
   9   0   4        188.95        289.70         5.25 o                         
  10   0   4        905.46        940.01        10.81 o                         
  11   0   4       1995.10       2055.46        19.21 o                         
  12   0   4         44.50         52.23         3.90 o                         
  13   0   4       1106.26       1116.38        13.59 o                         
  14   0   4         42.37         52.41         4.44 o                         
  15   0   4        550.11        536.98         9.61 o                         
  16   0   4       1172.56       1153.56        14.86 o                         
  17   0   4         25.75         26.08         4.41 o                         
  18   0   4          0.83         13.36         4.44 o                         
  19   0   4        109.15        107.77         6.22 o                         
  20   0   4          7.93         19.07         5.28 o                         
  21   0   4         18.59         27.85         8.19 o                         
  22   0   4        127.07        141.93         9.79 o                         
 -22   1   4          2.49         -0.88         6.62 o                         
 -21   1   4         86.54         98.40         7.79 o                         
 -20   1   4          0.02         -4.32         4.32 o                         
 -19   1   4         66.68         61.24         5.27 o                         
 -18   1   4        158.41        172.68         5.99 o                         
 -17   1   4         53.19         54.79         4.35 o                         
 -16   1   4        119.20        139.06         4.84 o                         
 -15   1   4        216.18        231.72         7.48 o                         
 -14   1   4         95.27         99.80         3.95 o                         
 -13   1   4         26.63         35.25         2.99 o                         
 -12   1   4        715.23        695.80         7.16 o                         
 -11   1   4         11.64         12.72         2.20 o                         
 -10   1   4        931.61        966.65         8.15 o                         
  -9   1   4       4233.27       4301.96        23.97 o                         
  -8   1   4       1790.94       1729.83        10.86 o                         
  -7   1   4         53.28         96.65         2.34 o                         
  -6   1   4         62.08        124.36         2.28 o                         
  -5   1   4       1124.48       1328.61         7.90 o                         
  -4   1   4       4808.81       5021.91        26.55 o                         
  -3   1   4        140.62        231.18         3.13 o                         
  -2   1   4       2857.92       2639.11        15.14 o                         
  -1   1   4       2961.94       2915.65        16.19 o                         
   0   1   4        965.59        899.76         5.94 o                         
   1   1   4        319.34        416.18         3.34 o                         
   2   1   4        727.69        760.40         4.75 o                         
   3   1   4        967.62        853.60         5.19 o                         
   4   1   4       3248.86       3375.70        17.85 o                         
   5   1   4       4020.65       3700.51        18.74 o                         
   6   1   4       2961.80       2908.12        15.38 o                         
   7   1   4         31.57         37.00         1.61 o                         
   8   1   4        370.93        414.83         3.95 o                         
   9   1   4        272.26        255.42         3.45 o                         
  10   1   4        226.45        238.10         3.50 o                         
  11   1   4        177.86        158.08         3.02 o                         
  12   1   4       4342.26       4223.96        24.75 o                         
  13   1   4         25.40         14.72         2.50 o                         
  14   1   4        128.55        144.20         4.05 o                         
  15   1   4        735.36        745.49         9.06 o                         
  16   1   4        141.08        146.51         4.31 o                         
  17   1   4        188.54        196.70         4.95 o                         
  18   1   4        246.82        255.76         5.79 o                         
  19   1   4        163.43        162.01         5.65 o                         
  20   1   4          2.72          3.52         3.81 o                         
  21   1   4          3.47         -1.51         3.89 o                         
  22   1   4         13.19         13.83         5.95 o                         
 -22   2   4          4.51         -4.08         7.29 o                         
 -21   2   4        154.13        138.12         8.01 o                         
 -20   2   4        275.79        294.94         9.67 o                         
 -19   2   4         14.16          2.24         4.91 o                         
 -18   2   4         60.39         55.90         4.78 o                         
 -17   2   4         35.58         26.01         4.36 o                         
 -16   2   4         55.97         58.54         4.12 o                         
 -15   2   4          1.45         -3.13         3.13 o                         
 -14   2   4         95.51         94.31         3.77 o                         
 -13   2   4         84.61         95.28         3.37 o                         
 -12   2   4        147.12        124.74         3.41 o                         
 -11   2   4       1701.62       1712.30        11.88 o                         
 -10   2   4        236.74        249.85         4.31 o                         
  -9   2   4          7.64         16.41         1.96 o                         
  -8   2   4        894.94        925.81         7.14 o                         
  -7   2   4         43.68         79.83         2.05 o                         
  -6   2   4        134.06        143.92         2.59 o                         
  -5   2   4       7428.18       7554.03        39.29 o                         
  -4   2   4       3205.55       3506.46        19.25 o                         
  -3   2   4        347.22        365.18         3.99 o                         
  -2   2   4        900.67       1034.78         6.58 o                         
  -1   2   4        159.51        162.33         2.26 o                         
   0   2   4        248.45        241.73         3.46 o                         
   1   2   4        219.11        209.05         2.42 o                         
   2   2   4      10170.32      11051.19        56.93 o                         
   3   2   4        525.18        531.98         4.07 o                         
   4   2   4       1210.75       1351.51         7.97 o                         
   5   2   4         29.66         47.10         1.44 o                         
   6   2   4         59.66         54.30         1.67 o                         
   7   2   4       1195.94       1208.57         7.36 o                         
   8   2   4       4903.78       4936.89        26.81 o                         
   9   2   4        120.94         90.46         2.53 o                         
  10   2   4        269.98        257.54         3.91 o                         
  11   2   4        246.72        266.56         4.12 o                         
  12   2   4         90.27         89.34         2.89 o                         
  13   2   4          6.17          3.96         2.31 o                         
  14   2   4         20.48         24.86         2.84 o                         
  15   2   4        108.43        110.85         4.21 o                         
  16   2   4        123.94        123.19         4.75 o                         
  17   2   4         26.76         24.70         3.72 o                         
  18   2   4         27.44         17.15         3.81 o                         
  19   2   4          3.26          4.57         3.86 o                         
  20   2   4          1.57          3.81         4.35 o                         
  21   2   4          0.06         -5.21         5.29 o                         
 -22   3   4          9.86          2.37         6.09 o                         
 -21   3   4          9.69          0.87         6.81 o                         
 -20   3   4         74.72         89.08         8.01 o                         
 -19   3   4         84.55         71.64         6.83 o                         
 -18   3   4        121.74        122.20         7.53 o                         
 -17   3   4         62.08         58.60         5.63 o                         
 -16   3   4          5.31         10.20         4.58 o                         
 -15   3   4        245.12        230.15         6.83 o                         
 -14   3   4        482.35        446.35         7.47 o                         
 -13   3   4        108.94        112.95         3.71 o                         
 -12   3   4         29.45         21.84         2.59 o                         
 -11   3   4        184.51        199.36         3.95 o                         
 -10   3   4       2513.71       2471.85        15.11 o                         
  -9   3   4        604.58        641.59         5.70 o                         
  -8   3   4        378.00        416.09         4.63 o                         
  -7   3   4       1120.30       1314.61         8.93 o                         
  -6   3   4         10.17          7.44         1.53 o                         
  -5   3   4       3467.21       3765.07        21.64 o                         
  -4   3   4        328.00        243.34         2.94 o                         
  -3   3   4       3459.51       4067.01        24.60 o                         
  -2   3   4       2295.86       2424.93        15.50 o                         
  -1   3   4        200.13        199.74         2.40 o                         
   0   3   4         93.84         91.59         1.75 o                         
   1   3   4       1649.49       1650.10        10.77 o                         
   2   3   4          2.83         12.08         0.94 o                         
   3   3   4         90.83         82.16         1.76 o                         
   4   3   4        117.87        171.00         2.42 o                         
   5   3   4          2.48         11.05         1.23 o                         
   6   3   4        587.27        623.10         4.80 o                         
   7   3   4         15.96         26.51         1.52 o                         
   8   3   4       2620.86       2642.97        15.08 o                         
   9   3   4       1990.02       1893.36        11.57 o                         
  10   3   4          3.03          3.04         1.81 o                         
  11   3   4        283.59        237.27         3.85 o                         
  12   3   4         50.75         73.21         2.75 o                         
  13   3   4         64.17         69.33         3.21 o                         
  14   3   4          0.35          6.12         2.85 o                         
  15   3   4        246.47        251.37         6.88 o                         
  16   3   4         39.51         32.42         4.05 o                         
  17   3   4         92.79         86.31         5.28 o                         
  18   3   4         56.62         52.62         5.57 o                         
  19   3   4          0.00          8.33         4.56 o                         
  20   3   4        211.65        199.93         7.69 o                         
  21   3   4         18.10         28.54         5.61 o                         
 -21   4   4          0.57         -5.48         5.48 o                         
 -20   4   4        151.95        143.13         8.59 o                         
 -19   4   4         35.42         21.15         6.50 o                         
 -18   4   4        279.38        236.95         9.39 o                         
 -17   4   4          5.76          1.67         7.45 o                         
 -16   4   4         92.56         93.01         6.46 o                         
 -15   4   4          0.07         -4.43         4.43 o                         
 -14   4   4        128.40        139.50         6.43 o                         
 -13   4   4        211.09        217.15         5.93 o                         
 -12   4   4       1470.57       1451.55        12.16 o                         
 -11   4   4         13.36         26.60         2.56 o                         
 -10   4   4         36.85         47.78         2.41 o                         
  -9   4   4         12.06          8.15         1.99 o                         
  -8   4   4        521.01        506.79         5.05 o                         
  -7   4   4         75.27         81.00         2.23 o                         
  -6   4   4        743.99        695.00         5.74 o                         
  -5   4   4        915.85        862.62         6.50 o                         
  -4   4   4        424.86        439.15         4.02 o                         
  -3   4   4       2074.68       2295.49        13.13 o                         
  -2   4   4          0.31          6.24         1.07 o                         
  -1   4   4       4387.90       4705.50        26.37 o                         
   0   4   4        117.34        123.15         1.96 o                         
   1   4   4        719.05        802.89         5.06 o                         
   2   4   4        425.52        480.91         3.45 o                         
   3   4   4       1057.16        951.45         5.50 o                         
   4   4   4         83.05        115.17         2.07 o                         
   5   4   4        384.97        379.16         3.55 o                         
   6   4   4         54.04         63.78         1.88 o                         
   7   4   4        440.76        415.04         4.09 o                         
   8   4   4        192.69        168.60         3.15 o                         
   9   4   4         71.36         60.84         2.28 o                         
  10   4   4        527.23        463.42         5.20 o                         
  11   4   4         12.62         27.78         2.34 o                         
  12   4   4        236.93        220.89         4.64 o                         
  13   4   4        520.81        503.43         6.86 o                         
  14   4   4         24.90         16.19         3.37 o                         
  15   4   4         11.15          7.02         4.00 o                         
  16   4   4         48.01         42.89         4.78 o                         
  17   4   4        515.77        515.23        11.43 o                         
  18   4   4          9.38          9.81         4.74 o                         
  19   4   4          0.86         -3.44         4.57 o                         
  20   4   4         11.04          3.54         5.01 o                         
  21   4   4          7.59          2.23         5.07 o                         
 -20   5   4         37.93         32.96         6.74 o                         
 -19   5   4         22.69         22.93         6.02 o                         
 -18   5   4         33.84         31.44         5.90 o                         
 -17   5   4         57.40         49.58         6.55 o                         
 -16   5   4        569.02        551.01        11.95 o                         
 -15   5   4         16.17          8.91         4.57 o                         
 -14   5   4        186.59        173.65         6.85 o                         
 -13   5   4         54.17         53.14         4.17 o                         
 -12   5   4         12.75          4.61         2.98 o                         
 -11   5   4        244.91        252.17         5.47 o                         
 -10   5   4         29.28         28.66         3.07 o                         
  -9   5   4        705.93        692.13         7.61 o                         
  -8   5   4       1509.62       1474.67        10.72 o                         
  -7   5   4        523.70        500.71         4.91 o                         
  -6   5   4          4.53         12.95         1.74 o                         
  -5   5   4        329.39        339.61         3.58 o                         
  -4   5   4         80.76        110.80         2.22 o                         
  -3   5   4        134.30        155.64         2.56 o                         
  -2   5   4        377.05        488.20         4.19 o                         
  -1   5   4       1083.10       1134.65         8.92 o                         
   0   5   4        550.21        558.97         4.63 o                         
   1   5   4          1.21          0.23         1.13 o                         
   2   5   4        895.13        915.80         6.25 o                         
   3   5   4        112.18        102.31         1.85 o                         
   4   5   4       2147.53       2164.14        12.41 o                         
   5   5   4       1665.97       1537.10         9.38 o                         
   6   5   4       1291.86       1244.52         8.40 o                         
   7   5   4          0.86          4.94         1.53 o                         
   8   5   4         40.28         38.49         2.08 o                         
   9   5   4        861.94        970.86         8.71 o                         
  10   5   4        211.80        198.95         4.54 o                         
  11   5   4        326.69        316.16         5.58 o                         
  12   5   4        111.59         98.76         4.06 o                         
  13   5   4       1246.33       1124.06        11.82 o                         
  14   5   4         32.89         39.67         4.07 o                         
  15   5   4        215.94        234.52         8.62 o                         
  16   5   4        128.90        140.61         6.23 o                         
  17   5   4          1.12          5.41         5.17 o                         
  18   5   4         94.52        101.83         7.45 o                         
  19   5   4        103.87        117.46         7.27 o                         
  20   5   4         15.42         19.57         5.87 o                         
 -20   6   4        136.21        131.15         8.34 o                         
 -19   6   4        113.69        131.56         8.06 o                         
 -18   6   4         62.85         49.99         6.25 o                         
 -17   6   4         11.12          7.19         5.08 o                         
 -16   6   4        190.91        173.29         7.88 o                         
 -15   6   4          0.03          8.13         4.44 o                         
 -14   6   4        239.12        215.02         8.86 o                         
 -13   6   4        303.28        318.44         7.50 o                         
 -12   6   4        544.98        552.74         8.59 o                         
 -11   6   4        143.96        150.06         4.94 o                         
 -10   6   4        122.51        130.21         4.17 o                         
  -9   6   4          3.33         14.92         2.81 o                         
  -8   6   4         33.61         36.09         2.90 o                         
  -7   6   4         13.75          9.38         2.00 o                         
  -6   6   4         89.84        101.82         3.07 o                         
  -5   6   4       1326.40       1248.48         9.21 o                         
  -4   6   4        570.59        518.38         4.99 o                         
  -3   6   4         89.07         90.98         2.17 o                         
  -2   6   4        546.29        581.83         5.49 o                         
  -1   6   4       2537.63       2435.63        18.46 o                         
   0   6   4        148.90        161.53         2.94 o                         
   1   6   4       3028.30       2936.00        18.29 o                         
   2   6   4       4673.23       4625.49        28.46 o                         
   3   6   4        810.41        796.32         6.27 o                         
   4   6   4        107.25         97.87         2.00 o                         
   5   6   4        373.13        415.96         4.28 o                         
   6   6   4       2110.02       2023.27        13.67 o                         
   7   6   4        114.51        137.90         3.70 o                         
   8   6   4        175.01        164.29         3.78 o                         
   9   6   4       2937.35       2659.46        20.38 o                         
  10   6   4        110.64         93.38         3.66 o                         
  11   6   4          7.40         12.85         2.93 o                         
  12   6   4        418.31        372.61         7.02 o                         
  13   6   4        233.70        246.91         6.59 o                         
  14   6   4         17.69         16.14         5.29 o                         
  15   6   4        470.97        438.81        10.21 o                         
  16   6   4        551.50        607.35        12.33 o                         
  17   6   4         40.71         42.21         6.00 o                         
  18   6   4         59.78         66.47         6.70 o                         
  19   6   4        329.41        353.75        10.49 o                         
 -19   7   4         25.63         29.74         7.77 o                         
 -18   7   4         10.17         -4.00         8.61 o                         
 -17   7   4          0.77         -4.75         4.75 o                         
 -16   7   4         40.24         36.36         5.35 o                         
 -15   7   4        181.13        187.35         7.86 o                         
 -14   7   4          1.84          2.96         4.22 o                         
 -13   7   4         27.46         27.61         4.43 o                         
 -12   7   4        292.18        239.18         6.53 o                         
 -11   7   4        103.41        114.82         4.56 o                         
 -10   7   4          0.02          3.70         2.72 o                         
  -9   7   4       1591.18       1529.52        14.71 o                         
  -8   7   4       1315.94       1246.72        12.49 o                         
  -7   7   4         66.92         47.92         3.20 o                         
  -6   7   4        445.31        395.51         5.50 o                         
  -5   7   4          9.09         17.32         2.12 o                         
  -4   7   4         24.79         30.63         2.08 o                         
  -3   7   4         35.82         56.48         2.21 o                         
  -2   7   4         43.65         41.76         2.11 o                         
  -1   7   4       1310.34       1259.43        12.18 o                         
   0   7   4         27.88         37.87         2.16 o                         
   1   7   4        424.92        435.06         5.08 o                         
   2   7   4        375.64        343.52         4.32 o                         
   3   7   4        115.75         77.93         2.41 o                         
   4   7   4         54.36         57.53         3.19 o                         
   5   7   4       6863.79       6486.90        42.17 o                         
   6   7   4        317.26        368.72         4.29 o                         
   7   7   4        231.91        297.03         4.16 o                         
   8   7   4         11.69         14.42         2.24 o                         
   9   7   4          4.96         15.01         2.69 o                         
  10   7   4        232.45        246.87         5.50 o                         
  11   7   4         63.43         53.22         3.69 o                         
  12   7   4        297.28        294.54         6.91 o                         
  13   7   4        132.90        124.28         5.34 o                         
  14   7   4         16.79         15.19         4.33 o                         
  15   7   4        262.18        298.25         9.21 o                         
  16   7   4          0.23         -4.16         4.85 o                         
  17   7   4          0.06          1.68         5.16 o                         
  18   7   4         55.32         64.83         8.12 o                         
 -17   8   4          2.25         -4.64         4.64 o                         
 -16   8   4          3.87          9.85         4.51 o                         
 -15   8   4          4.86         -5.24         5.24 o                         
 -14   8   4          2.70         -5.11         5.11 o                         
 -13   8   4         47.26         49.04         4.97 o                         
 -12   8   4         47.11         49.73         4.56 o                         
 -11   8   4         50.29         47.56         4.31 o                         
 -10   8   4        390.14        363.15         7.28 o                         
  -9   8   4         23.98         32.47         3.58 o                         
  -8   8   4         38.38         25.68         3.18 o                         
  -7   8   4        359.29        308.33         6.60 o                         
  -6   8   4          8.83         24.48         2.26 o                         
  -5   8   4        242.49        251.12         4.09 o                         
  -4   8   4          9.50         33.25         2.83 o                         
  -3   8   4        140.05        180.16         6.12 o                         
  -2   8   4        609.35        527.85         7.27 o                         
  -1   8   4        132.32        137.87         4.56 o                         
   0   8   4         66.22         81.33         4.13 o                         
   1   8   4       1817.98       1752.91        17.20 o                         
   2   8   4        240.75        249.11         4.69 o                         
   3   8   4       1075.69       1055.23         9.45 o                         
   4   8   4        227.81        221.69         4.74 o                         
   5   8   4        440.64        421.44         5.83 o                         
   6   8   4         18.50         15.82         2.38 o                         
   7   8   4        121.19        127.58         3.22 o                         
   8   8   4         87.58        123.89         3.24 o                         
   9   8   4         90.09         95.26         3.65 o                         
  10   8   4         62.92         80.19         3.87 o                         
  11   8   4        132.90        133.48         5.01 o                         
  12   8   4         34.10         48.85         4.16 o                         
  13   8   4         10.27         19.55         3.87 o                         
  14   8   4         28.69         33.56         4.81 o                         
  15   8   4        202.59        224.65         8.44 o                         
  16   8   4         87.47         89.29         6.22 o                         
  17   8   4          0.30         -3.12         5.13 o                         
 -16   9   4         45.80         36.72         7.47 o                         
 -15   9   4          0.25         -5.90         5.90 o                         
 -14   9   4        178.32        173.21         8.13 o                         
 -13   9   4          1.59         -0.44         4.27 o                         
 -12   9   4         27.05         19.13         4.24 o                         
 -11   9   4         88.83         77.48         4.79 o                         
 -10   9   4         30.84         38.39         4.97 o                         
  -9   9   4         36.73         46.21         4.58 o                         
  -8   9   4        142.77        158.54         4.61 o                         
  -7   9   4        299.73        288.12         7.51 o                         
  -6   9   4          2.63          3.17         2.77 o                         
  -5   9   4          1.17          8.03         3.14 o                         
  -4   9   4        918.91        824.77        10.23 o                         
  -3   9   4       1076.83       1029.71        13.06 o                         
  -2   9   4         33.19         35.58         3.93 o                         
  -1   9   4         15.02         23.54         3.43 o                         
   0   9   4          3.00         10.74         3.16 o                         
   1   9   4          5.84         18.34         2.60 o                         
   2   9   4        246.15        221.41         4.73 o                         
   3   9   4        398.82        368.91         5.18 o                         
   4   9   4        356.28        383.65         5.40 o                         
   5   9   4         39.39         37.46         2.70 o                         
   6   9   4        336.20        337.31         5.92 o                         
   7   9   4        116.84        113.49         3.86 o                         
   8   9   4         51.10         53.44         3.40 o                         
   9   9   4         94.34         98.04         4.12 o                         
  10   9   4         82.52         67.09         4.17 o                         
  11   9   4         48.00         49.40         3.75 o                         
  12   9   4          1.37          9.47         3.40 o                         
  13   9   4        152.20        167.89         5.96 o                         
  14   9   4         21.20         28.82         4.49 o                         
  15   9   4          0.01         -4.33         4.44 o                         
 -14  10   4         63.65         62.34         6.27 o                         
 -13  10   4          0.77         -1.89         5.50 o                         
 -12  10   4        523.65        526.12         9.49 o                         
 -11  10   4         29.31         36.86         5.93 o                         
 -10  10   4          3.95          1.74         4.32 o                         
  -9  10   4          1.05          6.23         4.22 o                         
  -8  10   4         24.76         26.70         3.88 o                         
  -7  10   4        182.78        192.01         5.50 o                         
  -6  10   4          8.41          3.71         2.87 o                         
  -5  10   4         93.05        105.05         4.46 o                         
  -4  10   4         23.09         27.33         3.11 o                         
  -3  10   4         82.50         86.20         5.09 o                         
  -2  10   4         54.10         53.04         4.28 o                         
  -1  10   4        101.75         87.90         4.72 o                         
   0  10   4        105.18        106.19         4.85 o                         
   1  10   4        104.62        111.71         5.08 o                         
   2  10   4         30.28         42.85         3.45 o                         
   3  10   4         81.47        104.05         4.42 o                         
   4  10   4         11.80         12.30         2.32 o                         
   5  10   4        263.04        248.84         5.12 o                         
   6  10   4          6.87          6.84         2.38 o                         
   7  10   4         45.78         48.33         3.28 o                         
   8  10   4          0.63          0.23         2.99 o                         
   9  10   4         13.13         18.67         3.42 o                         
  10  10   4         48.34         42.21         4.40 o                         
  11  10   4         68.76         66.30         5.00 o                         
  12  10   4         60.52         53.41         4.97 o                         
  13  10   4          4.92          5.87         4.08 o                         
 -11  11   4        171.40        145.44         6.70 o                         
 -10  11   4          0.40         -4.25         4.25 o                         
  -9  11   4        272.69        311.44        13.53 o                         
  -8  11   4        394.46        389.22         8.68 o                         
  -7  11   4         71.32         62.77         4.17 o                         
  -6  11   4         38.16         32.71         3.43 o                         
  -5  11   4         97.68         90.11         4.93 o                         
  -4  11   4        224.73        254.14         6.80 o                         
  -3  11   4          8.51         12.05         4.01 o                         
  -2  11   4        338.04        304.62        13.15 o                         
  -1  11   4        779.00        829.86        13.13 o                         
   0  11   4          0.09         -1.89         3.92 o                         
   1  11   4          6.74          5.85         3.45 o                         
   2  11   4         63.82         70.75         3.92 o                         
   3  11   4         91.52         96.56         3.94 o                         
   4  11   4         47.38         38.23         3.21 o                         
   5  11   4         79.57         77.19         3.40 o                         
   6  11   4        166.05        168.47         5.02 o                         
   7  11   4         34.63         35.34         3.36 o                         
   8  11   4          0.00         -2.05         3.05 o                         
   9  11   4          0.03         -1.50         3.26 o                         
  10  11   4          4.83          5.13         3.85 o                         
  11  11   4        147.07        154.62         6.47 o                         
  -8  12   4          1.71         -2.19         4.01 o                         
  -7  12   4          5.61         -3.73         3.73 o                         
  -6  12   4         36.73         27.00         4.99 o                         
  -5  12   4        440.91        461.33        10.21 o                         
  -4  12   4         67.72         68.79         5.65 o                         
  -3  12   4          4.16         10.41         5.04 o                         
  -2  12   4          0.23          6.11         4.73 o                         
  -1  12   4        106.91        103.95        10.09 o                         
   0  12   4         12.85         18.68         4.63 o                         
   1  12   4         21.15         36.11         5.01 o                         
   2  12   4        499.93        497.34        19.75 o                         
   3  12   4        245.38        261.81         6.20 o                         
   4  12   4        143.25        148.89         4.78 o                         
   5  12   4         34.65         36.68         4.02 o                         
   6  12   4         48.09         45.54         4.42 o                         
   7  12   4          5.43         18.28         4.25 o                         
 -22   1   5        112.63        108.88        11.13 o                         
 -21   1   5          0.01         -5.46         5.46 o                         
 -20   1   5         35.17         33.50         5.12 o                         
 -19   1   5         75.80         60.94         5.39 o                         
 -18   1   5        201.36        209.18         7.10 o                         
 -17   1   5        214.63        211.60         6.86 o                         
 -16   1   5         88.83         82.79         4.30 o                         
 -15   1   5         98.62        105.52         4.49 o                         
 -14   1   5         36.74         45.61         3.34 o                         
 -13   1   5        498.63        496.09         6.40 o                         
 -12   1   5         21.35         18.09         2.68 o                         
 -11   1   5         67.02         73.95         3.08 o                         
 -10   1   5        362.86        350.18         4.76 o                         
  -9   1   5        135.57        136.93         3.10 o                         
  -8   1   5        461.28        538.92         5.16 o                         
  -7   1   5       4345.77       4453.28        24.44 o                         
  -6   1   5        550.97        431.29         4.51 o                         
  -5   1   5        394.45        418.60         3.83 o                         
  -4   1   5         89.47         84.27         1.88 o                         
  -3   1   5         61.85         67.68         1.78 o                         
  -2   1   5        855.11        839.47         6.06 o                         
  -1   1   5       2815.12       2768.26        15.98 o                         
   0   1   5          0.72          4.62         1.15 o                         
   1   1   5       2734.10       2797.60        16.65 o                         
   2   1   5       2465.90       2683.11        14.42 o                         
   3   1   5       2239.80       2352.51        13.23 o                         
   4   1   5         98.58         96.95         1.90 o                         
   5   1   5        484.77        613.05         4.77 o                         
   6   1   5         95.28        116.81         2.30 o                         
   7   1   5       1817.87       1834.74        10.90 o                         
   8   1   5        379.44        345.48         3.84 o                         
   9   1   5         55.02         62.94         2.16 o                         
  10   1   5        208.50        236.14         3.68 o                         
  11   1   5         19.70         16.82         2.17 o                         
  12   1   5        126.68        133.66         3.70 o                         
  13   1   5         24.79         27.72         2.69 o                         
  14   1   5          1.70          2.35         2.46 o                         
  15   1   5        383.19        391.15         6.43 o                         
  16   1   5         66.96         66.76         3.64 o                         
  17   1   5         29.67         37.88         3.41 o                         
  18   1   5         26.09         31.88         3.85 o                         
  19   1   5         95.38        117.07         5.07 o                         
  20   1   5         17.03         15.32         4.20 o                         
  21   1   5        143.88        165.11         7.07 o                         
 -22   2   5          0.11          2.09         6.83 o                         
 -21   2   5         95.36         87.66         7.16 o                         
 -20   2   5          0.16         -1.88         5.21 o                         
 -19   2   5         23.80         33.25         5.69 o                         
 -18   2   5        259.33        243.35         8.16 o                         
 -17   2   5        248.13        235.08         7.36 o                         
 -16   2   5        162.62        149.85         5.64 o                         
 -15   2   5          2.13          0.45         3.23 o                         
 -14   2   5       1900.36       1884.24        17.71 o                         
 -13   2   5          3.73          4.49         2.49 o                         
 -12   2   5          0.02          0.62         2.40 o                         
 -11   2   5        248.43        250.55         4.51 o                         
 -10   2   5        278.68        241.16         4.26 o                         
  -9   2   5        862.42        896.23         7.27 o                         
  -8   2   5        378.00        369.61         4.38 o                         
  -7   2   5        748.84        802.68         6.28 o                         
  -6   2   5        447.00        372.47         3.91 o                         
  -5   2   5        175.33        225.14         3.06 o                         
  -4   2   5        196.19        255.29         4.04 o                         
  -3   2   5       4991.74       5627.44        31.87 o                         
  -2   2   5       1991.86       2340.01        14.99 o                         
  -1   2   5       2833.17       3234.75        20.64 o                         
   0   2   5       3583.32       3615.70        22.84 o                         
   1   2   5        257.83        145.16         2.41 o                         
   2   2   5       3511.52       3606.72        20.17 o                         
   3   2   5         29.54         28.92         1.32 o                         
   4   2   5       1326.70       1204.61         7.64 o                         
   5   2   5       9922.08      10005.25        52.07 o                         
   6   2   5        501.09        620.88         6.39 o                         
   7   2   5        388.20        446.36         4.35 o                         
   8   2   5        688.27        637.45         5.20 o                         
   9   2   5          0.41          5.48         1.66 o                         
  10   2   5        171.93        207.20         3.52 o                         
  11   2   5       1096.80       1051.42         8.12 o                         
  12   2   5        392.33        358.07         4.72 o                         
  13   2   5        101.61        111.02         3.58 o                         
  14   2   5          3.15         20.83         2.76 o                         
  15   2   5        283.43        283.01         5.63 o                         
  16   2   5          2.08          8.68         3.22 o                         
  17   2   5        106.97        100.99         4.61 o                         
  18   2   5         75.46         66.31         4.76 o                         
  19   2   5        529.79        537.98         9.46 o                         
  20   2   5         35.42         50.46         5.42 o                         
  21   2   5         95.05        105.17         6.63 o                         
 -21   3   5         78.91         76.95         8.39 o                         
 -20   3   5         56.60         41.44         8.29 o                         
 -19   3   5         69.75         74.09         6.99 o                         
 -18   3   5        181.90        184.92         9.74 o                         
 -17   3   5        127.25        127.46         6.89 o                         
 -16   3   5          2.08          6.80         4.54 o                         
 -15   3   5        456.17        453.27         8.77 o                         
 -14   3   5         15.68         19.68         3.36 o                         
 -13   3   5         61.12         81.71         3.65 o                         
 -12   3   5        550.88        516.48         6.27 o                         
 -11   3   5        352.61        352.33         5.17 o                         
 -10   3   5       2281.34       2233.04        14.44 o                         
  -9   3   5        244.77        247.71         4.04 o                         
  -8   3   5         87.57         89.71         2.59 o                         
  -7   3   5       2402.68       2578.40        16.05 o                         
  -6   3   5       3217.05       3203.68        18.74 o                         
  -5   3   5        151.34        139.62         2.83 o                         
  -4   3   5       3048.01       3157.50        17.99 o                         
  -3   3   5        729.82        691.26         6.53 o                         
  -2   3   5        711.49        770.36         5.93 o                         
  -1   3   5       2106.87       2298.09        14.51 o                         
   0   3   5       1051.14       1100.56         7.56 o                         
   1   3   5       5100.90       5482.52        32.25 o                         
   2   3   5       3509.21       4087.84        22.34 o                         
   3   3   5        101.18        134.13         2.33 o                         
   4   3   5        314.21        307.89         3.35 o                         
   5   3   5        361.02        370.81         3.60 o                         
   6   3   5        686.10        739.24         5.47 o                         
   7   3   5       2356.54       2367.39        12.85 o                         
   8   3   5        835.02        743.47         5.71 o                         
   9   3   5          9.78          6.63         1.73 o                         
  10   3   5        336.82        342.11         4.32 o                         
  11   3   5         50.68         54.04         2.39 o                         
  12   3   5        106.00        120.29         2.97 o                         
  13   3   5          0.11          2.08         2.43 o                         
  14   3   5        157.16        152.59         4.59 o                         
  15   3   5       1114.15       1120.05        12.09 o                         
  16   3   5        337.61        368.83         7.34 o                         
  17   3   5          5.30         14.72         4.02 o                         
  18   3   5          5.26         17.62         4.46 o                         
  19   3   5         54.11         56.10         5.43 o                         
  20   3   5         34.45         40.09         5.45 o                         
  21   3   5        127.43        139.28         7.11 o                         
 -21   4   5        101.10        109.89         8.18 o                         
 -20   4   5         12.20         15.15         7.88 o                         
 -19   4   5        392.14        361.58        11.37 o                         
 -18   4   5        163.63        182.35         8.50 o                         
 -17   4   5         42.39         41.32         6.06 o                         
 -16   4   5        104.91         94.20         6.71 o                         
 -15   4   5        216.51        204.92         8.09 o                         
 -14   4   5         54.41         47.63         5.07 o                         
 -13   4   5         34.62         31.32         3.90 o                         
 -12   4   5        278.75        284.53         6.14 o                         
 -11   4   5        928.49        997.21         9.04 o                         
 -10   4   5       1080.08       1087.18         9.11 o                         
  -9   4   5         73.30         51.86         2.53 o                         
  -8   4   5        720.93        703.81         6.29 o                         
  -7   4   5          0.18         15.05         1.82 o                         
  -6   4   5       1537.35       1573.44        10.55 o                         
  -5   4   5          2.55          8.41         1.60 o                         
  -4   4   5         44.64         71.57         1.99 o                         
  -3   4   5       1858.26       1827.87        11.23 o                         
  -2   4   5          2.58         34.97         1.39 o                         
  -1   4   5        215.67        191.11         2.42 o                         
   0   4   5       3833.35       3870.81        21.16 o                         
   1   4   5        161.64        168.29         2.66 o                         
   2   4   5       2547.55       2641.22        14.55 o                         
   3   4   5         31.86         51.39         1.65 o                         
   4   4   5       7918.99       7986.74        42.85 o                         
   5   4   5        917.16       1058.38         7.77 o                         
   6   4   5        499.02        505.22         4.78 o                         
   7   4   5        103.79         96.25         2.50 o                         
   8   4   5        114.30        117.55         2.42 o                         
   9   4   5        116.02        117.81         2.79 o                         
  10   4   5        183.61        201.29         3.63 o                         
  11   4   5       2437.18       2279.61        15.78 o                         
  12   4   5        134.03        134.66         3.79 o                         
  13   4   5        106.79        108.93         3.89 o                         
  14   4   5        182.31        171.79         5.90 o                         
  15   4   5          2.88         11.42         3.76 o                         
  16   4   5        330.80        315.79         7.70 o                         
  17   4   5         69.95         88.39         5.46 o                         
  18   4   5        574.32        538.57        10.30 o                         
  19   4   5        101.12        105.57         6.18 o                         
  20   4   5          7.23          5.10         4.79 o                         
 -20   5   5        127.22        134.26         8.57 o                         
 -19   5   5          0.21         -3.42         5.66 o                         
 -18   5   5         54.41         38.38         6.33 o                         
 -17   5   5        242.81        252.33         9.41 o                         
 -16   5   5          8.28         19.91         5.25 o                         
 -15   5   5        262.53        216.56         8.00 o                         
 -14   5   5        381.08        361.77         8.43 o                         
 -13   5   5         86.01         86.01         4.77 o                         
 -12   5   5        435.67        394.27         7.24 o                         
 -11   5   5         41.95         44.11         3.52 o                         
 -10   5   5          2.58         -0.62         2.75 o                         
  -9   5   5         91.65         89.12         3.47 o                         
  -8   5   5         16.71         18.15         2.40 o                         
  -7   5   5       1302.40       1346.94         9.90 o                         
  -6   5   5        839.32        760.41         6.88 o                         
  -5   5   5         90.46         86.42         2.35 o                         
  -4   5   5       1882.07       1846.28        11.54 o                         
  -3   5   5        541.49        514.63         4.15 o                         
  -2   5   5        517.59        489.28         4.37 o                         
  -1   5   5          4.02         21.60         1.32 o                         
   0   5   5         45.86         74.85         1.77 o                         
   1   5   5          0.22          1.95         1.00 o                         
   2   5   5        318.76        268.90         2.85 o                         
   3   5   5          9.44         29.35         1.50 o                         
   4   5   5         15.88         29.28         1.49 o                         
   5   5   5        252.22        232.17         3.09 o                         
   6   5   5        812.09        777.79         5.88 o                         
   7   5   5       1301.88       1280.85         8.51 o                         
   8   5   5       2122.39       2044.60        13.79 o                         
   9   5   5         85.60         80.97         3.19 o                         
  10   5   5        762.89        708.14         7.61 o                         
  11   5   5        115.00        101.31         3.77 o                         
  12   5   5         84.77         78.15         3.70 o                         
  13   5   5        106.75         93.05         3.90 o                         
  14   5   5         10.82         12.75         3.68 o                         
  15   5   5        297.67        292.21         7.66 o                         
  16   5   5         28.24         34.03         4.63 o                         
  17   5   5        152.15        149.50         7.47 o                         
  18   5   5         58.07         57.50         5.80 o                         
  19   5   5         14.59         11.99         5.49 o                         
  20   5   5          8.99         11.91         5.56 o                         
 -19   6   5         96.92         92.57         7.43 o                         
 -18   6   5          0.31         -5.40         5.41 o                         
 -17   6   5        109.44        101.70         9.91 o                         
 -16   6   5         56.33         54.02         5.95 o                         
 -15   6   5         28.09         30.10         5.08 o                         
 -14   6   5         16.20         12.60         4.17 o                         
 -13   6   5         24.24         17.36         3.84 o                         
 -12   6   5        238.06        211.10         5.98 o                         
 -11   6   5        102.91        106.46         4.50 o                         
 -10   6   5         62.86         47.56         3.37 o                         
  -9   6   5         24.61         28.88         3.03 o                         
  -8   6   5        389.84        401.29         6.15 o                         
  -7   6   5         27.99         38.44         2.65 o                         
  -6   6   5         31.42         44.96         2.73 o                         
  -5   6   5        195.59        179.22         3.90 o                         
  -4   6   5          4.32         25.17         1.87 o                         
  -3   6   5         36.67         41.77         1.81 o                         
  -2   6   5         35.10         38.28         1.73 o                         
  -1   6   5         63.61         80.05         2.22 o                         
   0   6   5         76.57         91.84         2.29 o                         
   1   6   5          2.12         23.81         1.81 o                         
   2   6   5          6.97         26.97         1.72 o                         
   3   6   5        601.94        654.62         5.89 o                         
   4   6   5         32.55         32.48         1.75 o                         
   5   6   5        528.02        552.67         5.41 o                         
   6   6   5          0.20         16.56         1.91 o                         
   7   6   5        351.26        383.63         4.89 o                         
   8   6   5        329.88        305.57         4.90 o                         
   9   6   5        330.97        284.24         5.10 o                         
  10   6   5          0.15          6.26         2.58 o                         
  11   6   5         14.11         21.94         3.16 o                         
  12   6   5         32.85         27.43         2.88 o                         
  13   6   5         87.93         96.82         3.74 o                         
  14   6   5          2.79          4.07         3.93 o                         
  15   6   5         16.94         10.62         4.16 o                         
  16   6   5         40.36         43.12         5.35 o                         
  17   6   5        152.74        143.84         7.13 o                         
  18   6   5         72.12         58.52         6.61 o                         
  19   6   5        215.80        218.56        10.12 o                         
 -18   7   5          3.38         -3.03         4.95 o                         
 -17   7   5        188.04        175.70         8.13 o                         
 -16   7   5         11.92          0.18         4.86 o                         
 -15   7   5         27.14         31.05         4.99 o                         
 -14   7   5          0.70         -0.41         3.96 o                         
 -13   7   5         87.59         69.77         4.52 o                         
 -12   7   5          0.72          7.48         3.36 o                         
 -11   7   5          1.10         -1.26         3.46 o                         
 -10   7   5        333.16        284.78         5.91 o                         
  -9   7   5         23.21         21.76         2.73 o                         
  -8   7   5        153.94        126.75         4.53 o                         
  -7   7   5        556.20        491.67         7.39 o                         
  -6   7   5         18.93         15.14         3.05 o                         
  -5   7   5       1208.97       1114.19        10.10 o                         
  -4   7   5         32.75         24.65         2.12 o                         
  -3   7   5        914.30        862.42         8.87 o                         
  -2   7   5        446.71        383.20         5.72 o                         
  -1   7   5        574.47        563.82         5.53 o                         
   0   7   5         79.94         83.47         2.51 o                         
   1   7   5         91.51         77.28         2.31 o                         
   2   7   5        467.89        475.84         4.96 o                         
   3   7   5         16.59         32.85         2.23 o                         
   4   7   5        252.50        225.61         4.16 o                         
   5   7   5        264.53        242.92         4.32 o                         
   6   7   5        161.96        168.42         3.63 o                         
   7   7   5         27.03         22.98         2.20 o                         
   8   7   5        361.25        307.52         4.96 o                         
   9   7   5         53.21         61.17         3.31 o                         
  10   7   5        116.59        110.74         4.07 o                         
  11   7   5          5.06          6.48         3.11 o                         
  12   7   5          0.07          3.99         3.26 o                         
  13   7   5         24.99         24.29         3.60 o                         
  14   7   5        234.57        272.87         8.00 o                         
  15   7   5        354.20        337.04         9.03 o                         
  16   7   5         15.90         15.19         4.84 o                         
  17   7   5          9.18         15.51         5.21 o                         
  18   7   5        106.78        110.07         7.22 o                         
 -17   8   5         74.56         66.76         5.98 o                         
 -16   8   5        103.18         82.33         6.19 o                         
 -15   8   5         20.88         20.12         4.47 o                         
 -14   8   5         56.45         41.39         5.40 o                         
 -13   8   5         95.31         81.62         5.90 o                         
 -12   8   5         18.53         20.84         4.21 o                         
 -11   8   5          2.52         -1.85         3.66 o                         
 -10   8   5        136.49        134.28         5.39 o                         
  -9   8   5        442.66        435.97         7.71 o                         
  -8   8   5          0.64         11.19         3.24 o                         
  -7   8   5        875.38        910.72        10.45 o                         
  -6   8   5        469.21        427.70         6.55 o                         
  -5   8   5          4.72         14.19         2.15 o                         
  -4   8   5        282.34        262.71         4.63 o                         
  -3   8   5        273.96        236.29         4.54 o                         
  -2   8   5         30.94         68.70         2.95 o                         
  -1   8   5        155.38        142.48         4.87 o                         
   0   8   5        505.48        472.61         9.23 o                         
   1   8   5       1914.74       1786.62        16.56 o                         
   2   8   5        173.35        200.27         3.94 o                         
   3   8   5          5.56          4.87         2.06 o                         
   4   8   5        500.68        450.85         6.03 o                         
   5   8   5         66.98         70.21         3.08 o                         
   6   8   5         17.11         39.84         2.50 o                         
   7   8   5          8.09         11.11         2.97 o                         
   8   8   5          0.05         -1.83         1.83 o                         
   9   8   5        176.83        192.16         4.51 o                         
  10   8   5         12.56          9.29         2.71 o                         
  11   8   5        275.95        266.79         6.00 o                         
  12   8   5         11.01         10.98         3.26 o                         
  13   8   5         22.76         33.51         3.75 o                         
  14   8   5         34.83         43.60         5.22 o                         
  15   8   5        294.34        291.59         8.61 o                         
  16   8   5         77.24         80.16         9.07 o                         
 -16   9   5        111.11        120.51         9.46 o                         
 -15   9   5         87.55         86.50         8.69 o                         
 -14   9   5         79.20         62.56         7.50 o                         
 -13   9   5        128.98        128.31         6.76 o                         
 -12   9   5         31.59         50.99         4.79 o                         
 -11   9   5        249.67        233.54         6.80 o                         
 -10   9   5        289.15        281.08         7.08 o                         
  -9   9   5         45.58         64.88         4.21 o                         
  -8   9   5         80.55         82.70         4.09 o                         
  -7   9   5        491.76        452.42        13.89 o                         
  -6   9   5        855.08        801.16        11.18 o                         
  -5   9   5         10.21         11.57         2.67 o                         
  -4   9   5          0.21         25.75         3.21 o                         
  -3   9   5       2522.76       2447.84        23.66 o                         
  -2   9   5        334.45        321.12        10.38 o                         
  -1   9   5          9.27          7.45         2.90 o                         
   0   9   5         49.42         54.46         3.50 o                         
   1   9   5        618.83        582.29         8.94 o                         
   2   9   5          0.04          2.97         2.33 o                         
   3   9   5         44.12         45.61         3.38 o                         
   4   9   5         13.24         11.08         2.41 o                         
   5   9   5         49.21         60.83         3.29 o                         
   6   9   5        159.32        143.42         4.41 o                         
   7   9   5        118.42        120.73         4.06 o                         
   8   9   5        377.41        405.75        10.35 o                         
   9   9   5         35.55         60.87         3.99 o                         
  10   9   5        292.66        269.93        11.39 o                         
  11   9   5        131.10        131.24         4.77 o                         
  12   9   5         95.16         89.00         4.48 o                         
  13   9   5         33.70         45.23         6.20 o                         
  14   9   5         40.33         42.44         5.18 o                         
  15   9   5        138.21        135.11         6.87 o                         
 -14  10   5         65.43         65.35         9.09 o                         
 -13  10   5        583.35        620.31        16.12 o                         
 -12  10   5         40.27         43.27         5.08 o                         
 -11  10   5         74.87         82.41         5.59 o                         
 -10  10   5         33.64         20.52         4.84 o                         
  -9  10   5        158.80        153.39         6.05 o                         
  -8  10   5        548.92        558.12         9.35 o                         
  -7  10   5        870.84        858.56        13.59 o                         
  -6  10   5         90.98         98.54         4.21 o                         
  -5  10   5        294.40        290.97         5.63 o                         
  -4  10   5         57.60         67.20         4.29 o                         
  -3  10   5         21.46         17.99         2.86 o                         
  -2  10   5        133.36        147.95         5.70 o                         
  -1  10   5         61.40         62.96         3.66 o                         
   0  10   5        218.32        240.45         5.20 o                         
   1  10   5          8.39         14.69         4.76 o                         
   2  10   5         12.26         16.14         2.71 o                         
   3  10   5        120.36        116.47         3.59 o                         
   4  10   5          7.71          8.93         2.55 o                         
   5  10   5        462.18        465.47         7.00 o                         
   6  10   5          0.98          5.59         2.80 o                         
   7  10   5         50.81         52.55         3.55 o                         
   8  10   5         13.83         11.89         3.34 o                         
   9  10   5        204.74        211.85         6.07 o                         
  10  10   5        336.86        311.12         7.68 o                         
  11  10   5        108.78        120.70         5.81 o                         
  12  10   5         12.22          9.03         4.14 o                         
  13  10   5          6.41          4.54         4.33 o                         
 -11  11   5         82.50         67.63         5.77 o                         
 -10  11   5          0.96          5.79         5.75 o                         
  -9  11   5        833.85        824.84        14.41 o                         
  -8  11   5          9.01          2.42         5.03 o                         
  -7  11   5         37.12         35.63         4.03 o                         
  -6  11   5          7.15          4.87         3.35 o                         
  -5  11   5        108.24        116.74         4.18 o                         
  -4  11   5          4.60          6.93         3.55 o                         
  -3  11   5          8.71         12.08         4.12 o                         
  -2  11   5        129.32        130.80         5.66 o                         
  -1  11   5         20.33         19.47         4.16 o                         
   0  11   5          2.46         11.68         2.67 o                         
   1  11   5          7.45         10.54         3.20 o                         
   2  11   5         93.23        109.56         4.43 o                         
   3  11   5         24.41         28.02         2.99 o                         
   4  11   5          6.48         13.13         2.97 o                         
   5  11   5         53.06         56.48         3.56 o                         
   6  11   5        162.96        177.14         5.17 o                         
   7  11   5          2.27          4.64         3.35 o                         
   8  11   5         37.47         20.33         3.80 o                         
   9  11   5         62.54         69.12         5.28 o                         
  10  11   5          5.60         -2.63         4.22 o                         
  -7  12   5         25.47         29.11         5.09 o                         
  -6  12   5         42.24         58.06         6.23 o                         
  -5  12   5        120.19        131.61         9.06 o                         
  -4  12   5          0.22          6.91         4.83 o                         
  -3  12   5         11.00          4.91         4.40 o                         
  -2  12   5          7.16         10.67         4.32 o                         
  -1  12   5          2.84          2.64         5.38 o                         
   0  12   5          7.05          8.48         3.94 o                         
   1  12   5          6.54         14.87         3.49 o                         
   2  12   5         90.78         79.79         6.73 o                         
   3  12   5          6.11          8.51         3.17 o                         
   4  12   5         89.78         92.61         4.35 o                         
   5  12   5         54.19         47.14         3.81 o                         
   6  12   5         18.02         10.12         3.62 o                         
 -22   0   6        316.28        262.99        25.55 o                         
 -21   0   6          4.58         20.26        12.92 o                         
 -20   0   6         15.95         18.56         7.47 o                         
 -19   0   6        109.45        122.59         8.42 o                         
 -18   0   6         49.50         53.91         6.69 o                         
 -17   0   6        667.04        711.12        13.76 o                         
 -16   0   6          1.12         13.08         4.75 o                         
 -15   0   6         49.47         57.15         5.31 o                         
 -14   0   6        284.82        291.12        10.41 o                         
 -13   0   6        592.42        609.16        10.23 o                         
 -12   0   6        732.10        754.46        10.56 o                         
 -11   0   6       3911.11       3915.62        32.93 o                         
 -10   0   6        800.45        723.62         9.41 o                         
  -9   0   6        580.86        568.23         9.78 o                         
  -8   0   6        750.33        751.71         9.01 o                         
  -7   0   6       4035.35       4101.51        34.65 o                         
  -6   0   6       5712.05       5850.93        45.46 o                         
  -5   0   6       3616.51       3745.90        28.87 o                         
  -4   0   6        379.79        616.76         7.52 o                         
  -3   0   6       4991.29       5017.54        41.47 o                         
  -2   0   6       1620.97       1768.08        16.14 o                         
  -1   0   6        200.05        288.71         4.82 o                         
   0   0   6        438.20        420.32         5.59 o                         
   1   0   6       3359.31       3354.52        30.16 o                         
   2   0   6       4514.74       4668.03        49.42 o                         
   3   0   6       2129.96       2055.30        16.45 o                         
   4   0   6       1317.82       1308.83        13.19 o                         
   5   0   6         22.97         49.89         2.26 o                         
   6   0   6       3806.43       3698.70        28.63 o                         
   7   0   6       6784.44       6329.49        58.21 o                         
   8   0   6          0.43         13.23         2.37 o                         
   9   0   6       2891.48       2964.83        24.87 o                         
  10   0   6       3223.17       2989.00        26.42 o                         
  11   0   6        285.85        247.39         6.62 o                         
  12   0   6         12.50         28.58         3.75 o                         
  13   0   6        359.78        334.73         7.80 o                         
  14   0   6        273.46        292.80         7.78 o                         
  15   0   6         80.53         71.19         5.14 o                         
  16   0   6          0.99          1.29         4.23 o                         
  17   0   6        424.62        409.03        10.64 o                         
  18   0   6        129.53        127.47         6.99 o                         
  19   0   6         73.13         95.63         7.18 o                         
  20   0   6         91.20         97.65         8.58 o                         
  21   0   6        228.57        262.16        11.80 o                         
 -22   1   6        223.40        226.97        11.42 o                         
 -21   1   6         46.82         44.88         7.56 o                         
 -20   1   6         18.18          7.05         5.49 o                         
 -19   1   6         16.43         11.82         4.55 o                         
 -18   1   6         86.48         88.54         5.48 o                         
 -17   1   6        431.84        436.75         8.35 o                         
 -16   1   6         14.67         21.36         3.84 o                         
 -15   1   6       1249.26       1243.73        12.66 o                         
 -14   1   6        303.29        289.45         6.13 o                         
 -13   1   6        159.92        169.52         4.50 o                         
 -12   1   6        364.56        365.65         5.66 o                         
 -11   1   6          0.16          7.28         2.37 o                         
 -10   1   6       1194.90       1199.36         9.50 o                         
  -9   1   6        108.68        114.90         3.07 o                         
  -8   1   6         45.25         64.60         2.45 o                         
  -7   1   6       1973.95       2165.67        13.69 o                         
  -6   1   6       2308.96       2462.26        15.08 o                         
  -5   1   6          4.08         39.45         1.93 o                         
  -4   1   6        717.43        671.21         5.55 o                         
  -3   1   6       1316.20       1511.30        10.22 o                         
  -2   1   6        287.92        388.57         3.85 o                         
  -1   1   6       6792.78       6855.39        39.01 o                         
   0   1   6        703.60        591.18         4.86 o                         
   1   1   6        525.86        632.78         5.11 o                         
   2   1   6         10.09         15.51         1.30 o                         
   3   1   6       1359.86       1237.18         7.84 o                         
   4   1   6       1570.83       1573.87         9.24 o                         
   5   1   6       2325.66       2407.80        14.19 o                         
   6   1   6       2418.51       2190.46        12.40 o                         
   7   1   6        392.38        343.04         3.84 o                         
   8   1   6         21.50         27.16         1.92 o                         
   9   1   6        159.91        126.02         2.87 o                         
  10   1   6       2582.06       2474.35        15.10 o                         
  11   1   6        152.11        129.74         3.88 o                         
  12   1   6        598.84        608.53         6.99 o                         
  13   1   6       1423.48       1343.57        12.29 o                         
  14   1   6        815.36        744.85         8.34 o                         
  15   1   6         72.39         82.38         3.84 o                         
  16   1   6          9.04         28.23         3.36 o                         
  17   1   6        560.97        574.43         8.21 o                         
  18   1   6          0.44          3.24         3.58 o                         
  19   1   6          7.43          4.71         3.88 o                         
  20   1   6         30.39         32.01         4.60 o                         
  21   1   6        107.78         97.94         6.75 o                         
 -22   2   6         74.35         74.64         8.64 o                         
 -21   2   6         45.31         42.36         6.40 o                         
 -20   2   6        279.82        260.93         9.71 o                         
 -19   2   6        108.05        117.40         7.15 o                         
 -18   2   6        551.57        576.44        14.64 o                         
 -17   2   6         15.90         21.62         4.42 o                         
 -16   2   6          8.05          7.95         3.77 o                         
 -15   2   6          6.68         10.06         3.46 o                         
 -14   2   6         47.69         45.35         3.58 o                         
 -13   2   6         11.59         19.16         2.97 o                         
 -12   2   6          9.17          9.43         2.65 o                         
 -11   2   6         23.43         29.41         2.62 o                         
 -10   2   6        140.66        168.10         3.67 o                         
  -9   2   6        126.76        138.78         3.21 o                         
  -8   2   6        359.04        432.26         4.77 o                         
  -7   2   6        284.22        299.71         3.95 o                         
  -6   2   6       1131.38       1283.09         8.87 o                         
  -5   2   6        413.99        358.05         3.99 o                         
  -4   2   6       1296.82       1269.35         8.74 o                         
  -3   2   6        336.75        413.98         5.08 o                         
  -2   2   6        239.00        235.76         4.72 o                         
  -1   2   6       1282.00       1257.25         9.13 o                         
   0   2   6       1551.13       1550.80        10.75 o                         
   1   2   6       5517.74       6350.37        36.95 o                         
   2   2   6        209.19        186.17         2.59 o                         
   3   2   6        245.97        220.13         2.90 o                         
   4   2   6         99.13        119.71         2.52 o                         
   5   2   6          0.21          5.16         1.43 o                         
   6   2   6       1997.87       2184.80        13.09 o                         
   7   2   6         85.36         60.27         2.12 o                         
   8   2   6         22.81         28.93         2.00 o                         
   9   2   6        184.44        202.03         3.65 o                         
  10   2   6       1139.89       1133.75         8.44 o                         
  11   2   6          0.53          1.38         2.12 o                         
  12   2   6          9.50          7.46         2.20 o                         
  13   2   6        661.97        653.98         7.26 o                         
  14   2   6          4.11          5.74         2.61 o                         
  15   2   6          2.36          7.27         3.03 o                         
  16   2   6        385.03        375.71         7.00 o                         
  17   2   6        329.71        317.45         7.43 o                         
  18   2   6         15.45         27.48         4.45 o                         
  19   2   6        130.92        133.44         6.60 o                         
  20   2   6         11.22         13.70         6.25 o                         
  21   2   6        256.37        255.89         9.34 o                         
 -21   3   6          7.04         -1.26         6.16 o                         
 -20   3   6          8.54          1.51         6.11 o                         
 -19   3   6         17.88          7.53         5.96 o                         
 -18   3   6         87.56         98.67         7.31 o                         
 -17   3   6         56.43         67.55         6.07 o                         
 -16   3   6        371.34        391.44        10.08 o                         
 -15   3   6         14.37         27.08         4.76 o                         
 -14   3   6        443.86        433.03         7.27 o                         
 -13   3   6        225.98        225.72         5.55 o                         
 -12   3   6        353.77        375.78         5.91 o                         
 -11   3   6         14.67         15.11         2.64 o                         
 -10   3   6        117.42        130.28         3.61 o                         
  -9   3   6          7.88         10.93         2.19 o                         
  -8   3   6         33.25         23.74         2.12 o                         
  -7   3   6        332.28        357.14         4.52 o                         
  -6   3   6         46.66         47.20         2.19 o                         
  -5   3   6        485.18        596.88         5.47 o                         
  -4   3   6          7.83         13.56         1.69 o                         
  -3   3   6       1173.16       1304.53         9.33 o                         
  -2   3   6        204.62        281.28         3.52 o                         
  -1   3   6        330.53        453.17         4.36 o                         
   0   3   6       4040.52       4413.09        26.68 o                         
   1   3   6        134.09        143.72         2.43 o                         
   2   3   6        311.77        383.86         3.63 o                         
   3   3   6          5.89         13.22         1.36 o                         
   4   3   6         32.01         45.69         1.75 o                         
   5   3   6          0.10          3.10         1.31 o                         
   6   3   6       1164.16       1190.86         8.10 o                         
   7   3   6          3.12          8.83         1.69 o                         
   8   3   6         19.07         29.01         1.94 o                         
   9   3   6        254.15        283.67         4.10 o                         
  10   3   6         14.54         28.34         2.10 o                         
  11   3   6        326.93        370.91         5.04 o                         
  12   3   6          4.26          4.13         2.20 o                         
  13   3   6        141.64        150.62         4.95 o                         
  14   3   6         81.65         95.58         4.32 o                         
  15   3   6        529.44        495.75         8.01 o                         
  16   3   6         41.73         48.16         4.08 o                         
  17   3   6        560.22        566.36        10.02 o                         
  18   3   6         21.82         32.09         4.76 o                         
  19   3   6        106.61        119.37         6.96 o                         
  20   3   6        225.90        229.51         8.82 o                         
 -21   4   6         25.86         12.93         6.50 o                         
 -20   4   6          0.44          3.92         6.07 o                         
 -19   4   6         61.86         64.20         7.22 o                         
 -18   4   6         96.26         90.57        10.03 o                         
 -17   4   6        105.46        106.07         7.32 o                         
 -16   4   6        276.49        257.83         9.18 o                         
 -15   4   6         15.75          7.10         4.89 o                         
 -14   4   6         85.84         76.72         5.17 o                         
 -13   4   6        137.66        148.24         5.82 o                         
 -12   4   6        401.37        388.14         6.80 o                         
 -11   4   6        146.42        183.63         4.43 o                         
 -10   4   6         70.16         71.67         3.07 o                         
  -9   4   6        363.85        373.82         5.01 o                         
  -8   4   6         95.11        105.10         2.95 o                         
  -7   4   6       2055.28       2119.69        13.49 o                         
  -6   4   6        633.83        649.72         5.79 o                         
  -5   4   6        364.68        383.57         4.31 o                         
  -4   4   6        119.46         96.26         2.60 o                         
  -3   4   6       1587.12       1689.94        11.45 o                         
  -2   4   6        640.71        663.21         5.75 o                         
  -1   4   6         13.87          9.29         1.33 o                         
   0   4   6        403.61        464.10         4.45 o                         
   1   4   6        301.20        334.68         3.76 o                         
   2   4   6       3845.11       3910.76        23.80 o                         
   3   4   6        874.42        856.13         7.09 o                         
   4   4   6       1159.38       1318.80         9.22 o                         
   5   4   6        103.33         80.66         2.27 o                         
   6   4   6        697.08        736.35         5.91 o                         
   7   4   6        570.54        623.12         5.72 o                         
   8   4   6        266.93        248.98         4.08 o                         
   9   4   6         52.99         66.34         2.67 o                         
  10   4   6        763.73        737.23         7.10 o                         
  11   4   6        697.06        628.93         7.01 o                         
  12   4   6         60.60         53.75         3.02 o                         
  13   4   6        395.20        407.86         7.41 o                         
  14   4   6         83.90         89.79         5.20 o                         
  15   4   6         19.52         14.89         4.22 o                         
  16   4   6         69.91         83.88         5.66 o                         
  17   4   6          4.74          5.68         4.52 o                         
  18   4   6          3.46          4.96         4.73 o                         
  19   4   6          2.22          4.19         5.49 o                         
  20   4   6         87.29         96.82         7.45 o                         
 -20   5   6         20.32         -0.20         5.83 o                         
 -19   5   6          3.03          4.79         5.64 o                         
 -18   5   6        302.14        290.06        17.64 o                         
 -17   5   6          8.34         12.63         5.40 o                         
 -16   5   6         20.70         14.57         5.34 o                         
 -15   5   6        517.10        530.56        11.66 o                         
 -14   5   6         25.49         45.51         4.82 o                         
 -13   5   6          3.73          2.35         3.83 o                         
 -12   5   6         27.04         19.80         3.65 o                         
 -11   5   6        373.74        398.84         7.12 o                         
 -10   5   6          6.04         14.21         2.94 o                         
  -9   5   6         64.03         62.70         3.28 o                         
  -8   5   6       1395.33       1254.79        11.10 o                         
  -7   5   6       1236.96       1175.92        10.36 o                         
  -6   5   6        255.76        288.67         5.53 o                         
  -5   5   6        383.18        369.55         5.67 o                         
  -4   5   6        586.22        552.46         5.31 o                         
  -3   5   6       2405.45       2242.28        14.12 o                         
  -2   5   6          0.67          3.04         1.36 o                         
  -1   5   6       2390.14       2326.87        13.91 o                         
   0   5   6       1941.20       1856.88        11.75 o                         
   1   5   6        146.59        149.13         2.43 o                         
   2   5   6        378.69        361.23         3.72 o                         
   3   5   6        203.79        219.71         2.78 o                         
   4   5   6       2319.81       2274.16        13.60 o                         
   5   5   6        171.47        156.70         3.12 o                         
   6   5   6       1867.52       1886.55        12.00 o                         
   7   5   6       2324.05       2207.69        15.28 o                         
   8   5   6         41.50         68.80         3.02 o                         
   9   5   6         38.39         48.16         2.79 o                         
  10   5   6        260.54        256.11         4.97 o                         
  11   5   6         92.38         96.71         3.74 o                         
  12   5   6         79.88         85.69         3.86 o                         
  13   5   6        124.11        129.61         5.22 o                         
  14   5   6        325.22        302.35         7.25 o                         
  15   5   6         40.19         46.37         4.85 o                         
  16   5   6         43.92         43.58         5.05 o                         
  17   5   6         13.06         16.39         4.73 o                         
  18   5   6          5.29          1.01         4.67 o                         
  19   5   6          6.50          7.65         5.01 o                         
 -19   6   6         81.81         77.27         7.22 o                         
 -18   6   6        409.32        427.65        11.92 o                         
 -17   6   6        113.15        115.61         8.05 o                         
 -16   6   6        155.41        149.81         7.66 o                         
 -15   6   6        138.59        136.46        12.56 o                         
 -14   6   6        142.02        139.32         6.10 o                         
 -13   6   6          0.13          0.79         3.92 o                         
 -12   6   6          0.12          4.30         3.45 o                         
 -11   6   6       1789.88       1754.22        18.03 o                         
 -10   6   6        312.45        288.73         7.12 o                         
  -9   6   6         15.73         37.98         3.14 o                         
  -8   6   6        419.37        419.85         6.38 o                         
  -7   6   6       1032.75       1011.77        10.41 o                         
  -6   6   6         41.85         46.75         3.27 o                         
  -5   6   6        719.85        655.85         7.39 o                         
  -4   6   6       3527.90       3436.41        25.48 o                         
  -3   6   6         55.17         51.73         2.60 o                         
  -2   6   6         29.45         32.14         1.82 o                         
  -1   6   6        546.84        528.24         5.32 o                         
   0   6   6        320.74        298.57         3.68 o                         
   1   6   6       1436.48       1392.50        10.51 o                         
   2   6   6       1608.72       1592.94        11.71 o                         
   3   6   6       3684.08       3549.21        22.68 o                         
   4   6   6        746.68        702.09         6.95 o                         
   5   6   6        275.70        259.42         4.10 o                         
   6   6   6          8.11          9.72         2.31 o                         
   7   6   6        403.09        444.52         6.09 o                         
   8   6   6        579.94        570.81         6.88 o                         
   9   6   6        248.78        258.37         5.09 o                         
  10   6   6        701.94        649.45         7.28 o                         
  11   6   6        112.27         95.65         3.60 o                         
  12   6   6          0.11          7.59         2.66 o                         
  13   6   6        158.10        162.14         4.95 o                         
  14   6   6         23.80         26.47         4.28 o                         
  15   6   6          5.82          8.59         4.22 o                         
  16   6   6        304.50        310.89         9.84 o                         
  17   6   6        159.61        175.75         7.65 o                         
  18   6   6        151.40        165.16         7.89 o                         
 -18   7   6         43.70         41.04         6.14 o                         
 -17   7   6          5.91         12.10         5.31 o                         
 -16   7   6         13.31         10.65         5.43 o                         
 -15   7   6        203.08        217.51         8.02 o                         
 -14   7   6        169.83        166.98         6.92 o                         
 -13   7   6          9.86         13.33         3.99 o                         
 -12   7   6         43.02         43.97         4.00 o                         
 -11   7   6          1.31          6.36         3.21 o                         
 -10   7   6         62.19         45.72         3.64 o                         
  -9   7   6        200.31        152.11         4.49 o                         
  -8   7   6         24.39         42.15         3.70 o                         
  -7   7   6        487.16        444.93         7.28 o                         
  -6   7   6         13.46          9.08         2.85 o                         
  -5   7   6        688.40        664.10         8.18 o                         
  -4   7   6       1761.51       1594.11        13.78 o                         
  -3   7   6        993.52        947.23         9.20 o                         
  -2   7   6        368.58        391.65         5.23 o                         
  -1   7   6       2455.33       2442.46        19.34 o                         
   0   7   6       1790.67       1681.61        13.45 o                         
   1   7   6         99.88        103.08         2.93 o                         
   2   7   6        287.05        263.94         4.32 o                         
   3   7   6       1226.68       1205.32        11.20 o                         
   4   7   6         46.68         51.76         2.98 o                         
   5   7   6        505.71        476.55         5.58 o                         
   6   7   6        919.38        878.98         8.50 o                         
   7   7   6        303.69        284.41         5.34 o                         
   8   7   6          0.42          3.25         2.50 o                         
   9   7   6        791.98        767.29         8.91 o                         
  10   7   6         57.97         68.61         3.77 o                         
  11   7   6         75.00         82.91         4.32 o                         
  12   7   6        172.93        146.73         5.02 o                         
  13   7   6       1161.60       1167.25        13.92 o                         
  14   7   6        422.87        432.35         9.54 o                         
  15   7   6        214.88        219.39         8.66 o                         
  16   7   6         86.69        107.62         6.46 o                         
  17   7   6         91.89        101.21         7.18 o                         
 -17   8   6         46.77         35.64         6.42 o                         
 -16   8   6          1.95          3.91         4.82 o                         
 -15   8   6         13.95          0.96         4.40 o                         
 -14   8   6          3.23         -3.69         3.69 o                         
 -13   8   6          3.03          6.74         3.56 o                         
 -12   8   6          6.63          4.93         4.13 o                         
 -11   8   6        201.59        201.48         6.70 o                         
 -10   8   6        199.18        177.92         6.05 o                         
  -9   8   6        218.79        222.21         6.33 o                         
  -8   8   6         55.79         51.92         3.95 o                         
  -7   8   6         73.89         76.85         4.94 o                         
  -6   8   6        481.37        466.39         9.05 o                         
  -5   8   6        126.44        112.35         3.86 o                         
  -4   8   6        545.75        568.80         6.71 o                         
  -3   8   6       1103.30       1047.85        10.49 o                         
  -2   8   6        328.36        304.42         4.68 o                         
  -1   8   6        268.24        245.17         4.39 o                         
   0   8   6          2.69         10.50         1.94 o                         
   1   8   6        470.31        461.86         5.58 o                         
   2   8   6        456.29        425.44         5.13 o                         
   3   8   6        585.99        556.78         6.22 o                         
   4   8   6         56.64         85.51         2.88 o                         
   5   8   6         63.91         73.57         3.13 o                         
   6   8   6         93.21        116.76         4.20 o                         
   7   8   6        831.24        795.21        10.94 o                         
   8   8   6        104.61         88.20         3.56 o                         
   9   8   6         26.06         24.78         3.47 o                         
  10   8   6        654.17        647.80         9.33 o                         
  11   8   6          3.32         19.53         3.59 o                         
  12   8   6        223.73        243.07         6.42 o                         
  13   8   6          4.59          8.58         4.26 o                         
  14   8   6        180.22        188.67         7.89 o                         
  15   8   6          1.04          7.30         4.91 o                         
  16   8   6          1.16         -4.94         4.94 o                         
 -15   9   6         16.14          7.59         5.95 o                         
 -14   9   6          4.25          0.39         5.13 o                         
 -13   9   6          0.64         -4.68         4.85 o                         
 -12   9   6         13.69          5.86         4.57 o                         
 -11   9   6         11.26         13.71         4.15 o                         
 -10   9   6         48.39         56.71         4.59 o                         
  -9   9   6         16.80         21.91         3.84 o                         
  -8   9   6        354.11        378.34         8.84 o                         
  -7   9   6        172.43        166.94         5.03 o                         
  -6   9   6         45.96         63.11         3.47 o                         
  -5   9   6          0.40          3.49         2.40 o                         
  -4   9   6        283.14        272.59         5.50 o                         
  -3   9   6        207.47        192.54         5.03 o                         
  -2   9   6         12.28         17.26         3.00 o                         
  -1   9   6          0.96          2.37         2.73 o                         
   0   9   6        204.34        204.31         4.93 o                         
   1   9   6        248.46        225.05         5.17 o                         
   2   9   6         16.60         20.06         2.55 o                         
   3   9   6        118.93        104.83         4.00 o                         
   4   9   6          1.13          6.03         2.63 o                         
   5   9   6         97.25         99.65         4.08 o                         
   6   9   6        414.38        418.66         7.17 o                         
   7   9   6         42.71         39.53         3.67 o                         
   8   9   6        192.14        208.37         6.49 o                         
   9   9   6         24.20         22.20         3.76 o                         
  10   9   6        140.40        139.41         5.80 o                         
  11   9   6         95.37        105.31         5.96 o                         
  12   9   6        130.91        128.20         5.72 o                         
  13   9   6        232.90        221.05         7.43 o                         
  14   9   6         25.70         40.07         5.63 o                         
 -13  10   6        102.63        111.62         6.75 o                         
 -12  10   6         16.14         10.13         5.28 o                         
 -11  10   6        127.43        130.35         7.60 o                         
 -10  10   6        131.29        120.94         5.30 o                         
  -9  10   6        312.87        259.99         7.72 o                         
  -8  10   6        302.38        277.20         8.84 o                         
  -7  10   6         31.83         31.76         3.97 o                         
  -6  10   6        164.61        163.43         5.31 o                         
  -5  10   6        225.27        204.86         6.50 o                         
  -4  10   6        275.38        271.08         5.88 o                         
  -3  10   6         17.41         16.04         2.66 o                         
  -2  10   6          2.81          3.81         2.92 o                         
  -1  10   6          7.96         16.54         2.98 o                         
   0  10   6         54.06         52.91         3.14 o                         
   1  10   6        137.61        138.61         5.30 o                         
   2  10   6          0.09         11.72         2.76 o                         
   3  10   6        217.77        224.84         5.66 o                         
   4  10   6          1.15         -0.49         2.61 o                         
   5  10   6         78.53         87.31         4.51 o                         
   6  10   6          0.64         -2.89         2.89 o                         
   7  10   6          0.97         -0.94         2.90 o                         
   8  10   6          8.84         14.68         3.72 o                         
   9  10   6          0.74         11.78         4.03 o                         
  10  10   6          3.99         17.37         5.63 o                         
  11  10   6          6.24         10.44         4.91 o                         
  12  10   6         55.23         48.00         5.34 o                         
 -10  11   6          0.35          5.58         4.82 o                         
  -9  11   6         11.91         31.77         6.87 o                         
  -8  11   6        212.22        216.80         7.01 o                         
  -7  11   6         65.88         83.02         4.92 o                         
  -6  11   6         44.67         64.61         4.32 o                         
  -5  11   6          0.09          5.04         3.06 o                         
  -4  11   6        165.47        152.43         5.41 o                         
  -3  11   6         14.67         21.37         3.79 o                         
  -2  11   6          7.83         13.16         3.30 o                         
  -1  11   6        319.74        323.68         6.86 o                         
   0  11   6          0.81          3.90         2.73 o                         
   1  11   6         11.38         13.01         3.15 o                         
   2  11   6         43.53         47.31         3.75 o                         
   3  11   6        336.58        343.93        10.88 o                         
   4  11   6         92.38         97.34         4.58 o                         
   5  11   6         91.89         89.56         4.36 o                         
   6  11   6        347.61        361.97         6.94 o                         
   7  11   6         28.48         38.12         4.04 o                         
   8  11   6          9.82          5.41         3.88 o                         
   9  11   6        128.13        129.44         6.48 o                         
  -6  12   6         15.80          5.10         6.71 o                         
  -5  12   6         61.53         78.10         4.65 o                         
  -4  12   6        254.58        262.40         9.39 o                         
  -3  12   6        279.08        311.88        13.30 o                         
  -2  12   6         34.54         41.09         6.81 o                         
  -1  12   6         22.71         30.80         5.48 o                         
   0  12   6        109.35        104.80         4.71 o                         
   1  12   6         66.06         61.73         3.76 o                         
   2  12   6        252.82        260.87         9.98 o                         
   3  12   6         14.32         19.28         3.50 o                         
   4  12   6          0.02         11.29         3.58 o                         
   5  12   6         19.50         36.21         4.06 o                         
 -22   1   7         70.23         72.26        10.31 o                         
 -21   1   7         20.48         11.01         6.54 o                         
 -20   1   7         67.32         74.42         6.86 o                         
 -19   1   7         23.04         26.18         5.16 o                         
 -18   1   7        103.21         90.21         5.74 o                         
 -17   1   7          2.95         -3.73         3.73 o                         
 -16   1   7         45.80         45.08         4.24 o                         
 -15   1   7         25.74         26.04         3.54 o                         
 -14   1   7         86.17        103.78         4.40 o                         
 -13   1   7        315.50        324.59         6.02 o                         
 -12   1   7        158.62        180.29         4.57 o                         
 -11   1   7          2.27          6.96         2.66 o                         
 -10   1   7          4.01          8.52         2.47 o                         
  -9   1   7       1621.88       1594.91        11.80 o                         
  -8   1   7        900.24        912.48         7.88 o                         
  -7   1   7        152.01        164.49         3.47 o                         
  -6   1   7       1375.01       1513.86        10.52 o                         
  -5   1   7         53.30         63.20         2.21 o                         
  -4   1   7        271.35        257.34         4.05 o                         
  -3   1   7        432.25        542.10         5.43 o                         
  -2   1   7       1199.24       1401.88        10.07 o                         
  -1   1   7       1320.11       1353.07         9.50 o                         
   0   1   7        322.53        344.10         3.93 o                         
   1   1   7        501.31        476.92         4.59 o                         
   2   1   7        110.51         94.43         2.23 o                         
   3   1   7        317.06        344.38         4.71 o                         
   4   1   7        452.43        505.51         4.52 o                         
   5   1   7        503.45        496.16         4.58 o                         
   6   1   7         65.60         72.88         2.23 o                         
   7   1   7         63.29         78.12         2.38 o                         
   8   1   7        153.24        167.11         3.45 o                         
   9   1   7         13.83         11.25         2.05 o                         
  10   1   7        270.20        241.89         4.50 o                         
  11   1   7        589.84        575.86         6.68 o                         
  12   1   7        190.11        180.23         4.31 o                         
  13   1   7        692.79        663.89         7.55 o                         
  14   1   7         59.57         69.89         3.58 o                         
  15   1   7        235.07        218.90         5.33 o                         
  16   1   7        184.35        186.57         5.22 o                         
  17   1   7         12.30         16.77         3.76 o                         
  18   1   7         10.87         18.18         3.93 o                         
  19   1   7         15.06         18.54         4.03 o                         
  20   1   7         61.12         66.73         5.53 o                         
  21   1   7          0.34          4.57         5.50 o                         
 -21   2   7          0.77         -0.67         6.60 o                         
 -20   2   7        471.31        496.52        13.14 o                         
 -19   2   7        250.82        253.91         9.38 o                         
 -18   2   7         68.62         82.85         6.89 o                         
 -17   2   7        128.02        121.21         5.91 o                         
 -16   2   7        370.28        394.67         8.19 o                         
 -15   2   7         66.52         73.56         4.71 o                         
 -14   2   7        664.90        645.85        10.90 o                         
 -13   2   7        327.28        311.73         7.58 o                         
 -12   2   7        149.21        139.53         4.06 o                         
 -11   2   7         56.87         60.52         2.96 o                         
 -10   2   7        911.55        981.98         8.67 o                         
  -9   2   7        693.43        645.48         6.37 o                         
  -8   2   7        129.50        131.61         3.13 o                         
  -7   2   7         11.57         20.52         2.06 o                         
  -6   2   7       1470.58       1485.64        10.45 o                         
  -5   2   7       2776.92       2951.39        18.09 o                         
  -4   2   7       4390.54       4632.43        27.86 o                         
  -3   2   7       2038.47       2123.45        13.88 o                         
  -2   2   7       1513.91       1639.09        11.38 o                         
  -1   2   7       3159.96       3321.82        20.95 o                         
   0   2   7         14.59          2.29         1.54 o                         
   1   2   7       1562.30       1596.65        10.79 o                         
   2   2   7       8305.72       8896.66        46.94 o                         
   3   2   7        443.06        518.40         5.01 o                         
   4   2   7        459.80        447.01         4.50 o                         
   5   2   7        658.42        552.23         5.24 o                         
   6   2   7        668.14        647.80         5.78 o                         
   7   2   7         31.17         37.59         2.08 o                         
   8   2   7        298.67        324.96         4.22 o                         
   9   2   7       1142.84       1078.84         8.33 o                         
  10   2   7        340.75        309.99         4.78 o                         
  11   2   7        129.15        134.38         3.55 o                         
  12   2   7        678.27        693.39         9.49 o                         
  13   2   7         81.56         90.18         3.65 o                         
  14   2   7         74.96         70.62         3.72 o                         
  15   2   7        102.18        109.60         4.59 o                         
  16   2   7          1.32          1.19         4.09 o                         
  17   2   7         27.59         23.36         4.17 o                         
  18   2   7        221.25        228.77         7.32 o                         
  19   2   7          3.73         -1.30         4.99 o                         
  20   2   7         35.38         36.25         6.82 o                         
 -21   3   7         63.03         46.91         7.19 o                         
 -20   3   7        107.77        109.53         8.46 o                         
 -19   3   7         53.58         54.20         9.31 o                         
 -18   3   7        140.23        145.51         8.35 o                         
 -17   3   7         79.16         73.94         6.11 o                         
 -16   3   7        989.96        958.01        14.97 o                         
 -15   3   7         93.42         99.95         6.12 o                         
 -14   3   7        136.29        122.95         5.06 o                         
 -13   3   7       1017.04       1006.86        10.97 o                         
 -12   3   7        830.89        819.02         9.93 o                         
 -11   3   7        232.44        257.43         5.02 o                         
 -10   3   7        181.37        157.03         3.89 o                         
  -9   3   7       2955.77       2824.22        18.27 o                         
  -8   3   7         14.66         24.54         2.26 o                         
  -7   3   7        531.79        587.66         5.77 o                         
  -6   3   7       2406.32       2451.61        16.46 o                         
  -5   3   7       1844.01       1777.70        12.52 o                         
  -4   3   7        260.76        236.77         3.75 o                         
  -3   3   7       1675.27       1901.93        13.41 o                         
  -2   3   7       2007.59       2119.45        14.64 o                         
  -1   3   7        240.28        247.51         3.67 o                         
   0   3   7       1143.79       1235.40         9.28 o                         
   1   3   7        452.32        360.90         4.67 o                         
   2   3   7       4424.33       4520.31        26.00 o                         
   3   3   7        226.32        244.54         4.99 o                         
   4   3   7       1836.29       1877.44        12.11 o                         
   5   3   7          0.39          3.11         1.54 o                         
   6   3   7        237.76        276.90         3.79 o                         
   7   3   7         38.49         40.17         2.17 o                         
   8   3   7          0.95          4.54         1.75 o                         
   9   3   7        549.80        503.21         5.30 o                         
  10   3   7        155.14        154.47         3.66 o                         
  11   3   7         66.62         61.78         2.94 o                         
  12   3   7        115.38        113.50         4.08 o                         
  13   3   7          7.24          5.47         3.13 o                         
  14   3   7         26.77         24.45         3.85 o                         
  15   3   7          0.48          0.58         3.61 o                         
  16   3   7        562.13        574.22        11.44 o                         
  17   3   7        269.74        254.76         9.40 o                         
  18   3   7          0.02         12.89         5.33 o                         
  19   3   7         10.00         15.56         5.60 o                         
  20   3   7         21.99         30.33         6.64 o                         
 -20   4   7         35.91         30.88         6.71 o                         
 -19   4   7         55.44         54.06         6.95 o                         
 -18   4   7         47.27         35.15         6.27 o                         
 -17   4   7        239.35        249.00        12.78 o                         
 -16   4   7        190.36        216.87         8.88 o                         
 -15   4   7        312.04        298.22         9.87 o                         
 -14   4   7         52.49         38.22         4.68 o                         
 -13   4   7        339.19        327.85         7.83 o                         
 -12   4   7       1073.64       1012.89        12.60 o                         
 -11   4   7        123.74        165.40         6.42 o                         
 -10   4   7          2.73          7.41         2.49 o                         
  -9   4   7       1527.05       1545.06        11.81 o                         
  -8   4   7        127.16        157.99         3.66 o                         
  -7   4   7         45.31         50.00         2.61 o                         
  -6   4   7       1311.49       1342.99         9.97 o                         
  -5   4   7         74.39         77.55         2.53 o                         
  -4   4   7         66.21         91.36         2.50 o                         
  -3   4   7        161.09        230.18         3.71 o                         
  -2   4   7       1748.21       1818.77        12.42 o                         
  -1   4   7        366.04        306.44         3.77 o                         
   0   4   7          1.60          9.16         1.27 o                         
   1   4   7        364.33        307.91         3.77 o                         
   2   4   7        105.49        159.32         2.76 o                         
   3   4   7        120.94        136.11         2.60 o                         
   4   4   7         13.05         36.26         1.83 o                         
   5   4   7        806.61        705.60         5.95 o                         
   6   4   7        240.90        233.27         3.99 o                         
   7   4   7         47.30         63.85         2.52 o                         
   8   4   7        241.15        215.79         3.92 o                         
   9   4   7        182.39        188.45         3.95 o                         
  10   4   7         28.39         36.52         2.85 o                         
  11   4   7        165.49        154.20         4.46 o                         
  12   4   7         25.59         25.43         3.39 o                         
  13   4   7       1195.04       1136.18        14.94 o                         
  14   4   7         31.47         23.24         4.61 o                         
  15   4   7         69.08         66.77         5.46 o                         
  16   4   7          0.37          9.80         4.64 o                         
  17   4   7         76.45         82.76         6.32 o                         
  18   4   7         70.76         78.99         6.51 o                         
  19   4   7         80.12         78.75         6.92 o                         
 -20   5   7         36.02         37.44         6.65 o                         
 -19   5   7        201.48        215.44         9.79 o                         
 -18   5   7          7.80          5.23         6.84 o                         
 -17   5   7        118.57        113.24         7.47 o                         
 -16   5   7          5.40          7.08         5.15 o                         
 -15   5   7         40.80         52.93         5.87 o                         
 -14   5   7        309.61        322.36         8.48 o                         
 -13   5   7        206.57        183.12         6.59 o                         
 -12   5   7        570.07        606.92        10.26 o                         
 -11   5   7        123.03        121.10         4.83 o                         
 -10   5   7        260.16        306.32         6.36 o                         
  -9   5   7       1031.82        950.63        10.03 o                         
  -8   5   7       2537.81       2446.99        18.58 o                         
  -7   5   7        674.86        695.84         7.92 o                         
  -6   5   7         81.00         74.83         3.24 o                         
  -5   5   7       1006.30        923.93         8.89 o                         
  -4   5   7          0.22          2.74         1.53 o                         
  -3   5   7        326.89        339.72         6.41 o                         
  -2   5   7        112.62        123.41         2.59 o                         
  -1   5   7          1.29          9.75         1.60 o                         
   0   5   7        405.32        465.11         4.71 o                         
   1   5   7        199.22        166.35         2.79 o                         
   2   5   7         61.89         59.63         1.90 o                         
   3   5   7        331.00        290.64         3.51 o                         
   4   5   7         27.88         16.89         1.84 o                         
   5   5   7        830.62        766.47         6.98 o                         
   6   5   7        306.89        303.24         4.87 o                         
   7   5   7        557.80        529.43         6.84 o                         
   8   5   7        763.61        787.73         8.76 o                         
   9   5   7        635.32        591.33         7.34 o                         
  10   5   7         22.54         30.60         3.21 o                         
  11   5   7         32.75         34.44         3.41 o                         
  12   5   7         70.91         75.74         4.33 o                         
  13   5   7         70.41         62.17         4.77 o                         
  14   5   7        319.81        315.04         8.52 o                         
  15   5   7        146.26        147.79         8.89 o                         
  16   5   7          0.94         -2.19         4.52 o                         
  17   5   7          0.01          1.28         4.86 o                         
  18   5   7          6.58          7.77         5.24 o                         
  19   5   7         73.98         71.82         6.65 o                         
 -19   6   7         72.57         77.94         7.39 o                         
 -18   6   7          2.35         -5.58         5.58 o                         
 -17   6   7         33.83         37.25         6.26 o                         
 -16   6   7          9.11          9.41         5.41 o                         
 -15   6   7          0.12         -4.66         4.83 o                         
 -14   6   7          0.38          8.25         4.43 o                         
 -13   6   7        276.47        263.94        11.95 o                         
 -12   6   7          2.14          6.31         3.86 o                         
 -11   6   7        234.36        238.07         7.98 o                         
 -10   6   7         16.86         27.59         3.87 o                         
  -9   6   7        223.42        206.32         6.57 o                         
  -8   6   7        163.15        172.26         4.57 o                         
  -7   6   7          0.95          4.41         2.67 o                         
  -6   6   7        376.38        381.18         6.06 o                         
  -5   6   7        159.76        149.85         4.02 o                         
  -4   6   7        528.74        508.95         5.88 o                         
  -3   6   7         33.84         43.36         2.38 o                         
  -2   6   7       1156.23       1135.24         9.82 o                         
  -1   6   7       2412.60       2288.84        16.92 o                         
   0   6   7         42.37         38.22         2.16 o                         
   1   6   7         66.36         74.87         2.18 o                         
   2   6   7        306.52        278.10         4.73 o                         
   3   6   7        340.22        291.85         4.69 o                         
   4   6   7        419.75        392.35         5.14 o                         
   5   6   7         88.67         71.15         2.73 o                         
   6   6   7          0.14          4.42         2.31 o                         
   7   6   7        109.93        109.26         3.63 o                         
   8   6   7         18.42         26.86         2.53 o                         
   9   6   7        479.69        470.34         6.33 o                         
  10   6   7        360.07        358.30         6.20 o                         
  11   6   7        100.21         98.39         4.83 o                         
  12   6   7        133.50        128.56         4.66 o                         
  13   6   7         44.58         69.24         4.62 o                         
  14   6   7         47.30         48.71         5.06 o                         
  15   6   7         10.03          3.90         4.54 o                         
  16   6   7          3.86         -5.44         5.44 o                         
  17   6   7         13.00          8.10         5.44 o                         
  18   6   7         18.73         16.14         5.84 o                         
 -18   7   7         79.35         95.50         7.90 o                         
 -17   7   7         22.94         19.58         5.66 o                         
 -16   7   7          0.42         -4.08         4.91 o                         
 -15   7   7          0.09         -3.70         4.90 o                         
 -14   7   7        107.49        106.34         5.83 o                         
 -13   7   7        146.27        149.41         6.29 o                         
 -12   7   7        211.77        213.00         6.72 o                         
 -11   7   7         12.34         20.79         3.53 o                         
 -10   7   7        549.88        503.04         8.07 o                         
  -9   7   7          1.66          7.30         2.86 o                         
  -8   7   7          9.92         21.08         2.94 o                         
  -7   7   7         54.36         58.11         3.83 o                         
  -6   7   7        548.28        538.23         8.53 o                         
  -5   7   7         24.34         22.65         3.03 o                         
  -4   7   7        424.64        402.30         6.42 o                         
  -3   7   7         34.57         54.03         3.11 o                         
  -2   7   7        839.16        801.58         8.99 o                         
  -1   7   7          0.03         12.20         2.33 o                         
   0   7   7          7.61          4.92         2.11 o                         
   1   7   7        186.09        211.74         4.32 o                         
   2   7   7       1896.47       1798.95        16.55 o                         
   3   7   7       1271.88       1206.51        12.32 o                         
   4   7   7          2.42          2.70         2.14 o                         
   5   7   7         84.16        100.59         3.10 o                         
   6   7   7        131.60        124.05         3.64 o                         
   7   7   7        132.68        145.56         4.51 o                         
   8   7   7         13.61         21.13         3.02 o                         
   9   7   7         65.67         66.72         3.73 o                         
  10   7   7        208.24        220.86         6.76 o                         
  11   7   7         16.19         24.72         3.80 o                         
  12   7   7        130.67        134.48         5.55 o                         
  13   7   7         95.51         95.24         6.12 o                         
  14   7   7          9.66          3.44         4.72 o                         
  15   7   7         16.04         32.71         5.50 o                         
  16   7   7        216.90        237.64         9.09 o                         
  17   7   7         25.31         44.00         7.08 o                         
 -16   8   7         83.95         80.04         6.22 o                         
 -15   8   7         68.10         71.13         5.62 o                         
 -14   8   7         60.78         51.86         4.69 o                         
 -13   8   7        131.37        122.63         5.62 o                         
 -12   8   7         42.22         26.44         3.70 o                         
 -11   8   7          0.65          1.22         4.03 o                         
 -10   8   7         87.65         81.22         4.96 o                         
  -9   8   7        448.50        461.20         8.62 o                         
  -8   8   7         12.75         15.19         3.76 o                         
  -7   8   7         15.22         19.22         3.45 o                         
  -6   8   7          2.95          4.14         2.96 o                         
  -5   8   7          0.27         -1.41         2.76 o                         
  -4   8   7        219.49        187.00         4.81 o                         
  -3   8   7         17.94         19.86         2.65 o                         
  -2   8   7        574.54        569.15         8.64 o                         
  -1   8   7        217.84        209.68         5.14 o                         
   0   8   7       1243.26       1175.20        10.49 o                         
   1   8   7         13.89         13.05         2.25 o                         
   2   8   7        438.76        401.25         5.85 o                         
   3   8   7         50.60         62.49         3.11 o                         
   4   8   7          4.31          2.68         2.59 o                         
   5   8   7       1343.24       1298.64        13.14 o                         
   6   8   7       1587.17       1559.95        15.20 o                         
   7   8   7       1046.91        965.25        10.14 o                         
   8   8   7         18.73         15.22         2.89 o                         
   9   8   7         11.53         11.30         3.00 o                         
  10   8   7         17.19         23.35         3.67 o                         
  11   8   7        245.10        258.84         6.77 o                         
  12   8   7        549.57        545.06         9.42 o                         
  13   8   7         41.81         42.79         5.35 o                         
  14   8   7         12.73         14.76         5.54 o                         
  15   8   7          1.33          8.99         5.10 o                         
 -15   9   7         70.37         59.68         9.05 o                         
 -14   9   7         86.73         68.84         6.32 o                         
 -13   9   7         22.86          1.43         5.06 o                         
 -12   9   7         91.23         89.19         6.29 o                         
 -11   9   7         38.48         45.75         4.73 o                         
 -10   9   7         23.01         20.97         4.20 o                         
  -9   9   7        219.16        229.67         6.67 o                         
  -8   9   7        378.07        350.96         7.35 o                         
  -7   9   7        211.38        186.26         5.96 o                         
  -6   9   7          0.28         -0.39         3.00 o                         
  -5   9   7        888.27        855.24        10.03 o                         
  -4   9   7        119.50        104.20         3.71 o                         
  -3   9   7         16.91         18.87         2.64 o                         
  -2   9   7        212.98        185.81         4.16 o                         
  -1   9   7         45.07         48.61         3.16 o                         
   0   9   7          1.14          6.20         2.53 o                         
   1   9   7        786.33        751.68         9.48 o                         
   2   9   7        387.72        382.00         7.27 o                         
   3   9   7         92.56         86.30         3.93 o                         
   4   9   7        545.07        510.47         7.39 o                         
   5   9   7         93.56         92.91         4.01 o                         
   6   9   7         25.66         43.54         3.08 o                         
   7   9   7         60.00         73.25         4.08 o                         
   8   9   7        741.93        769.64        11.78 o                         
   9   9   7         67.06         92.15         5.72 o                         
  10   9   7          0.07          5.68         3.93 o                         
  11   9   7        159.58        162.42         5.62 o                         
  12   9   7         95.78        102.28         5.65 o                         
  13   9   7        110.85        134.94         6.99 o                         
  14   9   7        100.11         97.84         6.89 o                         
 -13  10   7        115.33        108.44        10.45 o                         
 -12  10   7        198.88        201.51        10.68 o                         
 -11  10   7        515.82        503.38        10.00 o                         
 -10  10   7         12.13         18.85         4.24 o                         
  -9  10   7        149.06        138.86         5.40 o                         
  -8  10   7         20.28         28.04         3.77 o                         
  -7  10   7         19.32         22.60         4.15 o                         
  -6  10   7        150.75        162.69         5.79 o                         
  -5  10   7        104.05        114.70         4.70 o                         
  -4  10   7        182.57        195.90         5.53 o                         
  -3  10   7         35.77         48.25         3.41 o                         
  -2  10   7        310.14        327.75         6.19 o                         
  -1  10   7        356.90        363.81         6.33 o                         
   0  10   7         63.76         57.76         3.40 o                         
   1  10   7         19.12         24.19         3.04 o                         
   2  10   7        103.24        109.01         4.24 o                         
   3  10   7          0.66          1.59         2.98 o                         
   4  10   7        313.73        326.32         6.48 o                         
   5  10   7        142.99        146.40         5.02 o                         
   6  10   7          3.21          4.02         3.38 o                         
   7  10   7         30.27         23.97         3.82 o                         
   8  10   7        109.49        109.72         5.79 o                         
   9  10   7        161.45        171.93         7.89 o                         
  10  10   7        220.24        250.53         8.38 o                         
  11  10   7         82.27         89.18         6.04 o                         
  12  10   7        398.87        431.76        12.93 o                         
 -10  11   7        346.13        347.56        11.60 o                         
  -9  11   7         78.25         88.39         5.75 o                         
  -8  11   7          1.64          5.58         4.50 o                         
  -7  11   7        509.93        472.16         9.26 o                         
  -6  11   7          3.46          6.44         3.66 o                         
  -5  11   7         25.36         24.55         3.66 o                         
  -4  11   7         32.17         46.51         3.66 o                         
  -3  11   7         56.02         60.32         3.64 o                         
  -2  11   7        155.19        168.46         5.01 o                         
  -1  11   7         22.51         31.62         3.93 o                         
   0  11   7         21.06         29.75         3.09 o                         
   1  11   7         15.44         30.44         3.19 o                         
   2  11   7        174.44        186.43         5.23 o                         
   3  11   7          0.23         23.62         3.55 o                         
   4  11   7         92.52        109.10         7.89 o                         
   5  11   7          8.75         17.22         3.61 o                         
   6  11   7         44.06         62.44         4.39 o                         
   7  11   7         94.57        103.37         4.90 o                         
   8  11   7        190.70        221.39         7.32 o                         
   9  11   7          0.47          1.55         4.37 o                         
  -5  12   7         87.65        114.73         5.03 o                         
  -4  12   7        259.48        217.84         6.63 o                         
  -3  12   7         92.63        122.96         5.64 o                         
  -2  12   7         66.06         53.46         7.41 o                         
  -1  12   7        206.58        221.67         7.92 o                         
   0  12   7          4.00         10.09         3.02 o                         
   1  12   7         15.35         26.94         5.07 o                         
   2  12   7          0.73         14.18         3.60 o                         
   3  12   7        104.29        111.81         5.76 o                         
   4  12   7        204.05        204.85         6.87 o                         
 -21   0   8          0.58        -10.65        10.65 o                         
 -20   0   8          0.36         25.56         8.92 o                         
 -19   0   8         22.45         15.83         6.82 o                         
 -18   0   8        296.78        329.29        15.39 o                         
 -17   0   8        956.49       1032.51        19.22 o                         
 -16   0   8        134.18        150.61         7.52 o                         
 -15   0   8        121.80        126.29         8.52 o                         
 -14   0   8         75.58         93.23         6.13 o                         
 -13   0   8        315.42        353.39         8.91 o                         
 -12   0   8        467.00        495.32        10.42 o                         
 -11   0   8         14.93         15.08         4.17 o                         
 -10   0   8        473.63        452.12         8.69 o                         
  -9   0   8          6.39         11.58         3.18 o                         
  -8   0   8        270.40        234.86         5.76 o                         
  -7   0   8       4211.26       4370.14        35.57 o                         
  -6   0   8        232.70        331.49         6.08 o                         
  -5   0   8       2433.63       2594.67        23.29 o                         
  -4   0   8       4807.29       4891.87        43.37 o                         
  -3   0   8       7690.70       7662.60        65.98 o                         
  -2   0   8       2713.93       3309.17        30.30 o                         
  -1   0   8        145.67        178.28         5.66 o                         
   0   0   8        288.98        287.93         6.70 o                         
   1   0   8       2171.85       1890.58        18.62 o                         
   2   0   8       1500.70       1387.02        15.26 o                         
   3   0   8        208.07        267.92         5.11 o                         
   4   0   8      11458.00      11714.01        88.50 o                         
   5   0   8         46.83         62.41         3.06 o                         
   6   0   8       1875.15       1573.28        13.77 o                         
   7   0   8          0.31         16.89         2.60 o                         
   8   0   8        736.65        695.29         9.35 o                         
   9   0   8       1936.81       1762.94        19.70 o                         
  10   0   8        403.73        429.63         8.96 o                         
  11   0   8       1585.04       1471.08        17.99 o                         
  12   0   8        464.51        464.07         8.82 o                         
  13   0   8        280.04        263.96         7.49 o                         
  14   0   8        116.82        125.61         5.96 o                         
  15   0   8       1283.97       1291.13        17.22 o                         
  16   0   8        285.53        310.18         8.82 o                         
  17   0   8        109.77        139.54         7.21 o                         
  18   0   8         12.83         -0.05         4.73 o                         
  19   0   8        232.01        211.44        10.68 o                         
  20   0   8         99.73         95.64         8.40 o                         
 -21   1   8         20.39         18.30        10.62 o                         
 -20   1   8        209.60        246.67        16.39 o                         
 -19   1   8          0.67         -7.34         7.34 o                         
 -18   1   8         15.67          9.17         4.71 o                         
 -17   1   8         16.90         21.37         4.41 o                         
 -16   1   8        127.85        143.24         5.63 o                         
 -15   1   8         31.79         36.05         4.17 o                         
 -14   1   8         56.85         64.18         4.02 o                         
 -13   1   8        258.94        258.46         5.73 o                         
 -12   1   8          0.85          0.06         2.77 o                         
 -11   1   8        491.83        546.49         6.93 o                         
 -10   1   8          6.09          9.38         2.62 o                         
  -9   1   8        285.67        264.87         5.20 o                         
  -8   1   8         55.56         64.75         3.07 o                         
  -7   1   8       1471.58       1400.66        10.60 o                         
  -6   1   8        114.58         84.77         2.78 o                         
  -5   1   8        363.91        467.44         5.30 o                         
  -4   1   8        237.61        319.90         4.62 o                         
  -3   1   8        570.60        554.42         5.71 o                         
  -2   1   8        144.25        203.37         4.11 o                         
  -1   1   8        920.70       1041.71         8.47 o                         
   0   1   8       3455.38       3517.10        22.46 o                         
   1   1   8        838.83        907.90         7.95 o                         
   2   1   8        244.80        314.94         4.09 o                         
   3   1   8       1486.73       1566.50        10.70 o                         
   4   1   8       2199.01       2019.97        12.54 o                         
   5   1   8       2241.06       2079.44        13.00 o                         
   6   1   8        122.41        106.74         2.69 o                         
   7   1   8       2584.28       2497.75        15.12 o                         
   8   1   8       2048.95       2028.17        12.98 o                         
   9   1   8        360.44        350.69         5.10 o                         
  10   1   8        386.25        346.11         5.50 o                         
  11   1   8        359.26        343.93         5.55 o                         
  12   1   8         20.89         14.50         2.65 o                         
  13   1   8         23.55         25.90         3.05 o                         
  14   1   8        256.91        258.42         5.59 o                         
  15   1   8         93.52         91.57         4.21 o                         
  16   1   8        211.16        223.83         5.89 o                         
  17   1   8         30.58         33.50         3.96 o                         
  18   1   8        173.24        185.15         6.28 o                         
  19   1   8         54.72         51.34         5.17 o                         
  20   1   8        112.46        149.06         7.77 o                         
 -21   2   8          8.70          6.80         7.16 o                         
 -20   2   8        231.26        243.80         9.70 o                         
 -19   2   8          0.94         -3.99         5.54 o                         
 -18   2   8        116.39        107.41         7.04 o                         
 -17   2   8        211.91        211.91         8.24 o                         
 -16   2   8         43.87         39.73         4.79 o                         
 -15   2   8          4.88          1.60         3.76 o                         
 -14   2   8          7.64          0.34         3.37 o                         
 -13   2   8         81.12         75.28         4.17 o                         
 -12   2   8          0.10         -1.28         2.90 o                         
 -11   2   8         60.67         68.47         3.41 o                         
 -10   2   8        286.99        257.89         4.78 o                         
  -9   2   8        205.33        183.59         4.07 o                         
  -8   2   8         44.65         35.82         2.44 o                         
  -7   2   8         27.36         30.25         2.36 o                         
  -6   2   8         21.59         24.71         2.15 o                         
  -5   2   8          0.07          7.26         1.92 o                         
  -4   2   8         13.75         12.45         1.99 o                         
  -3   2   8       1189.11       1246.81         9.58 o                         
  -2   2   8        402.97        456.13         5.16 o                         
  -1   2   8         32.32         50.61         2.14 o                         
   0   2   8       1147.68       1118.61         8.94 o                         
   1   2   8        818.40        782.54         6.75 o                         
   2   2   8        128.60        103.17         2.64 o                         
   3   2   8        125.94        110.98         2.53 o                         
   4   2   8        174.18        147.73         2.94 o                         
   5   2   8        549.53        581.36         5.48 o                         
   6   2   8          6.10          6.43         1.88 o                         
   7   2   8        942.50        902.46         7.47 o                         
   8   2   8         29.37         48.80         2.47 o                         
   9   2   8         49.45         73.87         2.94 o                         
  10   2   8        492.97        457.36         5.80 o                         
  11   2   8          8.62         12.99         2.45 o                         
  12   2   8        242.13        256.16         4.85 o                         
  13   2   8          5.57         14.34         2.96 o                         
  14   2   8        256.05        268.74         6.37 o                         
  15   2   8          4.38          5.18         3.40 o                         
  16   2   8          4.03         -0.40         3.61 o                         
  17   2   8        257.90        256.35         8.04 o                         
  18   2   8        364.70        345.10         9.42 o                         
  19   2   8        115.11        127.50         7.84 o                         
  20   2   8         80.65         66.82         6.82 o                         
 -21   3   8          0.05         -7.48         7.48 o                         
 -20   3   8         13.38          6.60         6.28 o                         
 -19   3   8          0.17         -2.46         6.70 o                         
 -18   3   8          2.57         -0.82         5.79 o                         
 -17   3   8          1.00          5.11         5.07 o                         
 -16   3   8        383.59        332.73         9.51 o                         
 -15   3   8         39.85         56.19         5.58 o                         
 -14   3   8         81.58         76.45         4.90 o                         
 -13   3   8        618.88        622.63        10.29 o                         
 -12   3   8        360.29        383.42         7.16 o                         
 -11   3   8          0.56          1.41         2.88 o                         
 -10   3   8         11.15          4.34         2.49 o                         
  -9   3   8         34.16         34.26         2.81 o                         
  -8   3   8         31.15         21.53         2.58 o                         
  -7   3   8        388.56        401.75         5.12 o                         
  -6   3   8         78.27         93.52         2.89 o                         
  -5   3   8        303.19        292.74         4.71 o                         
  -4   3   8         75.89         98.56         2.92 o                         
  -3   3   8          3.12         -1.93         1.94 o                         
  -2   3   8        167.39        163.31         3.35 o                         
  -1   3   8          0.35         -1.72         1.72 o                         
   0   3   8         42.70         72.64         2.43 o                         
   1   3   8        320.03        316.14         4.27 o                         
   2   3   8        147.43        151.46         3.05 o                         
   3   3   8          0.47         20.63         1.69 o                         
   4   3   8          7.83          9.11         1.66 o                         
   5   3   8         10.52          8.94         1.72 o                         
   6   3   8        148.35        158.61         3.32 o                         
   7   3   8          2.51          6.29         1.92 o                         
   8   3   8         58.65         54.40         2.53 o                         
   9   3   8        455.69        438.02         5.64 o                         
  10   3   8         85.42         83.64         3.06 o                         
  11   3   8        340.68        285.30         5.49 o                         
  12   3   8        126.79        110.21         4.38 o                         
  13   3   8        241.56        237.77         6.17 o                         
  14   3   8        111.23        116.30         5.77 o                         
  15   3   8         64.37         70.03         5.22 o                         
  16   3   8        510.39        486.92        10.73 o                         
  17   3   8        461.39        427.82        10.65 o                         
  18   3   8          7.70         18.93         6.57 o                         
  19   3   8         10.87          9.27         7.92 o                         
 -20   4   8          0.14         -2.80         5.94 o                         
 -19   4   8          1.61         -0.77         5.82 o                         
 -18   4   8        277.44        290.98        17.03 o                         
 -17   4   8          0.95          3.67         5.43 o                         
 -16   4   8         26.63         22.44         5.71 o                         
 -15   4   8          1.69          2.23         5.26 o                         
 -14   4   8         59.12         43.59         5.25 o                         
 -13   4   8        553.12        551.72         9.96 o                         
 -12   4   8        979.50        947.82        12.46 o                         
 -11   4   8        209.60        171.75         6.21 o                         
 -10   4   8       1431.25       1353.48        13.68 o                         
  -9   4   8        353.34        329.48         5.42 o                         
  -8   4   8        296.91        309.64         5.54 o                         
  -7   4   8        167.86        158.77         3.90 o                         
  -6   4   8        218.77        189.05         3.88 o                         
  -5   4   8         95.54         91.23         3.02 o                         
  -4   4   8       1065.95       1066.04         8.69 o                         
  -3   4   8        116.74         96.85         2.74 o                         
  -2   4   8         13.04         35.74         2.20 o                         
  -1   4   8         23.59         28.97         1.94 o                         
   0   4   8        249.94        282.47         3.63 o                         
   1   4   8        857.00        865.46         6.93 o                         
   2   4   8        694.31        714.44         5.84 o                         
   3   4   8        356.59        398.06         4.30 o                         
   4   4   8       1825.03       1830.64        12.12 o                         
   5   4   8        283.02        282.38         4.26 o                         
   6   4   8         19.82         28.52         2.26 o                         
   7   4   8       1217.17       1084.85         9.31 o                         
   8   4   8         11.27          3.33         2.20 o                         
   9   4   8         74.59         68.53         3.37 o                         
  10   4   8        141.46        139.04         4.70 o                         
  11   4   8         21.17         22.30         4.21 o                         
  12   4   8          5.69          3.96         3.40 o                         
  13   4   8         11.94          1.42         4.06 o                         
  14   4   8         35.98         33.67         4.84 o                         
  15   4   8         66.32         61.46         5.55 o                         
  16   4   8          0.38          4.46         4.75 o                         
  17   4   8         95.51        109.42         6.90 o                         
  18   4   8         40.02         54.42         6.20 o                         
  19   4   8         32.14         54.24         6.37 o                         
 -19   5   8         36.21         22.41         7.06 o                         
 -18   5   8         52.71         55.20         6.93 o                         
 -17   5   8        224.23        205.26        10.92 o                         
 -16   5   8         47.79         66.40         6.50 o                         
 -15   5   8        101.26         92.79         6.68 o                         
 -14   5   8        284.97        283.96         9.56 o                         
 -13   5   8         97.32         78.64         5.34 o                         
 -12   5   8         11.25         23.07         4.34 o                         
 -11   5   8         22.49         19.49         3.86 o                         
 -10   5   8          8.72         23.28         3.54 o                         
  -9   5   8       1320.69       1285.00        13.83 o                         
  -8   5   8        118.54        106.72         4.17 o                         
  -7   5   8        621.59        503.85         7.71 o                         
  -6   5   8       3671.60       3527.70        25.68 o                         
  -5   5   8        384.15        371.18         5.68 o                         
  -4   5   8          4.21         17.83         2.40 o                         
  -3   5   8        302.72        308.48         4.83 o                         
  -2   5   8       2556.08       2342.72        15.77 o                         
  -1   5   8         28.71         30.49         2.71 o                         
   0   5   8       3323.03       3285.46        21.88 o                         
   1   5   8         12.43         15.02         1.96 o                         
   2   5   8        287.73        303.36         3.93 o                         
   3   5   8        977.71        836.44         7.08 o                         
   4   5   8        927.05        869.19         7.83 o                         
   5   5   8        319.61        320.54         5.40 o                         
   6   5   8         19.43         23.68         2.70 o                         
   7   5   8        946.61        911.66         9.47 o                         
   8   5   8        279.08        296.72         5.88 o                         
   9   5   8         55.90         66.04         3.81 o                         
  10   5   8          4.69          0.28         2.99 o                         
  11   5   8        663.74        614.57         8.86 o                         
  12   5   8         16.06         14.30         3.69 o                         
  13   5   8         83.72         90.05         5.62 o                         
  14   5   8         89.62         91.76         5.91 o                         
  15   5   8        190.88        199.40         7.76 o                         
  16   5   8         18.94         14.90         4.94 o                         
  17   5   8         13.53         20.28         5.35 o                         
  18   5   8        206.34        232.85         9.23 o                         
 -18   6   8         20.85         15.55         6.11 o                         
 -17   6   8        148.42        148.70         8.21 o                         
 -16   6   8        196.82        188.21         8.46 o                         
 -15   6   8          0.16          3.81         4.85 o                         
 -14   6   8        150.64        155.66         6.65 o                         
 -13   6   8        656.20        638.27        15.45 o                         
 -12   6   8         15.69         12.08         4.37 o                         
 -11   6   8         52.92         41.12         4.27 o                         
 -10   6   8        434.09        439.03         7.85 o                         
  -9   6   8        111.39        101.22         4.99 o                         
  -8   6   8         14.82         27.15         3.28 o                         
  -7   6   8        216.69        257.84         6.52 o                         
  -6   6   8        950.18        940.61        10.24 o                         
  -5   6   8        227.65        191.01         7.41 o                         
  -4   6   8       1377.57       1384.24        12.12 o                         
  -3   6   8         58.61         52.93         2.61 o                         
  -2   6   8        739.50        741.70         7.67 o                         
  -1   6   8         58.16         67.17         2.69 o                         
   0   6   8       1068.61       1035.96         9.40 o                         
   1   6   8         13.34         13.94         2.09 o                         
   2   6   8          5.20          7.58         1.90 o                         
   3   6   8          0.35          7.21         2.01 o                         
   4   6   8        484.35        510.49         6.12 o                         
   5   6   8        233.67        185.78         3.89 o                         
   6   6   8        395.75        386.53         5.16 o                         
   7   6   8       1468.19       1384.02        11.50 o                         
   8   6   8        264.28        250.86         5.85 o                         
   9   6   8         79.09         63.96         3.54 o                         
  10   6   8         78.66         81.55         3.95 o                         
  11   6   8        684.39        668.48         8.89 o                         
  12   6   8          8.20         14.17         3.76 o                         
  13   6   8          3.33         12.07         4.21 o                         
  14   6   8        161.38        154.66         6.92 o                         
  15   6   8        130.53        150.96         7.70 o                         
  16   6   8          0.18          3.59         5.17 o                         
  17   6   8         86.39         89.89         7.28 o                         
 -17   7   8          7.14         11.91         7.00 o                         
 -16   7   8         14.98         23.27         5.62 o                         
 -15   7   8        119.71        115.69         6.90 o                         
 -14   7   8        117.83        117.02         6.58 o                         
 -13   7   8        349.59        357.70         8.78 o                         
 -12   7   8          6.02          4.71         4.15 o                         
 -11   7   8         78.03         74.27         4.57 o                         
 -10   7   8         65.05         71.35         4.23 o                         
  -9   7   8        584.28        585.49         8.61 o                         
  -8   7   8        328.06        305.38         6.29 o                         
  -7   7   8        791.00        794.20        10.67 o                         
  -6   7   8        530.85        541.15         8.21 o                         
  -5   7   8        650.22        566.83         8.16 o                         
  -4   7   8         20.39         36.46         3.29 o                         
  -3   7   8          0.43          3.76         2.65 o                         
  -2   7   8        394.94        404.24         6.51 o                         
  -1   7   8        747.34        708.50         8.65 o                         
   0   7   8          1.37         -1.02         2.40 o                         
   1   7   8        247.68        249.47         5.21 o                         
   2   7   8       1413.04       1397.01        14.92 o                         
   3   7   8         50.87         57.84         2.52 o                         
   4   7   8        641.60        584.28         8.17 o                         
   5   7   8         18.74         17.55         2.43 o                         
   6   7   8        306.21        270.14         5.50 o                         
   7   7   8        241.34        223.99         5.46 o                         
   8   7   8        628.04        606.39         8.49 o                         
   9   7   8          0.87          3.47         3.34 o                         
  10   7   8         98.61        100.62         4.88 o                         
  11   7   8         95.15         92.49         4.97 o                         
  12   7   8         12.27          9.52         4.18 o                         
  13   7   8        110.54        107.83         6.48 o                         
  14   7   8          2.69         -2.31         4.74 o                         
  15   7   8        194.30        198.55         8.52 o                         
  16   7   8         75.42         61.92         6.46 o                         
 -16   8   8         16.43         15.24         6.18 o                         
 -15   8   8          3.66          4.54         5.38 o                         
 -14   8   8          2.26         -3.85         3.85 o                         
 -13   8   8          3.01         -4.16         4.44 o                         
 -12   8   8          3.94         12.19         3.62 o                         
 -11   8   8         40.85         35.14         4.96 o                         
 -10   8   8         14.91         29.92         4.41 o                         
  -9   8   8        448.75        443.88         8.73 o                         
  -8   8   8         34.93         32.50         4.05 o                         
  -7   8   8         20.75         27.72         3.77 o                         
  -6   8   8         70.70         64.81         3.91 o                         
  -5   8   8         16.76         20.77         3.26 o                         
  -4   8   8          2.32          1.13         2.85 o                         
  -3   8   8        296.77        297.90         5.85 o                         
  -2   8   8         90.77         87.29         3.63 o                         
  -1   8   8         20.34         24.54         2.67 o                         
   0   8   8         17.60         37.05         2.96 o                         
   1   8   8        337.18        338.12         5.71 o                         
   2   8   8         42.51         68.61         3.32 o                         
   3   8   8         26.57         29.66         2.93 o                         
   4   8   8        589.15        594.92         8.14 o                         
   5   8   8         87.32        100.41         4.52 o                         
   6   8   8        268.32        238.12         5.87 o                         
   7   8   8         49.10         64.56         3.54 o                         
   8   8   8        356.23        374.31         6.87 o                         
   9   8   8         46.76         53.82         4.01 o                         
  10   8   8        164.67        175.71         7.57 o                         
  11   8   8          4.81          3.66         4.37 o                         
  12   8   8         21.95         12.00         4.39 o                         
  13   8   8          3.65          1.94         6.50 o                         
  14   8   8        266.02        309.15        11.89 o                         
  15   8   8          1.86          7.08         5.12 o                         
 -14   9   8         11.56         -3.91         7.43 o                         
 -13   9   8         13.09          1.94         5.26 o                         
 -12   9   8         55.24         40.37         5.88 o                         
 -11   9   8         27.77         20.08         5.22 o                         
 -10   9   8         77.46         76.38         5.22 o                         
  -9   9   8         98.65        105.89         5.40 o                         
  -8   9   8        141.98        146.86         5.68 o                         
  -7   9   8        399.20        425.80         7.98 o                         
  -6   9   8        303.93        271.70         6.54 o                         
  -5   9   8         70.04         68.38         3.89 o                         
  -4   9   8         10.53         15.69         3.05 o                         
  -3   9   8         12.69         13.20         2.92 o                         
  -2   9   8         50.86         72.52         3.46 o                         
  -1   9   8         38.26         37.45         3.02 o                         
   0   9   8          0.02          6.57         2.54 o                         
   1   9   8          1.43          7.51         2.62 o                         
   2   9   8          8.84         12.61         2.60 o                         
   3   9   8          4.74         14.10         2.82 o                         
   4   9   8          7.78         24.77         2.88 o                         
   5   9   8         89.88         96.47         3.86 o                         
   6   9   8         54.85         61.46         4.14 o                         
   7   9   8         19.55         10.71         3.45 o                         
   8   9   8         10.58         18.80         3.78 o                         
   9   9   8        148.40        145.43         6.21 o                         
  10   9   8        385.17        378.64         8.77 o                         
  11   9   8        241.27        227.97         6.81 o                         
  12   9   8          2.67         10.16         4.28 o                         
  13   9   8         24.72         42.19         5.47 o                         
 -12  10   8         14.76          5.34         7.05 o                         
 -11  10   8        154.56        159.99        14.38 o                         
 -10  10   8         40.29         14.09         6.51 o                         
  -9  10   8         13.67         10.30         4.47 o                         
  -8  10   8          7.23          4.54         3.68 o                         
  -7  10   8         47.18         43.04         4.08 o                         
  -6  10   8        423.39        404.59         9.44 o                         
  -5  10   8         31.10         28.59         3.89 o                         
  -4  10   8         87.47         94.24         4.64 o                         
  -3  10   8        285.01        315.43         6.80 o                         
  -2  10   8        332.89        323.25         6.63 o                         
  -1  10   8          0.23          2.85         3.02 o                         
   0  10   8        123.91        128.72         4.99 o                         
   1  10   8        309.81        297.95         6.30 o                         
   2  10   8         23.88         22.61         3.33 o                         
   3  10   8          5.75          9.46         3.23 o                         
   4  10   8        155.84        194.21         7.07 o                         
   5  10   8        101.53         84.06         4.71 o                         
   6  10   8        180.15        190.03         6.19 o                         
   7  10   8        229.66        205.32         6.51 o                         
   8  10   8        103.59        109.63         5.90 o                         
   9  10   8         36.90         57.81         5.32 o                         
  10  10   8        147.43        142.29         7.55 o                         
  11  10   8        283.51        311.36        10.45 o                         
  -9  11   8          1.70          2.12         5.06 o                         
  -8  11   8         19.42         23.66         4.65 o                         
  -7  11   8         67.98         77.06         5.27 o                         
  -6  11   8         63.75         72.69         4.95 o                         
  -5  11   8        147.67        168.98         5.99 o                         
  -4  11   8          1.73          4.65         3.42 o                         
  -3  11   8         93.11         90.30         4.43 o                         
  -2  11   8        190.16        219.74         6.09 o                         
  -1  11   8          0.10          4.84         3.16 o                         
   0  11   8        258.56        244.45         7.06 o                         
   1  11   8         82.27        108.99         5.44 o                         
   2  11   8        141.34        143.33         5.39 o                         
   3  11   8         55.01         69.63         4.36 o                         
   4  11   8         78.15         75.80         4.60 o                         
   5  11   8         89.56         85.43         5.30 o                         
   6  11   8          8.19          9.74         3.77 o                         
   7  11   8        113.86        125.22         8.85 o                         
   8  11   8         50.57         66.47         5.50 o                         
  -2  12   8         16.32         30.51         4.06 o                         
  -1  12   8         14.83         13.82         3.44 o                         
   0  12   8          0.05          8.12         3.22 o                         
   1  12   8        252.33        283.39        10.91 o                         
 -21   1   9          0.14          2.61         6.99 o                         
 -20   1   9          2.95         -3.04         6.14 o                         
 -19   1   9         10.97          8.32         5.68 o                         
 -18   1   9         93.92        101.81         7.31 o                         
 -17   1   9        144.55        163.06         6.47 o                         
 -16   1   9          9.67          8.09         3.89 o                         
 -15   1   9        386.61        396.89         7.99 o                         
 -14   1   9         72.03         70.39         4.45 o                         
 -13   1   9         46.81         53.43         3.72 o                         
 -12   1   9          6.78         14.41         3.11 o                         
 -11   1   9        737.50        716.05         8.18 o                         
 -10   1   9        298.62        303.11         5.53 o                         
  -9   1   9         94.83        105.10         3.72 o                         
  -8   1   9          1.38          4.78         2.43 o                         
  -7   1   9        163.86        161.17         3.44 o                         
  -6   1   9         88.57         84.57         3.14 o                         
  -5   1   9        675.86        661.21         6.89 o                         
  -4   1   9         21.26         21.20         2.44 o                         
  -3   1   9         11.25          7.94         1.87 o                         
  -2   1   9         39.74         67.99         2.63 o                         
  -1   1   9         17.04         18.88         1.93 o                         
   0   1   9       2589.66       2689.41        23.23 o                         
   1   1   9       1251.93       1269.75        10.14 o                         
   2   1   9        541.24        538.33         5.72 o                         
   3   1   9        462.04        446.65         4.84 o                         
   4   1   9        150.59        180.94         3.42 o                         
   5   1   9        368.46        366.24         4.49 o                         
   6   1   9         66.38         67.13         2.57 o                         
   7   1   9         57.69         60.62         2.48 o                         
   8   1   9         12.90         13.38         2.38 o                         
   9   1   9        300.06        285.61         5.08 o                         
  10   1   9         33.88         39.41         2.92 o                         
  11   1   9        181.84        153.73         4.30 o                         
  12   1   9          0.30          9.37         2.73 o                         
  13   1   9        751.10        713.24         8.54 o                         
  14   1   9        484.31        500.46         7.68 o                         
  15   1   9          9.60         13.59         3.61 o                         
  16   1   9         82.91         97.14         5.03 o                         
  17   1   9         35.72         39.07         4.43 o                         
  18   1   9          9.89         20.40         4.63 o                         
  19   1   9          9.25         14.70         4.91 o                         
 -21   2   9         12.58         20.79         7.48 o                         
 -20   2   9          0.04         -7.95         7.95 o                         
 -19   2   9         30.27         21.19         5.94 o                         
 -18   2   9         38.32         33.76         5.84 o                         
 -17   2   9         49.15         72.47         6.00 o                         
 -16   2   9        555.81        572.91        14.61 o                         
 -15   2   9       1010.47       1038.87        13.03 o                         
 -14   2   9          2.46         10.21         3.83 o                         
 -13   2   9         29.28         26.14         3.72 o                         
 -12   2   9         38.99         39.71         3.57 o                         
 -11   2   9         61.44         48.40         3.57 o                         
 -10   2   9        355.55        368.50         5.88 o                         
  -9   2   9         76.56         84.10         3.25 o                         
  -8   2   9        501.33        465.17         5.83 o                         
  -7   2   9        461.13        424.42         5.29 o                         
  -6   2   9        545.65        479.67         5.50 o                         
  -5   2   9        271.01        248.01         4.30 o                         
  -4   2   9         83.37         86.29         2.86 o                         
  -3   2   9        283.03        251.43         4.30 o                         
  -2   2   9       1461.93       1411.55        11.05 o                         
  -1   2   9       2737.52       2667.46        18.40 o                         
   0   2   9        131.26         85.02         2.84 o                         
   1   2   9        912.73        960.65         8.07 o                         
   2   2   9       1052.07        952.78         8.06 o                         
   3   2   9         99.82         98.38         2.77 o                         
   4   2   9        275.12        229.28         3.73 o                         
   5   2   9        180.15        174.29         3.41 o                         
   6   2   9       1914.72       1846.83        12.48 o                         
   7   2   9       1061.65        984.67         8.49 o                         
   8   2   9         53.14         66.56         2.90 o                         
   9   2   9        401.87        412.07         5.74 o                         
  10   2   9        430.48        379.21         5.66 o                         
  11   2   9        103.68         81.49         3.52 o                         
  12   2   9          1.98          5.87         2.98 o                         
  13   2   9        761.50        711.24         8.84 o                         
  14   2   9          3.25          9.02         3.42 o                         
  15   2   9         67.42         67.92         4.60 o                         
  16   2   9         49.25         40.18         4.65 o                         
  17   2   9         35.41         41.20         5.30 o                         
  18   2   9        106.81        101.39         6.95 o                         
  19   2   9         33.37         29.03         5.99 o                         
 -20   3   9          2.33         -0.41         8.90 o                         
 -19   3   9        169.96        187.60         9.51 o                         
 -18   3   9         21.31         28.90         6.35 o                         
 -17   3   9        251.07        263.62        10.12 o                         
 -16   3   9          8.91          3.87         5.09 o                         
 -15   3   9         63.63         50.98         5.74 o                         
 -14   3   9        543.00        531.64        12.77 o                         
 -13   3   9         72.12         68.74         5.09 o                         
 -12   3   9        615.63        589.10         8.45 o                         
 -11   3   9        296.90        305.50         6.35 o                         
 -10   3   9         83.47         74.14         3.82 o                         
  -9   3   9        150.17        142.98         3.93 o                         
  -8   3   9        165.51        159.07         3.98 o                         
  -7   3   9          5.63          8.53         2.40 o                         
  -6   3   9          0.66          3.21         2.24 o                         
  -5   3   9       1334.22       1291.53        10.25 o                         
  -4   3   9       3151.28       2943.32        19.47 o                         
  -3   3   9          0.08          2.22         1.98 o                         
  -2   3   9        188.16        140.48         3.28 o                         
  -1   3   9        142.12        127.26         3.22 o                         
   0   3   9          3.08         -1.54         1.71 o                         
   1   3   9        283.75        322.76         4.46 o                         
   2   3   9        329.55        310.30         4.14 o                         
   3   3   9        717.18        665.97         5.86 o                         
   4   3   9        564.19        588.94         5.70 o                         
   5   3   9        301.15        319.76         4.34 o                         
   6   3   9         42.42         50.75         2.50 o                         
   7   3   9        741.65        682.44         7.12 o                         
   8   3   9         13.84         27.78         2.67 o                         
   9   3   9        593.73        571.93         7.12 o                         
  10   3   9        806.96        760.52         7.99 o                         
  11   3   9         23.50         24.67         3.20 o                         
  12   3   9         68.63         81.23         4.17 o                         
  13   3   9         15.71         20.73         3.80 o                         
  14   3   9         35.28         40.14         4.73 o                         
  15   3   9         46.28         62.03         5.26 o                         
  16   3   9        227.93        244.82         8.75 o                         
  17   3   9         18.43         30.03         5.75 o                         
  18   3   9         35.46         34.68         5.92 o                         
  19   3   9         15.48          6.98         5.65 o                         
 -20   4   9          4.97         -1.56         6.15 o                         
 -19   4   9          1.46         -2.91         6.02 o                         
 -18   4   9         73.86         79.19         7.47 o                         
 -17   4   9        235.27        225.65         9.53 o                         
 -16   4   9          2.33          3.20         5.35 o                         
 -15   4   9        142.06        143.86         7.64 o                         
 -14   4   9        195.79        214.07         7.79 o                         
 -13   4   9         20.64         26.64         4.70 o                         
 -12   4   9         28.79         24.43         4.42 o                         
 -11   4   9        128.52        109.41         5.57 o                         
 -10   4   9        788.37        786.29        10.51 o                         
  -9   4   9       1146.32       1042.43        11.18 o                         
  -8   4   9       1278.36       1167.69        10.89 o                         
  -7   4   9        471.91        416.95         5.95 o                         
  -6   4   9          7.64          5.40         2.37 o                         
  -5   4   9          7.17         11.61         2.32 o                         
  -4   4   9       1020.97       1077.55         9.27 o                         
  -3   4   9        402.55        375.83         5.11 o                         
  -2   4   9         58.87         63.27         2.80 o                         
  -1   4   9        810.67        723.51         6.94 o                         
   0   4   9        680.50        694.78         6.44 o                         
   1   4   9        995.60        991.15         8.39 o                         
   2   4   9        185.83        183.79         3.52 o                         
   3   4   9         34.59         34.84         2.10 o                         
   4   4   9         67.98         55.18         2.56 o                         
   5   4   9        354.16        353.06         4.81 o                         
   6   4   9        547.50        447.32         5.69 o                         
   7   4   9          7.64          2.35         2.27 o                         
   8   4   9         23.99         33.89         2.91 o                         
   9   4   9        601.83        544.92         7.61 o                         
  10   4   9          0.94         -1.09         3.28 o                         
  11   4   9        133.61        139.60         5.58 o                         
  12   4   9        778.79        740.23        11.06 o                         
  13   4   9         61.60         50.50         5.04 o                         
  14   4   9         10.75         11.42         4.47 o                         
  15   4   9          1.44         -4.49         4.49 o                         
  16   4   9         18.26         23.41         5.16 o                         
  17   4   9         61.32         62.05         6.30 o                         
  18   4   9         34.38         47.57         6.23 o                         
 -19   5   9         29.97         33.89         6.60 o                         
 -18   5   9         44.21         50.12         6.88 o                         
 -17   5   9         35.20         28.39         6.11 o                         
 -16   5   9        153.46        154.85         8.25 o                         
 -15   5   9          5.70         16.04         5.40 o                         
 -14   5   9         19.22         11.93         5.35 o                         
 -13   5   9        134.91        110.40         6.02 o                         
 -12   5   9          3.20          5.87         4.29 o                         
 -11   5   9        320.87        320.07         8.10 o                         
 -10   5   9          0.92          1.72         3.82 o                         
  -9   5   9         66.69         86.66         4.36 o                         
  -8   5   9         14.41         16.30         3.37 o                         
  -7   5   9         64.55         43.09         3.57 o                         
  -6   5   9        613.43        576.34         7.91 o                         
  -5   5   9        328.10        277.96         6.71 o                         
  -4   5   9       3863.31       3650.71        26.47 o                         
  -3   5   9         37.64         67.38         4.22 o                         
  -2   5   9       1481.72       1407.72        11.83 o                         
  -1   5   9        392.00        411.58         6.09 o                         
   0   5   9        225.36        218.49         4.53 o                         
   1   5   9         67.48         83.87         2.94 o                         
   2   5   9        137.62        108.75         3.18 o                         
   3   5   9         10.82          8.58         2.30 o                         
   4   5   9         15.48         19.85         2.56 o                         
   5   5   9         21.33         22.44         2.68 o                         
   6   5   9         52.00         62.31         3.33 o                         
   7   5   9         74.22         84.24         3.81 o                         
   8   5   9        191.13        184.16         5.22 o                         
   9   5   9          5.49          9.01         3.02 o                         
  10   5   9        532.84        477.58         8.36 o                         
  11   5   9         14.97         15.53         3.80 o                         
  12   5   9         70.80         67.24         4.84 o                         
  13   5   9         35.79         25.06         4.73 o                         
  14   5   9          7.95         14.34         4.61 o                         
  15   5   9          0.11          7.59         4.73 o                         
  16   5   9          9.21          3.72         4.83 o                         
  17   5   9         21.46         18.64         5.65 o                         
  18   5   9         49.46         52.55         6.30 o                         
 -18   6   9         14.81         17.79         6.51 o                         
 -17   6   9        412.49        373.19        11.22 o                         
 -16   6   9         61.95         68.63         6.79 o                         
 -15   6   9         62.08         61.56         6.31 o                         
 -14   6   9        174.43        182.35         7.47 o                         
 -13   6   9         24.87         26.93         4.83 o                         
 -12   6   9         22.02         16.89         4.33 o                         
 -11   6   9        194.84        173.66         7.10 o                         
 -10   6   9        133.24        123.92         5.31 o                         
  -9   6   9         30.52         45.48         3.96 o                         
  -8   6   9         16.52         23.36         3.51 o                         
  -7   6   9         28.79         35.16         3.49 o                         
  -6   6   9        344.77        314.85         6.41 o                         
  -5   6   9        853.46        778.60         9.25 o                         
  -4   6   9         63.97         70.20         3.50 o                         
  -3   6   9        330.92        302.85         5.16 o                         
  -2   6   9       1518.89       1395.53        11.79 o                         
  -1   6   9       1451.01       1317.36        11.28 o                         
   0   6   9          1.57         -1.99         1.99 o                         
   1   6   9         90.09         83.13         2.81 o                         
   2   6   9          1.22          1.66         1.94 o                         
   3   6   9         11.09         10.63         2.22 o                         
   4   6   9       1278.97       1189.83        10.81 o                         
   5   6   9        494.05        428.90         5.93 o                         
   6   6   9         62.90         55.94         3.12 o                         
   7   6   9         28.37         32.39         3.17 o                         
   8   6   9         42.75         48.23         3.45 o                         
   9   6   9          8.00          7.05         2.96 o                         
  10   6   9         49.58         45.52         3.90 o                         
  11   6   9         24.26         22.18         3.75 o                         
  12   6   9         13.22         14.10         3.81 o                         
  13   6   9         43.08         68.13         5.91 o                         
  14   6   9         17.94         17.93         5.23 o                         
  15   6   9         63.28         72.93         6.38 o                         
  16   6   9          7.47         17.35         5.65 o                         
  17   6   9         53.24         47.25         7.58 o                         
 -17   7   9         29.60         28.45         6.50 o                         
 -16   7   9          9.72          0.23         5.32 o                         
 -15   7   9        118.82        111.64         7.12 o                         
 -14   7   9         94.23         86.49         5.85 o                         
 -13   7   9        122.30        124.22         6.20 o                         
 -12   7   9        109.57        112.41         5.81 o                         
 -11   7   9        200.67        194.53         6.74 o                         
 -10   7   9         36.98         44.48         4.14 o                         
  -9   7   9         72.79         70.49         4.10 o                         
  -8   7   9        154.04        152.26         5.03 o                         
  -7   7   9        752.41        728.68         9.47 o                         
  -6   7   9         36.98         44.55         2.74 o                         
  -5   7   9       1530.07       1517.27        14.21 o                         
  -4   7   9        358.86        388.87         7.13 o                         
  -3   7   9         63.74         78.48         3.96 o                         
  -2   7   9        219.76        230.99         6.26 o                         
  -1   7   9         70.94         50.14         3.39 o                         
   0   7   9        996.61        932.20        10.26 o                         
   1   7   9         31.07         22.01         4.05 o                         
   2   7   9         97.34         97.16         3.26 o                         
   3   7   9        757.42        748.98         7.79 o                         
   4   7   9         26.18         36.16         3.08 o                         
   5   7   9        507.20        491.50         7.38 o                         
   6   7   9         99.64         88.79         4.48 o                         
   7   7   9         21.64         15.88         3.18 o                         
   8   7   9        122.67        113.19         4.88 o                         
   9   7   9        218.85        209.51         6.17 o                         
  10   7   9         81.30         83.11         5.09 o                         
  11   7   9          2.01         11.57         4.20 o                         
  12   7   9         31.09         35.19         4.94 o                         
  13   7   9         43.11         51.57         5.68 o                         
  14   7   9          1.83          1.89         5.12 o                         
  15   7   9        131.40        123.34         7.47 o                         
 -15   8   9        233.74        218.52         8.46 o                         
 -14   8   9         16.84         12.46         7.56 o                         
 -13   8   9         21.30         21.42         4.52 o                         
 -12   8   9        156.19        141.22         6.06 o                         
 -11   8   9        254.24        292.77         9.10 o                         
 -10   8   9        237.01        233.35         7.70 o                         
  -9   8   9         51.56         39.47         4.55 o                         
  -8   8   9        305.20        325.24         7.63 o                         
  -7   8   9        128.83        138.29         5.42 o                         
  -6   8   9          2.49         -2.38         3.33 o                         
  -5   8   9          9.37         16.92         3.48 o                         
  -4   8   9         25.74         18.62         3.41 o                         
  -3   8   9         64.65         67.49         3.80 o                         
  -2   8   9        133.00        108.57         4.20 o                         
  -1   8   9        407.79        432.69         6.77 o                         
   0   8   9        119.17        123.73         4.17 o                         
   1   8   9         99.22        110.94         4.06 o                         
   2   8   9        200.47        188.39         5.00 o                         
   3   8   9          6.66          9.29         3.09 o                         
   4   8   9         52.98         51.58         4.26 o                         
   5   8   9         96.42         94.71         4.44 o                         
   6   8   9          3.99          7.22         2.79 o                         
   7   8   9        243.56        253.81         9.85 o                         
   8   8   9         51.95         75.09         5.46 o                         
   9   8   9        208.99        197.72         6.10 o                         
  10   8   9        221.92        212.62         7.02 o                         
  11   8   9         23.08         24.05         4.40 o                         
  12   8   9         22.82         20.93         4.64 o                         
  13   8   9        360.48        363.54         9.77 o                         
  14   8   9         35.62         47.09         5.76 o                         
 -13   9   9          0.28         -5.12         5.46 o                         
 -12   9   9        248.89        254.74        11.13 o                         
 -11   9   9        111.64        120.51         7.32 o                         
 -10   9   9         52.31         55.35         5.87 o                         
  -9   9   9        187.99        183.88         6.84 o                         
  -8   9   9        119.34        128.70         5.65 o                         
  -7   9   9          4.56         17.07         3.87 o                         
  -6   9   9         34.32         65.27         4.41 o                         
  -5   9   9        349.60        353.00         7.28 o                         
  -4   9   9        546.74        578.72         8.89 o                         
  -3   9   9        267.32        253.72         6.75 o                         
  -2   9   9        145.03        120.48         4.51 o                         
  -1   9   9        108.31        117.41         4.31 o                         
   0   9   9          4.47          3.20         2.67 o                         
   1   9   9          3.22          8.34         2.79 o                         
   2   9   9          0.54          7.40         2.86 o                         
   3   9   9        126.11        148.92         5.44 o                         
   4   9   9        294.87        311.83         6.20 o                         
   5   9   9        314.89        323.61         8.35 o                         
   6   9   9         53.75         63.93         4.32 o                         
   7   9   9         23.00         22.15         3.87 o                         
   8   9   9          1.28         10.77         4.06 o                         
   9   9   9         70.33         61.05         5.08 o                         
  10   9   9        306.59        366.24         9.16 o                         
  11   9   9         23.58         21.74         4.23 o                         
  12   9   9          9.38         17.49         5.31 o                         
 -11  10   9         36.08         44.61         9.06 o                         
 -10  10   9         10.24          6.07         5.08 o                         
  -9  10   9        118.04        124.66         6.05 o                         
  -8  10   9         58.50         65.17         4.76 o                         
  -7  10   9         93.20         93.63         4.92 o                         
  -6  10   9        129.84        137.62         5.28 o                         
  -5  10   9        194.49        217.19         7.41 o                         
  -4  10   9         65.83         65.32         4.02 o                         
  -3  10   9         27.46         34.74         3.94 o                         
  -2  10   9          4.48         11.98         3.43 o                         
  -1  10   9         79.11         81.66         4.48 o                         
   0  10   9        202.37        225.15         6.28 o                         
   1  10   9        221.08        223.61         7.09 o                         
   2  10   9        181.37        188.67         6.93 o                         
   3  10   9         17.66         20.20         3.72 o                         
   4  10   9         56.35         76.62         4.65 o                         
   5  10   9        114.43        109.89         5.28 o                         
   6  10   9        418.23        481.14         9.15 o                         
   7  10   9         30.44         46.33         4.98 o                         
   8  10   9         90.49        118.42         6.58 o                         
   9  10   9         48.23         59.19         5.44 o                         
  10  10   9          1.71          1.26         5.10 o                         
  -8  11   9        406.93        400.41        10.66 o                         
  -7  11   9         32.56         37.72         4.87 o                         
  -6  11   9         50.28         36.80         4.66 o                         
  -5  11   9         98.66        114.15         5.57 o                         
  -4  11   9          0.02          2.84         3.57 o                         
  -3  11   9          0.88          6.35         3.63 o                         
  -2  11   9        117.42        116.78         5.13 o                         
  -1  11   9        304.10        362.32        11.53 o                         
   0  11   9          6.59         28.64         4.14 o                         
   1  11   9        101.80         88.55         4.85 o                         
   2  11   9        130.50        173.95         7.88 o                         
   3  11   9         76.19         77.11         4.80 o                         
   4  11   9        102.45        111.76         6.28 o                         
   5  11   9         57.27         68.46         5.20 o                         
   6  11   9          0.24         -3.50         4.35 o                         
 -20   0  10         66.78         44.47        12.46 o                         
 -19   0  10         16.57         19.09         8.54 o                         
 -18   0  10          8.17          4.15         6.59 o                         
 -17   0  10         27.02         28.82         6.93 o                         
 -16   0  10         18.08          2.33         6.17 o                         
 -15   0  10        267.46        261.82         9.23 o                         
 -14   0  10         11.96         28.09         5.21 o                         
 -13   0  10        142.53        194.28         7.88 o                         
 -12   0  10       1845.64       1908.64        27.95 o                         
 -11   0  10          7.96          9.50         4.27 o                         
 -10   0  10       2802.61       2716.91        28.56 o                         
  -9   0  10          0.79         12.29         5.11 o                         
  -8   0  10       1262.93       1153.75        14.35 o                         
  -7   0  10         23.20         25.56         3.86 o                         
  -6   0  10       1447.58       1511.70        16.73 o                         
  -5   0  10        194.14        201.96         6.45 o                         
  -4   0  10       3417.33       3421.10        32.26 o                         
  -3   0  10        466.77        724.76        10.12 o                         
  -2   0  10        537.35        471.27         7.95 o                         
  -1   0  10        676.51        703.32         9.81 o                         
   0   0  10       1900.92       1819.91        18.82 o                         
   1   0  10       6474.87       6248.30        55.06 o                         
   2   0  10       4678.40       3939.95        36.28 o                         
   3   0  10       2403.69       2551.25        22.35 o                         
   4   0  10        124.01        155.33         4.67 o                         
   5   0  10       2290.01       2111.96        19.50 o                         
   6   0  10        183.92        163.43         8.06 o                         
   7   0  10       1306.85       1208.59        14.23 o                         
   8   0  10       5868.01       5545.66        48.30 o                         
   9   0  10          6.12         12.31         3.59 o                         
  10   0  10       1079.07       1017.92        13.39 o                         
  11   0  10        612.10        594.26        10.16 o                         
  12   0  10        628.03        615.02        10.97 o                         
  13   0  10          0.83          7.88         4.36 o                         
  14   0  10          0.46          4.64         4.30 o                         
  15   0  10        271.55        303.34         9.02 o                         
  16   0  10       1061.67       1019.57        27.42 o                         
  17   0  10         22.25         41.19         6.89 o                         
  18   0  10        867.35        872.91        20.61 o                         
  19   0  10         78.07         88.84         9.36 o                         
 -20   1  10         83.27         91.97        12.31 o                         
 -19   1  10          3.92         -3.32         5.53 o                         
 -18   1  10          4.32         -5.37         5.37 o                         
 -17   1  10          0.61         -5.33         5.33 o                         
 -16   1  10         37.13         39.60         5.63 o                         
 -15   1  10        257.76        287.00         7.07 o                         
 -14   1  10        166.14        155.55         5.73 o                         
 -13   1  10         31.15         29.59         4.39 o                         
 -12   1  10        129.59        135.06         5.30 o                         
 -11   1  10        166.55        169.64         4.82 o                         
 -10   1  10         78.30         74.02         3.68 o                         
  -9   1  10          9.07          7.36         2.76 o                         
  -8   1  10        212.67        202.70         4.65 o                         
  -7   1  10         19.46         26.46         2.53 o                         
  -6   1  10       1760.64       1699.41        13.20 o                         
  -5   1  10          1.25         10.38         2.59 o                         
  -4   1  10         29.69         42.37         2.94 o                         
  -3   1  10        458.35        430.06         6.13 o                         
  -2   1  10       4187.13       3942.33        27.78 o                         
  -1   1  10        316.26        285.29         5.18 o                         
   0   1  10         76.90         66.26         2.96 o                         
   1   1  10        409.05        328.77         5.03 o                         
   2   1  10        729.64        773.82         7.58 o                         
   3   1  10        122.60         91.01         2.93 o                         
   4   1  10        571.80        550.58         5.82 o                         
   5   1  10        247.50        237.33         4.36 o                         
   6   1  10       1068.02        946.73         8.55 o                         
   7   1  10        801.75        797.28         7.88 o                         
   8   1  10          1.76         32.64         2.74 o                         
   9   1  10        250.45        248.41         5.06 o                         
  10   1  10         30.16         45.95         2.97 o                         
  11   1  10          7.45          8.97         2.73 o                         
  12   1  10       2600.19       2476.20        18.66 o                         
  13   1  10        120.17        127.55         4.53 o                         
  14   1  10         33.00         41.36         3.95 o                         
  15   1  10        124.00        111.31         5.06 o                         
  16   1  10        167.12        166.89         6.36 o                         
  17   1  10         19.76         14.17         4.64 o                         
  18   1  10         55.38         63.62         5.42 o                         
  19   1  10         58.38         71.00         7.08 o                         
 -20   2  10         64.41         74.96         7.98 o                         
 -19   2  10        201.42        202.33        10.44 o                         
 -18   2  10        209.03        174.18         8.39 o                         
 -17   2  10         18.61         25.34         5.66 o                         
 -16   2  10        118.80        136.13         6.94 o                         
 -15   2  10         28.90         29.83         5.13 o                         
 -14   2  10         87.89         78.93         4.97 o                         
 -13   2  10          1.59          2.74         3.49 o                         
 -12   2  10          0.04         -2.41         3.24 o                         
 -11   2  10         44.51         50.72         3.71 o                         
 -10   2  10        155.42        135.38         4.47 o                         
  -9   2  10        431.30        409.71         6.12 o                         
  -8   2  10        613.14        622.90         7.09 o                         
  -7   2  10         11.01         11.69         2.47 o                         
  -6   2  10         68.93         63.87         2.95 o                         
  -5   2  10        178.04        169.73         3.90 o                         
  -4   2  10       1297.00       1246.12        10.31 o                         
  -3   2  10       1008.98        929.34         8.61 o                         
  -2   2  10        123.40        100.30         3.15 o                         
  -1   2  10        642.07        624.59         6.69 o                         
   0   2  10        224.14        247.72         4.41 o                         
   1   2  10         51.66         49.04         2.61 o                         
   2   2  10       2108.72       1935.52        14.35 o                         
   3   2  10        403.96        420.02         5.14 o                         
   4   2  10        326.62        315.91         4.56 o                         
   5   2  10        121.61        112.83         3.12 o                         
   6   2  10        257.72        265.29         4.38 o                         
   7   2  10         21.14         17.61         2.47 o                         
   8   2  10        199.47        206.86         4.43 o                         
   9   2  10        659.56        613.72         7.26 o                         
  10   2  10          0.42          7.62         2.75 o                         
  11   2  10        214.32        224.57         5.30 o                         
  12   2  10         35.45         41.37         3.67 o                         
  13   2  10         37.10         36.96         3.94 o                         
  14   2  10        126.56        141.44         5.74 o                         
  15   2  10         23.04         32.19         4.31 o                         
  16   2  10        263.34        272.22        10.99 o                         
  17   2  10        562.73        541.52        12.65 o                         
  18   2  10         48.51         53.03         6.34 o                         
  19   2  10         13.85         10.78         5.65 o                         
 -20   3  10          8.34          1.24         6.41 o                         
 -19   3  10         54.69         55.26         8.12 o                         
 -18   3  10        147.50        139.31         8.68 o                         
 -17   3  10         10.07          1.02         5.80 o                         
 -16   3  10        226.54        193.92         8.21 o                         
 -15   3  10         18.18         23.99         5.41 o                         
 -14   3  10        749.40        769.16        13.34 o                         
 -13   3  10       1641.22       1598.29        20.46 o                         
 -12   3  10        146.20        122.97         5.66 o                         
 -11   3  10        661.77        564.47         8.29 o                         
 -10   3  10         30.46         38.27         3.56 o                         
  -9   3  10        519.73        548.70         7.71 o                         
  -8   3  10         75.30         88.24         3.44 o                         
  -7   3  10       1489.35       1418.64        13.13 o                         
  -6   3  10        971.73        919.66         9.53 o                         
  -5   3  10        612.17        551.78         6.57 o                         
  -4   3  10        366.63        423.87         7.13 o                         
  -3   3  10        247.39        232.05         4.37 o                         
  -2   3  10        431.91        402.86         5.33 o                         
  -1   3  10         51.74         61.54         2.79 o                         
   0   3  10        332.54        319.47         4.73 o                         
   1   3  10        107.75        124.96         3.25 o                         
   2   3  10          0.05          2.97         1.91 o                         
   3   3  10          3.75         15.90         2.11 o                         
   4   3  10        255.17        279.94         4.50 o                         
   5   3  10       1088.98        976.91         8.47 o                         
   6   3  10          1.36          2.63         2.23 o                         
   7   3  10       1761.55       1660.77        12.84 o                         
   8   3  10         97.81        105.59         3.78 o                         
   9   3  10        813.72        742.29         8.43 o                         
  10   3  10          7.03         12.17         3.21 o                         
  11   3  10        199.39        177.37         5.40 o                         
  12   3  10        161.38        171.62         5.27 o                         
  13   3  10         16.30          5.49         4.06 o                         
  14   3  10          0.18          7.79         4.29 o                         
  15   3  10         52.63         44.42         5.49 o                         
  16   3  10         59.54         69.70         6.20 o                         
  17   3  10          1.81          2.55         5.00 o                         
  18   3  10          2.46          7.59         5.57 o                         
 -19   4  10         28.66         26.26         6.84 o                         
 -18   4  10          1.02         10.37         6.26 o                         
 -17   4  10        157.55        144.48         8.40 o                         
 -16   4  10         21.25         20.53         5.96 o                         
 -15   4  10        178.21        177.28         7.73 o                         
 -14   4  10         20.41         28.11         5.19 o                         
 -13   4  10         46.92         48.32         6.31 o                         
 -12   4  10         51.32         54.56         5.39 o                         
 -11   4  10          9.48         15.95         4.17 o                         
 -10   4  10          1.61          1.31         3.65 o                         
  -9   4  10       1558.62       1428.99        15.69 o                         
  -8   4  10       1012.39       1030.87        11.03 o                         
  -7   4  10         91.82         74.45         3.70 o                         
  -6   4  10       2003.54       1975.54        16.25 o                         
  -5   4  10        458.75        465.37         6.23 o                         
  -4   4  10       1183.54       1034.17         9.32 o                         
  -3   4  10        361.91        368.83         7.24 o                         
  -2   4  10        804.56        732.95         7.66 o                         
  -1   4  10        172.54        184.15         3.91 o                         
   0   4  10          1.33         -0.03         2.11 o                         
   1   4  10        988.84        976.56         9.01 o                         
   2   4  10         55.51         64.76         2.69 o                         
   3   4  10        434.42        384.62         5.10 o                         
   4   4  10         89.23         90.04         3.10 o                         
   5   4  10       1237.81       1189.74        10.35 o                         
   6   4  10        286.26        292.69         5.06 o                         
   7   4  10         93.67         89.02         3.95 o                         
   8   4  10        524.96        493.52         8.50 o                         
   9   4  10        376.98        365.87         8.14 o                         
  10   4  10          1.03          5.31         3.64 o                         
  11   4  10         54.70         42.12         4.41 o                         
  12   4  10        346.48        338.74         8.98 o                         
  13   4  10          0.86          6.65         4.44 o                         
  14   4  10          2.52          3.36         4.60 o                         
  15   4  10         30.06         32.36         5.25 o                         
  16   4  10         27.71         35.83         5.70 o                         
  17   4  10          3.22          7.70         5.37 o                         
  18   4  10         27.13         30.79         5.93 o                         
 -18   5  10          0.85         -6.07         7.68 o                         
 -17   5  10         29.68         42.72         6.71 o                         
 -16   5  10         43.72         46.03         6.48 o                         
 -15   5  10        179.90        181.52         7.81 o                         
 -14   5  10          1.38          8.22         4.77 o                         
 -13   5  10        239.94        275.76         8.78 o                         
 -12   5  10          6.13          4.84         4.19 o                         
 -11   5  10         43.31         37.07         4.70 o                         
 -10   5  10        381.40        397.70         8.89 o                         
  -9   5  10        177.24        132.58         5.71 o                         
  -8   5  10        216.41        215.18         5.91 o                         
  -7   5  10         90.37         87.24         4.33 o                         
  -6   5  10        267.63        251.29         5.86 o                         
  -5   5  10        498.52        431.31         7.28 o                         
  -4   5  10        157.78        129.63         4.27 o                         
  -3   5  10         61.80         64.31         3.51 o                         
  -2   5  10       1737.74       1600.79        14.86 o                         
  -1   5  10        481.59        400.79         6.43 o                         
   0   5  10        795.40        673.30        11.13 o                         
   1   5  10       3200.02       3093.99        25.32 o                         
   2   5  10        243.47        217.65         4.84 o                         
   3   5  10        835.16        765.64         8.65 o                         
   4   5  10        193.52        181.18         4.52 o                         
   5   5  10       2488.85       2276.06        18.25 o                         
   6   5  10        137.83        118.96         4.21 o                         
   7   5  10         34.44         51.86         3.69 o                         
   8   5  10        541.28        517.54         8.08 o                         
   9   5  10         82.67         76.27         4.46 o                         
  10   5  10         71.91         84.27         4.70 o                         
  11   5  10        547.32        526.66         9.57 o                         
  12   5  10        650.14        631.43        10.48 o                         
  13   5  10          6.19          8.21         5.18 o                         
  14   5  10        152.06        145.16         6.99 o                         
  15   5  10         21.48         24.08         5.22 o                         
  16   5  10         44.58         53.98         5.96 o                         
  17   5  10         83.56         96.61         6.89 o                         
 -17   6  10         92.24         81.33         8.82 o                         
 -16   6  10        110.90        133.68         8.09 o                         
 -15   6  10         26.36         43.61         6.20 o                         
 -14   6  10         27.04         29.96         5.39 o                         
 -13   6  10          0.77         -4.48         4.48 o                         
 -12   6  10        318.34        288.88        10.47 o                         
 -11   6  10        199.16        205.74         7.11 o                         
 -10   6  10        639.39        628.77        10.79 o                         
  -9   6  10        610.37        656.54        10.15 o                         
  -8   6  10          0.02          7.37         3.34 o                         
  -7   6  10        102.29        133.17         4.89 o                         
  -6   6  10         18.37         21.66         3.33 o                         
  -5   6  10        553.04        594.80        10.42 o                         
  -4   6  10       1282.75       1251.26        13.30 o                         
  -3   6  10        318.10        330.01         5.97 o                         
  -2   6  10        399.23        374.82         6.03 o                         
  -1   6  10         13.05         24.09         2.87 o                         
   0   6  10        130.69        134.41         3.96 o                         
   1   6  10         68.31         65.20         3.03 o                         
   2   6  10        334.20        335.18         5.39 o                         
   3   6  10         21.71         22.55         2.66 o                         
   4   6  10        204.14        198.09         4.47 o                         
   5   6  10        610.75        657.32         7.59 o                         
   6   6  10        426.88        415.29         6.73 o                         
   7   6  10          7.58         17.30         3.22 o                         
   8   6  10        149.89        169.16         5.32 o                         
   9   6  10        933.36        871.42        10.75 o                         
  10   6  10         14.91         22.23         3.67 o                         
  11   6  10          6.55          9.86         4.04 o                         
  12   6  10          1.60          3.22         4.29 o                         
  13   6  10        290.96        265.18         9.12 o                         
  14   6  10        106.12        114.22         7.08 o                         
  15   6  10        100.29        103.06         7.09 o                         
  16   6  10        126.51        128.37         9.06 o                         
 -16   7  10         79.04         84.06         7.19 o                         
 -15   7  10          1.01         10.32         5.42 o                         
 -14   7  10         10.82         14.76         4.88 o                         
 -13   7  10         62.65         66.12         5.56 o                         
 -12   7  10         77.00         85.91         5.67 o                         
 -11   7  10          1.36          4.72         4.26 o                         
 -10   7  10          1.19          2.15         3.92 o                         
  -9   7  10        299.54        289.00         7.07 o                         
  -8   7  10        150.13        153.76         5.27 o                         
  -7   7  10         65.88         66.69         3.98 o                         
  -6   7  10        736.07        699.22         9.37 o                         
  -5   7  10          3.22         19.44         2.50 o                         
  -4   7  10          7.64         12.46         2.36 o                         
  -3   7  10        120.21         91.50         3.19 o                         
  -2   7  10        561.46        558.17         6.96 o                         
  -1   7  10        683.76        675.88         7.81 o                         
   0   7  10        173.11        161.37         4.00 o                         
   1   7  10        228.55        271.00         6.24 o                         
   2   7  10         67.87         70.30         3.69 o                         
   3   7  10         18.93          9.10         2.90 o                         
   4   7  10        105.24        114.97         4.20 o                         
   5   7  10         83.24         80.97         3.80 o                         
   6   7  10        103.82        101.10         4.33 o                         
   7   7  10         94.25         83.32         4.48 o                         
   8   7  10          6.24         -1.05         3.32 o                         
   9   7  10        245.55        256.48         7.12 o                         
  10   7  10        136.62        123.93         5.86 o                         
  11   7  10         34.43         30.09         4.83 o                         
  12   7  10        343.73        345.95         8.97 o                         
  13   7  10        362.34        385.24        10.20 o                         
  14   7  10        234.43        246.59         9.10 o                         
  15   7  10        257.56        285.28         9.76 o                         
 -15   8  10          0.24          1.35         5.27 o                         
 -14   8  10         25.63         14.54         4.84 o                         
 -13   8  10          0.36          5.59         5.90 o                         
 -12   8  10         55.68         67.34         5.06 o                         
 -11   8  10         40.46         37.92         6.46 o                         
 -10   8  10          9.67          9.24         5.20 o                         
  -9   8  10          0.04          1.25         4.29 o                         
  -8   8  10         95.16        102.82         5.43 o                         
  -7   8  10          0.34          4.76         3.79 o                         
  -6   8  10          0.14          5.11         3.61 o                         
  -5   8  10        230.80        232.39         6.47 o                         
  -4   8  10         21.42         23.77         3.73 o                         
  -3   8  10          0.03          4.78         3.20 o                         
  -2   8  10          0.12          9.15         3.26 o                         
  -1   8  10         21.99         36.07         3.50 o                         
   0   8  10         82.42         83.28         4.15 o                         
   1   8  10        105.99        101.14         4.40 o                         
   2   8  10          0.02          1.85         2.97 o                         
   3   8  10         44.19         43.56         3.89 o                         
   4   8  10        124.31        122.70         5.02 o                         
   5   8  10          2.86         12.00         2.79 o                         
   6   8  10         16.16         14.59         3.12 o                         
   7   8  10        223.02        194.07         5.82 o                         
   8   8  10        144.00        136.45         5.40 o                         
   9   8  10        124.64        153.39         6.49 o                         
  10   8  10          1.43          4.98         4.06 o                         
  11   8  10        121.86        148.76         6.58 o                         
  12   8  10          0.75          7.69         4.42 o                         
  13   8  10          0.03          6.21         5.53 o                         
 -13   9  10          0.74          2.70         6.06 o                         
 -12   9  10        101.39         90.98         8.59 o                         
 -11   9  10          4.50          3.81         5.34 o                         
 -10   9  10          1.43         -0.24         5.10 o                         
  -9   9  10         22.37         16.43         5.22 o                         
  -8   9  10         28.27         31.69         4.79 o                         
  -7   9  10         20.55         20.73         4.19 o                         
  -6   9  10        108.02        114.39         5.30 o                         
  -5   9  10          2.82          1.96         3.54 o                         
  -4   9  10        236.15        231.99         6.45 o                         
  -3   9  10         39.57         55.59         4.09 o                         
  -2   9  10        120.53        125.43         5.61 o                         
  -1   9  10          9.12         13.75         3.14 o                         
   0   9  10         33.69         28.47         3.36 o                         
   1   9  10         20.97         24.16         3.32 o                         
   2   9  10         36.71         44.50         3.70 o                         
   3   9  10        276.68        264.51         6.23 o                         
   4   9  10          6.90         11.83         3.23 o                         
   5   9  10          0.01         13.83         3.65 o                         
   6   9  10          0.05          7.35         3.68 o                         
   7   9  10         16.72         24.72         4.33 o                         
   8   9  10         17.82         22.04         4.77 o                         
   9   9  10         55.82         59.91         5.60 o                         
  10   9  10          7.40          4.22         6.42 o                         
  11   9  10        154.34        158.15         6.57 o                         
 -10  10  10         85.57         88.26         6.55 o                         
  -9  10  10          7.53          3.59         4.96 o                         
  -8  10  10        104.25         96.83         5.71 o                         
  -7  10  10         26.48         31.50         4.33 o                         
  -6  10  10          5.91          9.21         3.98 o                         
  -5  10  10        164.91        188.10         6.05 o                         
  -4  10  10         21.17         27.17         3.84 o                         
  -3  10  10          3.90          3.54         3.37 o                         
  -2  10  10         39.66         45.44         3.78 o                         
  -1  10  10          0.16          4.08         3.15 o                         
   0  10  10          1.52          9.27         3.20 o                         
   1  10  10          3.84         17.92         3.43 o                         
   2  10  10          1.11          7.84         3.24 o                         
   3  10  10         14.81         33.96         3.50 o                         
   4  10  10         11.88         21.59         3.44 o                         
   5  10  10         34.54         38.68         3.76 o                         
   6  10  10         91.11        121.80         7.25 o                         
   7  10  10         77.90         98.37         5.24 o                         
   8  10  10         20.69         32.74         5.48 o                         
   9  10  10         98.02        119.03         7.26 o                         
  -6  11  10         88.12        102.13         5.72 o                         
  -5  11  10          0.79          5.86         3.96 o                         
  -4  11  10          1.69          5.40         3.99 o                         
  -3  11  10          3.36          8.32         3.91 o                         
  -2  11  10         18.93         24.13         4.07 o                         
  -1  11  10        363.39        401.62         8.57 o                         
   0  11  10         30.88         52.75         5.87 o                         
   1  11  10        125.63        109.36         5.41 o                         
   2  11  10        331.08        372.16        11.04 o                         
   3  11  10         42.37         55.48         4.62 o                         
   4  11  10          0.11          1.52         3.85 o                         
 -20   1  11         18.80         20.31         8.13 o                         
 -19   1  11          0.03         -6.04         6.04 o                         
 -18   1  11         63.54         50.58         6.87 o                         
 -17   1  11          4.16         -4.21         5.42 o                         
 -16   1  11        171.92        178.98         6.72 o                         
 -15   1  11         13.54         14.67         4.24 o                         
 -14   1  11         96.87         90.63         5.09 o                         
 -13   1  11         61.27         66.80         4.56 o                         
 -12   1  11        267.26        261.73         6.51 o                         
 -11   1  11        585.28        547.14         7.79 o                         
 -10   1  11       1054.15       1063.65        10.78 o                         
  -9   1  11          0.39          7.04         2.89 o                         
  -8   1  11       4070.03       3961.99        26.70 o                         
  -7   1  11         68.09         87.48         3.65 o                         
  -6   1  11        402.69        399.62         6.12 o                         
  -5   1  11        104.67         96.39         3.50 o                         
  -4   1  11       1660.52       1658.64        14.02 o                         
  -3   1  11        402.69        346.98         5.52 o                         
  -2   1  11        363.94        310.52         5.97 o                         
  -1   1  11        215.63        211.68         4.53 o                         
   0   1  11        115.56         97.74         4.06 o                         
   1   1  11          1.34          0.47         2.36 o                         
   2   1  11          8.41         10.81         2.34 o                         
   3   1  11        205.88        199.41         4.14 o                         
   4   1  11       1507.72       1387.25        11.41 o                         
   5   1  11        531.50        516.99         6.44 o                         
   6   1  11          0.11         -0.53         2.31 o                         
   7   1  11        148.32        133.97         3.96 o                         
   8   1  11         10.10         18.62         2.72 o                         
   9   1  11        363.73        319.72         5.48 o                         
  10   1  11         19.50         18.51         2.84 o                         
  11   1  11        894.14        822.56         8.84 o                         
  12   1  11         40.98         40.59         3.38 o                         
  13   1  11         66.23         78.27         4.23 o                         
  14   1  11        193.40        182.20         5.66 o                         
  15   1  11         14.24         22.76         4.82 o                         
  16   1  11        192.15        157.15         6.03 o                         
  17   1  11         39.88         52.96         5.08 o                         
  18   1  11         88.40         99.46        11.79 o                         
 -19   2  11          0.94         -6.16         6.16 o                         
 -18   2  11          0.46          2.33         5.45 o                         
 -17   2  11        176.33        169.80         8.24 o                         
 -16   2  11          0.16         13.67         5.47 o                         
 -15   2  11          2.98          2.54         4.78 o                         
 -14   2  11        491.10        481.81        11.30 o                         
 -13   2  11         12.35         10.42         3.89 o                         
 -12   2  11          9.64         15.23         3.72 o                         
 -11   2  11         60.61         78.65         5.15 o                         
 -10   2  11         27.69         29.55         3.53 o                         
  -9   2  11         47.82         87.39         4.03 o                         
  -8   2  11        204.96        221.58         5.56 o                         
  -7   2  11       1155.25       1083.52        10.24 o                         
  -6   2  11        982.72        979.07         9.62 o                         
  -5   2  11        489.14        412.43         5.94 o                         
  -4   2  11       1074.24        980.31         9.44 o                         
  -3   2  11         15.68         22.57         2.70 o                         
  -2   2  11        208.16        185.94         4.38 o                         
  -1   2  11        214.91        172.68         4.04 o                         
   0   2  11       1994.11       1776.83        14.10 o                         
   1   2  11       1074.36       1026.86         9.48 o                         
   2   2  11         86.04         82.98         3.25 o                         
   3   2  11        220.05        213.66         4.19 o                         
   4   2  11        442.24        378.61         5.18 o                         
   5   2  11         48.98         66.22         3.06 o                         
   6   2  11       1748.23       1710.01        13.01 o                         
   7   2  11        407.51        393.75         5.72 o                         
   8   2  11         82.86         97.11         3.66 o                         
   9   2  11        423.12        450.82         6.68 o                         
  10   2  11         23.01         35.08         3.31 o                         
  11   2  11        311.25        301.19         6.36 o                         
  12   2  11         81.38         79.29         4.34 o                         
  13   2  11         33.71         37.58         3.87 o                         
  14   2  11        147.79        169.60         6.03 o                         
  15   2  11        163.04        168.89         7.12 o                         
  16   2  11        120.06        118.89         6.61 o                         
  17   2  11         81.33         91.45         6.81 o                         
  18   2  11         28.49         29.77         6.56 o                         
 -19   3  11          8.61          1.94         6.14 o                         
 -18   3  11        334.72        326.60        24.36 o                         
 -17   3  11         91.98        116.97         8.32 o                         
 -16   3  11          4.05          3.64         5.64 o                         
 -15   3  11        238.84        255.22         9.03 o                         
 -14   3  11          0.66         12.13         5.09 o                         
 -13   3  11        318.35        355.63        10.61 o                         
 -12   3  11         10.75          3.08         4.93 o                         
 -11   3  11        310.93        316.76         7.81 o                         
 -10   3  11       1911.46       1914.73        18.85 o                         
  -9   3  11        283.10        254.65         6.66 o                         
  -8   3  11         59.93         54.63         3.67 o                         
  -7   3  11        771.75        754.23         8.95 o                         
  -6   3  11         22.62         22.93         2.77 o                         
  -5   3  11        423.24        395.17         6.08 o                         
  -4   3  11        621.37        627.22         7.72 o                         
  -3   3  11        171.31        154.06         4.26 o                         
  -2   3  11        691.45        652.22         7.71 o                         
  -1   3  11        472.37        451.30         6.53 o                         
   0   3  11        177.68        170.73         4.63 o                         
   1   3  11       1360.59       1220.65        11.19 o                         
   2   3  11        188.30        128.34         4.24 o                         
   3   3  11       1275.55       1137.05         9.95 o                         
   4   3  11        865.80        767.60         7.88 o                         
   5   3  11          0.36         17.36         2.45 o                         
   6   3  11        699.83        666.31         7.44 o                         
   7   3  11          0.95          2.72         2.36 o                         
   8   3  11         14.82          9.71         2.82 o                         
   9   3  11         14.60         21.36         3.25 o                         
  10   3  11        583.51        573.70         8.37 o                         
  11   3  11         69.21         72.31         4.80 o                         
  12   3  11         38.93         42.40         4.64 o                         
  13   3  11         87.69         94.91         6.10 o                         
  14   3  11        152.72        166.24         7.41 o                         
  15   3  11        189.89        195.86         8.02 o                         
  16   3  11          2.93          2.21         4.98 o                         
  17   3  11        323.86        344.58        11.01 o                         
 -18   4  11        274.11        332.05        14.62 o                         
 -17   4  11         93.53        101.47         8.10 o                         
 -16   4  11          7.65         17.17         6.03 o                         
 -15   4  11        214.16        197.41         8.25 o                         
 -14   4  11        479.05        465.94        11.69 o                         
 -13   4  11         85.76        104.19         6.95 o                         
 -12   4  11        401.74        435.16        10.30 o                         
 -11   4  11        999.13       1029.78        14.52 o                         
 -10   4  11         79.52         85.45         6.07 o                         
  -9   4  11         78.30        104.93         5.23 o                         
  -8   4  11        348.22        350.16         7.58 o                         
  -7   4  11         45.64         57.66         4.13 o                         
  -6   4  11       2054.37       1999.78        19.62 o                         
  -5   4  11        747.14        691.28         8.27 o                         
  -4   4  11        697.87        664.72         7.97 o                         
  -3   4  11         10.77         12.08         2.88 o                         
  -2   4  11        334.04        304.49         5.35 o                         
  -1   4  11        178.26        160.69         3.93 o                         
   0   4  11        267.03        244.61         4.81 o                         
   1   4  11       1858.34       1659.34        13.85 o                         
   2   4  11         69.27         62.15         3.51 o                         
   3   4  11       1856.85       1744.53        14.02 o                         
   4   4  11         25.01         33.57         3.07 o                         
   5   4  11        649.04        602.16         8.77 o                         
   6   4  11        110.92        136.80         4.63 o                         
   7   4  11       1388.06       1268.67        13.27 o                         
   8   4  11        252.08        240.97         6.08 o                         
   9   4  11        304.11        281.95         6.66 o                         
  10   4  11         20.11         34.59         4.23 o                         
  11   4  11        151.63        159.57         6.26 o                         
  12   4  11        194.75        189.02        10.70 o                         
  13   4  11        178.20        194.14         8.70 o                         
  14   4  11        134.45        133.65         6.97 o                         
  15   4  11         11.42         18.32         5.06 o                         
  16   4  11         32.57         24.12         5.54 o                         
  17   4  11         23.57         36.16         5.90 o                         
 -18   5  11         32.21         29.20         6.64 o                         
 -17   5  11         21.74         12.38         6.21 o                         
 -16   5  11        107.21        117.44         7.86 o                         
 -15   5  11         54.73         46.41         5.99 o                         
 -14   5  11        237.29        220.71         8.47 o                         
 -13   5  11          2.33         17.74         5.06 o                         
 -12   5  11          0.07          2.49         4.70 o                         
 -11   5  11         26.15         32.54         4.96 o                         
 -10   5  11         15.45         16.20         4.52 o                         
  -9   5  11        278.20        274.34         7.53 o                         
  -8   5  11         38.86         48.68         4.56 o                         
  -7   5  11        231.49        239.65         6.56 o                         
  -6   5  11         36.38         51.59         3.83 o                         
  -5   5  11        366.83        294.74         6.40 o                         
  -4   5  11        461.27        430.18         7.31 o                         
  -3   5  11        250.09        224.39         5.64 o                         
  -2   5  11        276.76        263.32         6.17 o                         
  -1   5  11        652.28        596.90         8.85 o                         
   0   5  11         12.15          4.03         3.06 o                         
   1   5  11        508.06        459.44         6.89 o                         
   2   5  11        745.14        745.80         8.98 o                         
   3   5  11        403.25        384.18         6.76 o                         
   4   5  11         45.83         37.47         3.27 o                         
   5   5  11         52.41         64.78         3.56 o                         
   6   5  11          0.23         16.03         3.01 o                         
   7   5  11        286.58        249.42         6.15 o                         
   8   5  11        287.32        278.50         7.15 o                         
   9   5  11        476.66        437.99         8.31 o                         
  10   5  11         45.29         42.38         4.56 o                         
  11   5  11          2.17          3.64         4.01 o                         
  12   5  11          0.22         15.25         4.31 o                         
  13   5  11          3.78         15.53         4.79 o                         
  14   5  11        193.02        204.22         8.12 o                         
  15   5  11        165.79        182.41        10.13 o                         
  16   5  11         33.44         39.51         5.76 o                         
 -17   6  11          0.61          5.14         5.82 o                         
 -16   6  11         34.74         42.84         6.61 o                         
 -15   6  11         21.14         18.78         5.51 o                         
 -14   6  11         15.72         17.27         5.26 o                         
 -13   6  11        167.62        154.68         7.36 o                         
 -12   6  11         31.93         39.30         5.14 o                         
 -11   6  11        144.58        149.38         6.54 o                         
 -10   6  11          5.33          2.33         4.31 o                         
  -9   6  11         16.29         22.64         4.37 o                         
  -8   6  11         18.76         19.17         4.27 o                         
  -7   6  11         25.26         28.11         3.94 o                         
  -6   6  11         30.56         28.12         3.41 o                         
  -5   6  11          6.64         13.99         3.11 o                         
  -4   6  11        177.51        159.11         4.86 o                         
  -3   6  11          0.21          3.01         2.81 o                         
  -2   6  11         62.99         50.98         3.35 o                         
  -1   6  11        200.16        175.64         5.06 o                         
   0   6  11         82.66         81.46         3.68 o                         
   1   6  11        238.45        225.73         5.00 o                         
   2   6  11        801.83        703.34         8.43 o                         
   3   6  11        386.12        333.77         5.86 o                         
   4   6  11        244.80        221.90         5.06 o                         
   5   6  11        315.89        282.36         5.37 o                         
   6   6  11        214.53        195.14         5.24 o                         
   7   6  11        231.57        220.18         5.89 o                         
   8   6  11          2.04          8.42         3.58 o                         
   9   6  11        179.03        188.26         6.19 o                         
  10   6  11          6.72         14.86         4.50 o                         
  11   6  11          5.44          3.80         4.51 o                         
  12   6  11          7.33          8.37         4.79 o                         
  13   6  11        153.87        166.74         7.88 o                         
  14   6  11        320.49        295.12        13.86 o                         
  15   6  11        148.37        156.85         8.31 o                         
 -15   7  11         37.30         34.94         6.17 o                         
 -14   7  11         31.54         33.83         5.50 o                         
 -13   7  11         35.78         37.92         5.36 o                         
 -12   7  11          0.05          9.43         4.61 o                         
 -11   7  11         18.91         20.18         4.59 o                         
 -10   7  11         21.28         26.07         4.49 o                         
  -9   7  11         82.42         78.73         5.04 o                         
  -8   7  11          6.76          5.87         3.89 o                         
  -7   7  11        156.96        147.99         5.53 o                         
  -6   7  11         77.22         92.59         4.44 o                         
  -5   7  11          1.08          7.57         3.11 o                         
  -4   7  11        222.94        215.80         5.64 o                         
  -3   7  11        101.17        120.68         4.51 o                         
  -2   7  11        584.01        486.34         7.68 o                         
  -1   7  11        248.96        213.51         5.47 o                         
   0   7  11         22.76         27.48         3.12 o                         
   1   7  11         41.18         35.65         3.37 o                         
   2   7  11         45.33         48.22         3.54 o                         
   3   7  11        124.32        105.94         4.46 o                         
   4   7  11        102.16        118.24         4.72 o                         
   5   7  11          0.22          2.75         3.10 o                         
   6   7  11         57.48         59.04         3.99 o                         
   7   7  11         13.15         13.27         3.72 o                         
   8   7  11         14.78         11.26         3.95 o                         
   9   7  11        156.09        157.78         6.29 o                         
  10   7  11        300.91        309.43         8.39 o                         
  11   7  11          0.58         -1.48         4.41 o                         
  12   7  11         13.09          8.63         4.73 o                         
  13   7  11          1.83         21.29         5.43 o                         
  14   7  11         52.50         57.54         6.28 o                         
 -14   8  11        138.50        134.28         7.38 o                         
 -13   8  11        370.91        426.07        10.15 o                         
 -12   8  11         79.68         67.27         7.18 o                         
 -11   8  11         40.16         40.95         4.56 o                         
 -10   8  11          1.77         -2.45         4.08 o                         
  -9   8  11          2.73          5.82         6.15 o                         
  -8   8  11          8.68          7.29         4.81 o                         
  -7   8  11        770.32        808.06        17.54 o                         
  -6   8  11          0.13          5.68         3.81 o                         
  -5   8  11         53.87         68.53         4.65 o                         
  -4   8  11        151.52        167.72         5.86 o                         
  -3   8  11         73.99         64.04         4.49 o                         
  -2   8  11        242.69        270.27         6.82 o                         
  -1   8  11         12.58         22.41         3.53 o                         
   0   8  11        947.80        970.41        11.85 o                         
   1   8  11        151.79        186.58         5.71 o                         
   2   8  11        446.17        444.64         8.79 o                         
   3   8  11        130.36        177.56         6.11 o                         
   4   8  11         97.92         90.69         3.95 o                         
   5   8  11         21.78         24.04         3.78 o                         
   6   8  11        133.22        148.98         5.20 o                         
   7   8  11        232.53        243.22         6.55 o                         
   8   8  11         67.95         88.29         5.14 o                         
   9   8  11         64.32         80.98         5.18 o                         
  10   8  11          0.79         12.69         4.45 o                         
  11   8  11        166.88        174.32         9.51 o                         
  12   8  11         44.77         48.14         5.42 o                         
 -12   9  11          4.97         13.73         6.57 o                         
 -11   9  11         55.71         54.50        10.84 o                         
 -10   9  11        177.98        192.50         8.28 o                         
  -9   9  11        112.72        129.72         7.21 o                         
  -8   9  11        174.08        183.80         7.70 o                         
  -7   9  11          9.04         10.10         4.82 o                         
  -6   9  11          1.02          8.32         4.16 o                         
  -5   9  11         48.08         46.66         4.52 o                         
  -4   9  11        347.84        330.92         9.63 o                         
  -3   9  11        587.70        655.30         9.67 o                         
  -2   9  11        476.52        450.26         7.97 o                         
  -1   9  11        127.97        145.67         5.55 o                         
   0   9  11        148.97        138.34         5.16 o                         
   1   9  11         32.09         32.29         3.81 o                         
   2   9  11          1.30          5.18         3.34 o                         
   3   9  11        335.93        293.28         9.28 o                         
   4   9  11        250.82        274.09         6.54 o                         
   5   9  11         53.67         66.33         5.02 o                         
   6   9  11         13.99         13.06         4.59 o                         
   7   9  11        210.86        218.35         7.36 o                         
   8   9  11         53.80         61.52         5.18 o                         
   9   9  11         25.73         33.37         5.33 o                         
  10   9  11        124.69        134.87         6.22 o                         
  -9  10  11         14.68          5.20         5.16 o                         
  -8  10  11         20.90         27.77         5.36 o                         
  -7  10  11        382.06        438.02        10.23 o                         
  -6  10  11          9.62         18.83         4.56 o                         
  -5  10  11          8.16         17.31         4.34 o                         
  -4  10  11          5.53         11.73         3.81 o                         
  -3  10  11         21.14         25.09         3.82 o                         
  -2  10  11          3.70          2.91         3.52 o                         
  -1  10  11         79.63         67.00         4.36 o                         
   0  10  11         67.52         61.44         4.35 o                         
   1  10  11        188.59        200.42         6.12 o                         
   2  10  11         68.55         71.83         4.83 o                         
   3  10  11         42.28         59.49         4.23 o                         
   4  10  11          8.94         12.68         3.93 o                         
   5  10  11         10.83          8.40         4.51 o                         
   6  10  11         30.11         19.57         4.55 o                         
   7  10  11        356.80        397.39         9.17 o                         
  -3  11  11        565.86        605.55        10.93 o                         
  -2  11  11         26.25         28.57         4.48 o                         
  -1  11  11          8.78         12.15         4.11 o                         
   0  11  11          0.03          1.94         3.88 o                         
   1  11  11         78.87         85.84         5.42 o                         
 -19   0  12          6.70        -10.59        24.04 o                         
 -18   0  12          3.71         -1.14         7.94 o                         
 -17   0  12         55.88         76.04        11.00 o                         
 -16   0  12        172.39        167.65        10.98 o                         
 -15   0  12        888.97        873.40        17.65 o                         
 -14   0  12         20.28         21.39         6.38 o                         
 -13   0  12         12.70         16.66         5.40 o                         
 -12   0  12        133.82        133.65         7.18 o                         
 -11   0  12         72.65         77.78         6.06 o                         
 -10   0  12       1245.06       1146.23        21.95 o                         
  -9   0  12        325.45        332.59         9.09 o                         
  -8   0  12       1387.19       1238.86        16.29 o                         
  -7   0  12       2293.35       2161.27        24.00 o                         
  -6   0  12         84.84        103.54         6.01 o                         
  -5   0  12       3025.34       2872.47        42.91 o                         
  -4   0  12        535.85        550.07        11.22 o                         
  -3   0  12        326.73        336.45         9.07 o                         
  -2   0  12       1911.19       1783.94        22.02 o                         
  -1   0  12       2685.54       2298.27        26.56 o                         
   0   0  12        305.39        301.39         8.37 o                         
   1   0  12        599.30        551.84        10.64 o                         
   2   0  12        105.72         84.55         6.80 o                         
   3   0  12        873.05        752.77        11.37 o                         
   4   0  12       1129.22        973.28        13.42 o                         
   5   0  12         40.21         60.41         4.57 o                         
   6   0  12        325.26        290.20         7.66 o                         
   7   0  12       2645.52       2505.83        26.94 o                         
   8   0  12         26.48         41.03         4.57 o                         
   9   0  12       1444.68       1432.51        18.42 o                         
  10   0  12          1.03         -0.42         3.88 o                         
  11   0  12          2.63         14.87         4.20 o                         
  12   0  12         28.58         22.14         4.49 o                         
  13   0  12        606.08        545.35        10.98 o                         
  14   0  12          6.14          7.88         5.54 o                         
  15   0  12         20.75         42.45         6.70 o                         
  16   0  12         64.51         73.03         7.68 o                         
  17   0  12        247.37        256.80        12.29 o                         
 -19   1  12         33.73         39.18         7.93 o                         
 -18   1  12         15.71         16.84         6.21 o                         
 -17   1  12        181.83        179.03         8.66 o                         
 -16   1  12        215.81        212.16         8.91 o                         
 -15   1  12          7.94         17.90         4.56 o                         
 -14   1  12         19.16         28.11         4.48 o                         
 -13   1  12         26.95         17.47         4.38 o                         
 -12   1  12        808.23        804.96        10.64 o                         
 -11   1  12         78.12         88.47         4.63 o                         
 -10   1  12        474.94        452.93         7.54 o                         
  -9   1  12        258.99        254.02         6.69 o                         
  -8   1  12        300.89        323.91         6.07 o                         
  -7   1  12        648.40        623.35         7.87 o                         
  -6   1  12          3.48         -2.86         2.86 o                         
  -5   1  12       6256.53       5638.61        40.49 o                         
  -4   1  12         64.39         44.08         3.69 o                         
  -3   1  12       2945.45       2762.87        22.60 o                         
  -2   1  12        405.92        368.13         7.58 o                         
  -1   1  12       4028.12       3798.29        29.39 o                         
   0   1  12       1188.57        973.48        10.59 o                         
   1   1  12         91.75        109.93         4.22 o                         
   2   1  12        818.49        800.01         9.06 o                         
   3   1  12        250.86        229.89         5.06 o                         
   4   1  12       2114.27       1963.65        15.02 o                         
   5   1  12        371.09        386.79         5.91 o                         
   6   1  12        267.84        265.64         5.26 o                         
   7   1  12       1052.54        937.93         9.63 o                         
   8   1  12         54.40         61.41         3.38 o                         
   9   1  12       2173.58       2031.19        15.99 o                         
  10   1  12          0.79          5.52         2.89 o                         
  11   1  12        178.01        193.28         5.26 o                         
  12   1  12          9.27         13.58         3.36 o                         
  13   1  12        298.52        320.36         8.32 o                         
  14   1  12         82.54        103.21         4.86 o                         
  15   1  12          7.93         12.69         4.07 o                         
  16   1  12         51.23         53.33         4.90 o                         
  17   1  12         72.67         69.70         9.71 o                         
 -19   2  12         10.01          7.00         6.40 o                         
 -18   2  12         15.31         17.10         6.48 o                         
 -17   2  12          0.96         -1.24         5.49 o                         
 -16   2  12        394.59        451.39        11.57 o                         
 -15   2  12          5.37         -0.30         4.81 o                         
 -14   2  12          2.59          7.13         4.84 o                         
 -13   2  12        202.56        230.57         7.89 o                         
 -12   2  12       1543.02       1537.27        16.41 o                         
 -11   2  12         67.73         78.51         4.68 o                         
 -10   2  12          7.27         20.02         3.66 o
[truncated: 131,626 more chars]
